# Supplementary material for: An amphiregulin reporter mouse enables transcriptional and clonal expansion analysis of reparative lung Tregs
Source: JCI Insight. 2025 Jul 8;10(13):e187245. doi: 10.1172/jci.insight.187245 (PMC12288904; doi:10.1172/jci.insight.187245)
Supplement: Supplemental tables 1-12 [file jciinsight-10-187245-s073.xlsx]

## Sheet: Supp Table 1
Supplemental Table 1. Significant DEGs from bulk RNA-seq comparison of Thy1.1+ vs. Thy1.1- Treg cells from IAV-infected lungs (8 dpi) (paired analysis)
	baseMean	log2FoldChange	lfcSE	stat	pvalue	padj
Lars2	13152.8	-2.14355	0.119901	-17.8778	1.75709e-71	2.79395e-67
Areg	1474.15	2.29777	0.129761	17.7077	3.65731e-70	2.90775e-66
CT010467.1	46993.2	-1.35669	0.112628	-12.0458	2.04126e-33	1.08194e-29
CT010467.2	1501.09	-1.42514	0.137095	-10.3953	2.60407e-25	1.03518e-21
5330406M23Rik	289.73	-1.5481	0.151982	-10.1861	2.28777e-24	7.27558e-21
Klrg1	3961.87	1.0542	0.107924	9.76793	1.54585e-22	4.09677e-19
Il1rl1	3660.18	1.24915	0.141288	8.84118	9.47154e-19	2.15153e-15
Angptl2	2605.18	0.765002	0.086865	8.80679	1.28784e-18	2.27533e-15
Gm29562	1598.25	-0.994141	0.112875	-8.80741	1.28067e-18	2.27533e-15
Trim56	365.612	-1.1826	0.139705	-8.46497	2.56224e-17	4.07422e-14
Gm37728	195.012	-1.47492	0.174776	-8.43888	3.20385e-17	4.63131e-14
Gm37033	855.487	-1.38734	0.169151	-8.20179	2.36842e-16	3.13835e-13
Ky	232.468	1.48538	0.183906	8.07685	6.64631e-16	8.12946e-13
Ncapd3	2087.58	0.73148	0.090834	8.05294	8.08315e-16	9.18072e-13
Thy1	1494.46	0.919442	0.114865	8.00456	1.19895e-15	1.27097e-12
Ddx17	857.618	-0.799459	0.101255	-7.89554	2.89063e-15	2.87275e-12
Foxm1	1077.54	0.913592	0.116675	7.83024	4.86928e-15	4.5545e-12
Gm4707	127.936	-1.71584	0.220651	-7.77624	7.47148e-15	6.60022e-12
Gm15564	213.523	-2.39163	0.311063	-7.68859	1.48769e-14	1.24504e-11
Kdm6b	796.29	-0.853006	0.113787	-7.49651	6.55401e-14	5.21076e-11
Rn7s1	2940.84	-0.732491	0.0998305	-7.33735	2.17867e-13	1.58363e-10
Sv2c	2441.7	0.837566	0.114163	7.33659	2.19104e-13	1.58363e-10
Kif18b	1274.2	0.996478	0.137965	7.22267	5.09777e-13	3.52433e-10
Aurkb	2196.55	0.901109	0.124946	7.21198	5.51461e-13	3.62032e-10
Kif4	1000.97	0.860961	0.119451	7.20766	5.69197e-13	3.62032e-10
Arnt2	359.25	1.67361	0.233665	7.16243	7.92594e-13	4.84732e-10
Rfwd3	2071.53	0.619851	0.0870548	7.12024	1.07739e-12	6.34503e-10
Gm2682	319.919	-1.29431	0.182241	-7.10218	1.22801e-12	6.97378e-10
Gm46620	7335.61	0.58217	0.0820837	7.0924	1.3181e-12	7.22727e-10
Ttf2	843.709	0.720566	0.101962	7.06702	1.583e-12	8.39045e-10
Nek2	1603.74	0.87808	0.12443	7.05683	1.70345e-12	8.46453e-10
Prc1	2787.1	0.940039	0.133138	7.06063	1.65745e-12	8.46453e-10
Asb2	918.493	1.16258	0.165052	7.04373	1.87157e-12	9.01814e-10
Col18a1	751.112	0.94469	0.134468	7.02539	2.13469e-12	9.98344e-10
Hmgb1-ps8	71.5385	-2.14855	0.307632	-6.98416	2.86571e-12	1.28568e-09
Il2ra	14079.5	0.7044	0.100889	6.98196	2.9108e-12	1.28568e-09
Ccna2	4443.9	0.918098	0.132635	6.92198	4.45384e-12	1.86655e-09
Hif1a	18535.4	0.499378	0.0721461	6.92176	4.46065e-12	1.86655e-09
Bcl2	675.923	-0.901526	0.130327	-6.91743	4.59926e-12	1.8752e-09
Ccdc92	831.095	0.695399	0.101011	6.88441	5.80269e-12	2.30671e-09
Hectd3	1771.26	0.659343	0.0958379	6.87977	5.99489e-12	2.325e-09
Rab11fip1	2263.62	0.689067	0.100513	6.85552	7.10556e-12	2.69013e-09
Gm43622	334.015	-1.01594	0.148864	-6.82457	8.81867e-12	3.26106e-09
Gm44231	528.72	-0.896094	0.131772	-6.80034	1.04374e-11	3.77193e-09
Slc28a2b	156.837	-1.79264	0.263745	-6.79686	1.06922e-11	3.77816e-09
BC055324	287.874	0.986788	0.147376	6.69573	2.14601e-11	7.41819e-09
Nfkb1	1914.38	-0.617497	0.0925239	-6.67392	2.49059e-11	8.42613e-09
Acot11	1493.01	0.827637	0.124621	6.64126	3.11017e-11	1.03031e-08
Gm47164	1219.31	-0.696353	0.10499	-6.63257	3.29898e-11	1.07055e-08
Rrm1	6390.2	0.655369	0.0991591	6.60927	3.86221e-11	1.22826e-08
Ndrg1	2775.15	0.65513	0.0993517	6.59405	4.27986e-11	1.30873e-08
Stil	935.074	0.847571	0.128482	6.59683	4.20033e-11	1.30873e-08
Fgl2	15417.4	0.675337	0.102949	6.55994	5.38301e-11	1.61501e-08
Coro2a	4034.76	0.496346	0.0758632	6.54264	6.0442e-11	1.77616e-08
Gpr160	691.498	0.690825	0.105627	6.5402	6.14357e-11	1.77616e-08
Gm43430	299.522	-1.07266	0.164385	-6.52526	6.78848e-11	1.92756e-08
Gm48269	328.891	-1.07177	0.165265	-6.48517	8.86295e-11	2.47245e-08
Ccr2	17021.2	0.679341	0.105024	6.46843	9.90268e-11	2.71487e-08
Ly75	1277.17	0.624762	0.0967343	6.45854	1.05718e-10	2.84919e-08
Lbr	11414.6	0.472412	0.0735176	6.42583	1.31153e-10	3.41879e-08
Ppp1r3b	1480.12	0.815451	0.126889	6.42651	1.3057e-10	3.41879e-08
Cdkn2c	800.589	1.01572	0.158639	6.40274	1.52613e-10	3.91404e-08
Uhrf1	3746.14	0.639469	0.100412	6.36846	1.90935e-10	4.81913e-08
Ttk	390.785	0.88831	0.139591	6.36365	1.97015e-10	4.8949e-08
Mllt6	481.306	-0.802207	0.127085	-6.31234	2.74846e-10	6.72358e-08
Top2a	5603.29	0.778817	0.123628	6.29966	2.98295e-10	7.18665e-08
Rrm2	5156.89	0.617797	0.0988011	6.25294	4.02806e-10	9.55972e-08
Rad18	1340.94	0.601864	0.0968073	6.21714	5.06311e-10	1.18395e-07
Mastl	381.759	0.958985	0.154471	6.20817	5.36048e-10	1.23532e-07
Capn2	5786.37	0.486515	0.0785737	6.19182	5.9472e-10	1.35095e-07
Tnfrsf8	1520.08	1.0692	0.173393	6.16635	6.98831e-10	1.56509e-07
Dusp4	4060.18	0.809889	0.132191	6.12665	8.97471e-10	1.98204e-07
Ncapg2	2155.87	0.787203	0.128575	6.12253	9.21012e-10	2.00617e-07
Incenp	2771.85	0.742047	0.121914	6.08664	1.15302e-09	2.47759e-07
Purb	699.504	-0.628226	0.103637	-6.06178	1.34619e-09	2.85411e-07
Tnfrsf9	24830.4	0.861341	0.142188	6.05776	1.38029e-09	2.8879e-07
BC005537	963.086	-0.690725	0.114087	-6.05438	1.40963e-09	2.91097e-07
Gm17132	888.407	-0.822007	0.136096	-6.03989	1.54218e-09	3.14387e-07
Nusap1	1664.11	0.874249	0.144922	6.03254	1.61405e-09	3.24873e-07
Pdk4	108.739	-1.56336	0.259569	-6.02289	1.71325e-09	3.4053e-07
Samd10	610.484	0.744102	0.124059	5.99796	1.99814e-09	3.92253e-07
Cep55	765.028	0.840074	0.140465	5.98065	2.22246e-09	4.30968e-07
Ect2	891.961	0.917736	0.153952	5.96119	2.50408e-09	4.79727e-07
Atp2b4	1143.76	-0.683189	0.115067	-5.93729	2.89772e-09	5.42371e-07
Cpne8	206.797	-1.05006	0.176862	-5.9372	2.89928e-09	5.42371e-07
Cip2a	541.919	0.767206	0.129665	5.91685	3.28156e-09	6.06745e-07
Wdr31	712.221	-0.688221	0.116382	-5.91348	3.34947e-09	6.12183e-07
Usp7	656.918	-0.952989	0.161311	-5.90777	3.46768e-09	6.26587e-07
Ccnb1	3219.57	0.824991	0.140134	5.88715	3.92921e-09	6.93824e-07
Gm37376	16829.9	-0.43468	0.0738278	-5.88775	3.91485e-09	6.93824e-07
Stx11	4851.38	0.562922	0.0956471	5.88541	3.97069e-09	6.93824e-07
Kif23	1483.53	0.827251	0.140627	5.88258	4.03914e-09	6.98113e-07
Bptf	762.093	-0.839951	0.143089	-5.87015	4.35411e-09	7.44459e-07
A130071D04Rik	958.4	-1.02843	0.175556	-5.85812	4.68142e-09	7.90072e-07
Cpe	500.33	1.21958	0.208234	5.85675	4.72026e-09	7.90072e-07
Ckap2l	1167.45	0.763241	0.130492	5.84896	4.94668e-09	8.19345e-07
Rbl2	3868.32	0.636092	0.108879	5.84217	5.15237e-09	8.44617e-07
A630081D01Rik	130.886	-1.41003	0.242199	-5.8218	5.82156e-09	9.44577e-07
Cbarp	150.113	-1.27764	0.219595	-5.81818	5.94933e-09	9.55558e-07
Kntc1	514.917	0.798881	0.137793	5.79768	6.72381e-09	1.06915e-06
4930405G09Rik	40.3355	-2.23266	0.386347	-5.7789	7.51884e-09	1.18373e-06
Gm6637	924.719	0.633576	0.109683	5.77641	7.63105e-09	1.18962e-06
Cdca2	714.692	0.75039	0.130233	5.7619	8.31702e-09	1.28397e-06
Glrx	14826.6	0.521423	0.0905766	5.75671	8.57699e-09	1.28663e-06
Prep	2167.78	0.503126	0.0873948	5.75692	8.566e-09	1.28663e-06
Skil	5322.14	0.461121	0.0800607	5.75964	8.4295e-09	1.28663e-06
Pbk	625.896	0.765186	0.133197	5.74475	9.20586e-09	1.36806e-06
Gm45140	510.61	-1.00186	0.174456	-5.74276	9.31476e-09	1.37143e-06
Penk	977.154	0.940346	0.164186	5.72733	1.02021e-08	1.48829e-06
Cdca8	1777.2	0.655343	0.114715	5.71279	1.11137e-08	1.57785e-06
Dtl	1569.52	0.565722	0.0990104	5.71376	1.10505e-08	1.57785e-06
Kpna2	5769.82	0.770674	0.134888	5.71344	1.10712e-08	1.57785e-06
Ckap2	636.906	0.823457	0.144529	5.69754	1.21551e-08	1.71043e-06
Gm37390	163.428	-1.49128	0.261869	-5.69477	1.23536e-08	1.72311e-06
Racgap1	4059.25	0.674335	0.11873	5.67955	1.3505e-08	1.86733e-06
Rpl10a	3255.72	-0.532871	0.0938561	-5.67753	1.3665e-08	1.87317e-06
mt-Rnr1	3900	-1.51624	0.267424	-5.66979	1.4297e-08	1.94304e-06
Serinc3	59073.8	0.409995	0.0723323	5.66821	1.44293e-08	1.94441e-06
Rasgrf1	137.34	1.34848	0.238385	5.65673	1.54285e-08	2.06158e-06
Bub1b	1929.97	0.851168	0.150677	5.64897	1.61411e-08	2.13883e-06
Gm28901	1373.18	0.999555	0.177042	5.64585	1.64368e-08	2.1423e-06
Il1r2	2461.63	0.813745	0.144117	5.6464	1.63844e-08	2.1423e-06
Gpr83	711.213	-1.08309	0.192518	-5.6259	1.84544e-08	2.38572e-06
Mdfic	1997.9	0.52409	0.0931897	5.62391	1.86687e-08	2.39396e-06
Cdca5	790.174	0.617051	0.110761	5.571	2.53275e-08	3.22186e-06
Ikzf3	6113.79	0.559428	0.1005	5.56647	2.59948e-08	3.2805e-06
Ncapg	1527.05	0.729888	0.131278	5.55985	2.70012e-08	3.38067e-06
Gm38082	191.331	-0.970138	0.175021	-5.54297	2.97388e-08	3.69435e-06
4930478L05Rik	113.883	-1.18251	0.213427	-5.54057	3.0148e-08	3.71615e-06
Arf3	5444.18	0.484655	0.0878787	5.51504	3.487e-08	4.26514e-06
Ctdsp1	156.648	-1.24406	0.225751	-5.51074	3.57329e-08	4.33732e-06
Ndc80	1005.52	0.606141	0.110125	5.50411	3.71041e-08	4.46963e-06
Hp	1530.96	-0.862837	0.156842	-5.50131	3.76988e-08	4.50713e-06
Fem1c	1889.54	0.518856	0.0947778	5.47444	4.38887e-08	5.20802e-06
Cmtm7	7632.95	0.441948	0.0809089	5.46229	4.70026e-08	5.52483e-06
Kcnq1ot1	832.432	-0.624667	0.11438	-5.46135	4.72535e-08	5.52483e-06
Gm24245	49.6075	-2.45786	0.450808	-5.45211	4.97747e-08	5.77713e-06
Gm48216	276.019	-0.906713	0.166419	-5.44838	5.08308e-08	5.81482e-06
Mtmr12	2456.9	0.47068	0.0863698	5.44959	5.04848e-08	5.81482e-06
Pmepa1	421.315	-1.04202	0.191458	-5.44257	5.25161e-08	5.9224e-06
Rps4x	5170.79	-0.542256	0.0996318	-5.4426	5.25095e-08	5.9224e-06
Arhgap11a	1160.19	0.795858	0.146566	5.43004	5.63421e-08	6.30913e-06
Fignl1	1009.02	0.69887	0.128809	5.42564	5.77467e-08	6.42119e-06
Pole	965.359	0.649327	0.119813	5.41952	5.97577e-08	6.59866e-06
Depdc1b	338.613	0.762207	0.140735	5.41591	6.09792e-08	6.6871e-06
Tmem154	3305.45	0.608852	0.112506	5.41175	6.24114e-08	6.79729e-06
Depdc1a	514.915	0.885853	0.163859	5.40619	6.43793e-08	6.87044e-06
H2-Ob	372.918	-0.804897	0.148836	-5.40793	6.37567e-08	6.87044e-06
Mcm4	4938.9	0.483111	0.0893593	5.40639	6.43077e-08	6.87044e-06
Ccr8	6188.58	0.738275	0.137061	5.38646	7.18583e-08	7.57098e-06
Rpsa	19371.1	-0.427321	0.0793337	-5.38637	7.1896e-08	7.57098e-06
Tigit	4207.24	0.851133	0.158247	5.37851	7.51055e-08	7.85693e-06
Gm17139	17.5417	-7.07132	1.31658	-5.37097	7.83156e-08	8.12041e-06
Gm45220	174.899	-1.04996	0.195515	-5.37021	7.86456e-08	8.12041e-06
Ncaph	1671.26	0.847075	0.157939	5.36332	8.17057e-08	8.38196e-06
Kif11	2456.75	0.834623	0.155772	5.35798	8.41572e-08	8.5781e-06
Ccr5	8084.29	0.40772	0.0761932	5.35113	8.74077e-08	8.85267e-06
Prdm1	3726.36	0.57526	0.107601	5.34623	8.98039e-08	9.03779e-06
Dlgap5	1008.3	0.712441	0.133433	5.33931	9.33009e-08	9.33068e-06
Spata13	6109.94	0.552416	0.10349	5.33785	9.40552e-08	9.34732e-06
Fam126a	1699.33	0.482628	0.0904632	5.33508	9.55044e-08	9.43239e-06
Zfp367	757.295	0.837968	0.157166	5.33172	9.72865e-08	9.54909e-06
Sec24b	1386.05	0.477003	0.0895234	5.32824	9.91665e-08	9.6739e-06
Gpr55	835.929	0.659847	0.123879	5.32653	1.00107e-07	9.70606e-06
Arhgap19	903.507	0.82654	0.155613	5.31151	1.08723e-07	1.04776e-05
Bmpr2	435.651	-0.910543	0.171794	-5.30022	1.15666e-07	1.10795e-05
Cdc25b	3336.87	0.622307	0.117486	5.29684	1.17821e-07	1.12184e-05
Ckap5	2109.89	0.609554	0.115242	5.28936	1.22746e-07	1.16177e-05
Gm45342	39.4225	-2.37672	0.449679	-5.28536	1.25458e-07	1.18041e-05
Apaf1	2344.34	0.504408	0.095491	5.28226	1.27603e-07	1.18463e-05
Brca1	688.891	0.805404	0.152526	5.28042	1.28885e-07	1.18463e-05
E2f7	540.276	0.648529	0.122771	5.28244	1.27472e-07	1.18463e-05
Ltb4r1	1872.88	0.897833	0.170009	5.2811	1.28408e-07	1.18463e-05
Rad51	1401.96	0.529	0.100247	5.27694	1.31361e-07	1.20045e-05
Gas2	453.645	0.875467	0.166433	5.26018	1.43914e-07	1.30764e-05
Exoc2	3091.3	0.465674	0.0885517	5.25878	1.45014e-07	1.31015e-05
Fzr1	2741.3	0.541366	0.103261	5.24269	1.58256e-07	1.42171e-05
Tnrc6a	1149.37	-0.546723	0.104644	-5.2246	1.74529e-07	1.55909e-05
Tpx2	1622.9	0.715409	0.137067	5.2194	1.79499e-07	1.59454e-05
Fbxw11	3094.72	0.456941	0.0875978	5.21635	1.82483e-07	1.61203e-05
Mcm3	5597.96	0.538994	0.103428	5.21131	1.87509e-07	1.64728e-05
Sapcd2	434.567	0.840049	0.161643	5.19693	2.02604e-07	1.77011e-05
Zc3h12d	2415.84	0.575831	0.111276	5.17482	2.28131e-07	1.98225e-05
Adarb1	689.249	0.596637	0.115407	5.16985	2.3428e-07	2.02461e-05
Xpo1	2362.92	0.543111	0.105093	5.16789	2.36747e-07	2.03487e-05
Heca	353.414	-0.786532	0.152233	-5.16663	2.3835e-07	2.03764e-05
Asf1b	2477.94	0.616026	0.119257	5.16553	2.39763e-07	2.03875e-05
Zfp54	380.41	0.658197	0.127449	5.1644	2.41218e-07	2.04022e-05
Arl14ep	689.184	0.611282	0.118917	5.1404	2.74157e-07	2.30654e-05
Ccnf	1166.11	0.774621	0.150979	5.13066	2.88723e-07	2.41631e-05
Gm2a	11409.1	0.460307	0.0897653	5.12789	2.93006e-07	2.43931e-05
St8sia4	2310.47	0.510174	0.0997296	5.11558	3.12783e-07	2.5904e-05
Dnajc9	2961.92	0.437317	0.0855353	5.11271	3.17577e-07	2.61381e-05
Wdr62	747.585	0.712963	0.139471	5.11192	3.18898e-07	2.61381e-05
Pabpc1	4034.2	-0.511145	0.100067	-5.10805	3.25504e-07	2.65428e-05
Spin1	2499.32	0.573093	0.112375	5.09984	3.39944e-07	2.75788e-05
Tnfrsf1b	27791.5	0.574246	0.112769	5.09223	3.53882e-07	2.85638e-05
Traf3	1373.18	0.501781	0.0988106	5.07821	3.81012e-07	3.05984e-05
Rassf5	6759.03	0.405543	0.0800423	5.0666	4.04978e-07	3.23596e-05
Ptpn5	134.868	1.25387	0.247602	5.06406	4.10419e-07	3.26304e-05
Ergic1	2703.56	0.490303	0.0969678	5.05635	4.27351e-07	3.38075e-05
Crebbp	1145.8	-0.536724	0.106258	-5.05112	4.39218e-07	3.4404e-05
Itgb8	376.333	0.718526	0.14224	5.05151	4.38341e-07	3.4404e-05
Gpr68	2586.32	0.536951	0.106551	5.03939	4.67028e-07	3.6403e-05
Wls	1766.56	0.544921	0.108298	5.03169	4.86183e-07	3.77112e-05
Ermp1	1901.29	0.598132	0.11893	5.02929	4.92305e-07	3.78171e-05
Fam110a	2309.37	0.549744	0.109293	5.03002	4.90441e-07	3.78171e-05
Mcm5	5945.99	0.548229	0.109122	5.024	5.06071e-07	3.86876e-05
Tgfb1	1544.69	0.502383	0.100232	5.01221	5.38077e-07	4.09376e-05
Gm2245	163.119	-1.1006	0.220025	-5.00218	5.66871e-07	4.29229e-05
Gm37474	276.96	-1.20136	0.241376	-4.97714	6.45292e-07	4.86294e-05
Serinc5	1204.46	0.527226	0.106014	4.97316	6.58702e-07	4.94058e-05
Gm29216	14322.6	-0.581627	0.117079	-4.96781	6.77146e-07	5.05507e-05
Sema4d	8703.61	0.508783	0.102435	4.96688	6.80378e-07	5.05546e-05
4933404O12Rik	286.619	0.813689	0.164009	4.96126	7.00367e-07	5.17978e-05
Dgat2	637.522	0.739168	0.14926	4.95221	7.33771e-07	5.40171e-05
Adam9	2224.19	0.592805	0.119756	4.9501	7.41748e-07	5.43527e-05
Dck	2478.82	0.545101	0.110212	4.94591	7.57884e-07	5.49482e-05
Gm43813	276.509	-0.965769	0.19529	-4.94531	7.60241e-07	5.49482e-05
Rps12-ps3	1869	-0.648934	0.131216	-4.94554	7.59318e-07	5.49482e-05
Eif5a2	549.057	0.69007	0.139594	4.94342	7.67639e-07	5.52318e-05
Gm42031	7554.32	0.439028	0.089076	4.92869	8.27838e-07	5.92948e-05
Ewsr1	13629.6	0.366762	0.0744461	4.92654	8.36969e-07	5.968e-05
Fbrs	245.388	-0.809429	0.164985	-4.90607	9.29207e-07	6.56843e-05
Spty2d1	3388.17	0.419183	0.0854425	4.90602	9.29436e-07	6.56843e-05
Optn	556.199	0.605892	0.123694	4.89831	9.66659e-07	6.79512e-05
Pum2	424.943	-0.610207	0.124593	-4.89762	9.70061e-07	6.79512e-05
Aldh6a1	280.045	-0.914516	0.18695	-4.89177	9.99341e-07	6.93909e-05
Slc22a5	498.848	-0.894013	0.182754	-4.89188	9.98767e-07	6.93909e-05
Gm44873	286.751	-0.7093	0.145389	-4.87864	1.06821e-06	7.38506e-05
Cdc6	937.606	0.563896	0.115619	4.87721	1.07594e-06	7.40631e-05
Ccng2	2693.59	0.584382	0.1199	4.8739	1.09417e-06	7.48497e-05
Ube2c	2245.47	0.8219	0.168649	4.87343	1.09678e-06	7.48497e-05
Fam83g	246.6	0.920144	0.188872	4.87178	1.10599e-06	7.51551e-05
Spag5	1037.73	0.640302	0.131494	4.86945	1.11907e-06	7.57208e-05
Tent5c	3903.06	0.418851	0.0860923	4.86514	1.14373e-06	7.70615e-05
Nid2	605.155	0.784381	0.161281	4.86343	1.15366e-06	7.74024e-05
Zfp41	332.709	0.817189	0.168203	4.85835	1.18365e-06	7.90809e-05
Xpo6	4958.99	0.482596	0.0994007	4.85506	1.2035e-06	8.00707e-05
Dgcr8	953.061	0.485337	0.100023	4.85228	1.22051e-06	8.05286e-05
Ss18	4614.72	0.379339	0.0781674	4.8529	1.21669e-06	8.05286e-05
Nup107	1409.97	0.562112	0.115968	4.84713	1.25259e-06	8.19647e-05
Vps26b	1849.65	0.546825	0.112798	4.84783	1.2482e-06	8.19647e-05
Rbbp7	5970.92	0.499614	0.103107	4.84561	1.26225e-06	8.22583e-05
Klhl41	97.9407	-1.11235	0.229744	-4.8417	1.28736e-06	8.3552e-05
Alcam	1420.01	0.458759	0.094815	4.83846	1.30847e-06	8.4577e-05
Pvrig	289.77	0.788032	0.163064	4.83266	1.34721e-06	8.67289e-05
Ctc1	810.854	0.629261	0.130332	4.82813	1.37821e-06	8.83668e-05
Hjurp	3677.58	0.480373	0.0998081	4.81297	1.48706e-06	9.45831e-05
Rpl27a	1135.18	-0.582454	0.121009	-4.81331	1.48454e-06	9.45831e-05
Galc	460.528	0.743424	0.154892	4.79963	1.58962e-06	0.000100703
Pik3cg	1952.26	0.539672	0.112607	4.79253	1.6469e-06	0.000103918
Ciapin1	2746.93	0.413879	0.0864653	4.78666	1.69584e-06	0.000106127
Gm44694	135.977	-1.16613	0.24373	-4.7845	1.71414e-06	0.000106127
Nfatc1	5234.43	0.397347	0.0830404	4.78498	1.71003e-06	0.000106127
Setd1a	90.777	-1.2059	0.252051	-4.78437	1.71528e-06	0.000106127
Ska3	385.576	0.864237	0.180622	4.7848	1.7116e-06	0.000106127
Wdhd1	1100.97	0.461531	0.096803	4.76773	1.86309e-06	0.000114826
Qk	753.368	-0.549148	0.11529	-4.76319	1.90558e-06	0.000116821
Wipf2	189.19	-0.847511	0.177947	-4.7627	1.91016e-06	0.000116821
Tg	473.32	0.566273	0.11896	4.76021	1.93392e-06	0.000117821
Mmd	1592.99	0.579191	0.121696	4.75933	1.94235e-06	0.000117883
Cep72	305.282	0.829182	0.174398	4.75453	1.98912e-06	0.000120086
Gm42566	716.933	-0.760632	0.160022	-4.75329	2.00131e-06	0.000120086
Lin54	1675.05	0.716446	0.150718	4.75355	1.99876e-06	0.000120086
Setd1b	191.268	-1.22296	0.257701	-4.74565	2.07839e-06	0.000124242
Csnk2a2	249.852	-0.854274	0.180045	-4.74478	2.08731e-06	0.000124308
mt-Rnr2	34349	-0.853651	0.180325	-4.73396	2.20179e-06	0.000130637
E030022I16Rik	56.2619	-1.46229	0.309576	-4.72353	2.31788e-06	0.000137014
Rab8b	9015.97	0.483393	0.102426	4.71945	2.36481e-06	0.000139049
Sufu	930.633	0.53923	0.114267	4.71902	2.36981e-06	0.000139049
Podnl1	1374	0.604138	0.128063	4.71751	2.38752e-06	0.000139573
Anxa11	921.229	0.502546	0.106627	4.71311	2.43965e-06	0.000142099
6530402F18Rik	911.151	0.543141	0.115287	4.7112	2.46258e-06	0.000142761
Msh6	1694.07	0.525892	0.111638	4.71067	2.46898e-06	0.000142761
Got1	5971.39	0.487706	0.103549	4.70989	2.47855e-06	0.000142795
Rasal3	5740.91	0.464616	0.0986781	4.7084	2.49663e-06	0.000143318
Rbl1	1385.07	0.525146	0.111648	4.7036	2.5562e-06	0.000146209
Il1b	2521.72	-0.505631	0.107585	-4.69981	2.60406e-06	0.000148413
Rpl8	5852.15	-0.409923	0.0873269	-4.69412	2.67755e-06	0.000152056
Prim1	1136.54	0.433776	0.0924389	4.69257	2.69788e-06	0.000152666
Ppp2r5d	2093.26	0.407299	0.0868443	4.69	2.73212e-06	0.000154055
Gm44164	106.484	-1.35298	0.288879	-4.68355	2.81953e-06	0.000158422
Fam83d	453.345	1.00918	0.215581	4.68122	2.85174e-06	0.000159668
Mtmr9	1739.51	0.495514	0.10589	4.67951	2.87559e-06	0.000160437
Ern1	562.138	0.600487	0.128441	4.67522	2.93642e-06	0.000163259
Arhgap27	2103.98	0.446637	0.0956438	4.66979	3.01501e-06	0.000167044
Adgrl1	120.062	-1.04547	0.224032	-4.66661	3.06204e-06	0.000168476
Nabp1	7928.08	0.399853	0.0856758	4.66704	3.05568e-06	0.000168476
Fam107b	15132	0.4093	0.087745	4.66465	3.09138e-06	0.000169504
Ctla2b	1264.76	0.476951	0.102377	4.65879	3.18078e-06	0.000173601
Rpl13a	6640.66	-0.456392	0.0979734	-4.65832	3.18795e-06	0.000173601
Diaph1	1011.04	-0.544029	0.116846	-4.65594	3.22498e-06	0.000175019
C230085N15Rik	910.75	-0.556505	0.119581	-4.65378	3.25897e-06	0.000175664
Cd200r1	771.057	0.556989	0.119668	4.65445	3.24844e-06	0.000175664
Ncapd2	3111.59	0.585346	0.125799	4.65303	3.27096e-06	0.000175715
E2f8	468.887	0.695335	0.149465	4.65217	3.28466e-06	0.000175856
Gm43292	54.0902	-1.48622	0.319618	-4.64997	3.31981e-06	0.000177142
Ermn	379.802	0.765588	0.164693	4.64857	3.34244e-06	0.000177753
Gem	2595.78	0.612729	0.131849	4.64722	3.36434e-06	0.000178321
Gtse1	532.678	0.730121	0.157169	4.64546	3.39327e-06	0.000179257
Cenpl	719.052	0.571291	0.123019	4.64392	3.41855e-06	0.000179995
Ms4a4b	10634.5	-0.41776	0.090048	-4.6393	3.49592e-06	0.000183461
Ttc39c	1666.49	0.744243	0.160456	4.6383	3.51292e-06	0.000183747
Gpld1	698.052	1.10565	0.238656	4.63281	3.60729e-06	0.000188064
Mxd1	23658.1	0.505772	0.109258	4.62916	3.67158e-06	0.00019079
Arhgef6	3616.99	0.360396	0.0779811	4.62158	3.80826e-06	0.000196726
Kif22	2067.86	0.672807	0.145583	4.62146	3.81055e-06	0.000196726
Gm44423	96.7581	-1.03168	0.223698	-4.61195	3.98906e-06	0.000205275
Arl6ip1	16471.1	0.500402	0.108599	4.60778	4.06983e-06	0.000208756
9930120I10Rik	125.477	-1.13751	0.247145	-4.60261	4.1722e-06	0.000213319
Endod1	2402.3	0.386427	0.0841051	4.59458	4.3363e-06	0.000220999
Ccsap	317.716	0.654232	0.1425	4.59112	4.40878e-06	0.000223975
Cdca4	1284.67	0.485987	0.105927	4.58794	4.4765e-06	0.000226691
Fbxo5	748.794	0.562578	0.122732	4.58379	4.56618e-06	0.000230498
Cenpa	5194.14	0.392878	0.0857281	4.58283	4.58714e-06	0.000230823
Plk1	1534.25	0.704472	0.153948	4.57604	4.73866e-06	0.000237696
Itgae	4642.4	0.876396	0.192101	4.56217	5.06284e-06	0.000252365
Trip13	529.47	0.718688	0.157517	4.56262	5.05191e-06	0.000252365
Cdc25c	383.645	0.702427	0.154035	4.56017	5.11124e-06	0.000253981
Rad51ap1	550.853	0.68921	0.151418	4.55171	5.32113e-06	0.000263587
Gm13722	252.583	-0.94107	0.206788	-4.55089	5.34196e-06	0.000263797
Tnfaip8l1	847.03	0.571644	0.12582	4.54335	5.5368e-06	0.000272572
Rad54b	309.595	0.671632	0.14787	4.54205	5.57097e-06	0.000273407
Ets1	25360.4	0.420406	0.09264	4.53806	5.67739e-06	0.000276074
Mad2l1	1578.04	0.544482	0.119969	4.53852	5.66516e-06	0.000276074
Rab43	2539.14	0.590612	0.130131	4.53861	5.66253e-06	0.000276074
Myb	1000.9	0.636905	0.140371	4.5373	5.69791e-06	0.000276227
Zbtb4	175.014	-1.09299	0.241173	-4.53198	5.84323e-06	0.000282411
Nuf2	908.372	0.71141	0.157254	4.52395	6.06959e-06	0.000292462
Tbcd	2343.77	0.433157	0.0957761	4.5226	6.10846e-06	0.000293446
Crmp1	978.99	0.752424	0.166609	4.5161	6.29896e-06	0.00030078
Cul2	1526.08	0.3952	0.0875001	4.51657	6.28495e-06	0.00030078
Ago1	131.896	-0.933038	0.206822	-4.51132	6.4426e-06	0.000306678
Fut8	1117.27	0.544638	0.120743	4.51071	6.46105e-06	0.000306678
Mcm10	564.584	0.572531	0.126946	4.51005	6.48124e-06	0.000306721
M6pr	9695.65	0.403854	0.0896357	4.50551	6.62149e-06	0.000312428
2900027M19Rik	331.558	-0.652512	0.144871	-4.50409	6.66594e-06	0.00031267
Il12rb1	3142.13	0.621597	0.138003	4.50421	6.66191e-06	0.00031267
Zc3h11a	1543.43	-0.455967	0.10129	-4.50161	6.74391e-06	0.000315397
Impa2	929.915	0.513886	0.114187	4.50038	6.78327e-06	0.000316307
Itih5	1047.26	0.444496	0.0989148	4.49372	6.99883e-06	0.000325405
Parpbp	273.084	1.03071	0.229689	4.4874	7.20967e-06	0.00033423
Sytl2	3049.13	0.511273	0.114019	4.48412	7.3216e-06	0.000338432
Tbc1d4	445.39	-0.786477	0.175437	-4.48297	7.36108e-06	0.000339271
Laptm4b	404.132	0.757259	0.169336	4.47193	7.75175e-06	0.000356245
Rps11-ps1	54.6271	-1.44176	0.32248	-4.47085	7.79106e-06	0.000357019
Smarcc1	2158.69	0.393335	0.0880482	4.46726	7.92262e-06	0.000362005
Thap3	575.753	-0.537426	0.120336	-4.46604	7.96818e-06	0.000363043
Rhof	3552.67	0.414962	0.0929361	4.46502	8.00612e-06	0.000363729
Sae1	3718.9	0.489404	0.109713	4.46076	8.16692e-06	0.000369978
Ints6	1281.45	0.434886	0.0977028	4.45112	8.54254e-06	0.000384801
Kmt2b	267.586	-0.696396	0.156436	-4.45163	8.522e-06	0.000384801
Twsg1	2942.95	0.473797	0.106471	4.44999	8.5873e-06	0.000385725
Kif18a	440.498	0.631651	0.14209	4.44542	8.77223e-06	0.000392922
Zbtb1	2478.08	0.430087	0.0967647	4.44467	8.80285e-06	0.000393186
Dsn1	664.27	0.670561	0.150892	4.44399	8.83069e-06	0.000393324
Nup205	1481.34	0.539082	0.121341	4.44272	8.88277e-06	0.000394539
Ubap2l	5604.38	0.367676	0.0827734	4.44196	8.91425e-06	0.000394834
Plk4	1451.97	0.58721	0.132256	4.43993	8.99866e-06	0.000397466
Hnrnpll	3287.81	0.406362	0.0915712	4.43766	9.0942e-06	0.000400573
Btla	671.584	-0.477995	0.107794	-4.43435	9.23499e-06	0.000405651
Dyrk3	245.81	0.925407	0.208786	4.43233	9.32219e-06	0.0004079
Fancd2	472.635	0.692085	0.156157	4.43197	9.33749e-06	0.0004079
Knl1	876.675	0.715712	0.161684	4.42661	9.57261e-06	0.000417025
Gm42748	56.1637	-1.77102	0.400297	-4.42426	9.67727e-06	0.000420432
Paqr4	1137.56	0.466473	0.105587	4.41789	9.96676e-06	0.00043183
Capza1	15118.4	0.37029	0.0838321	4.41704	1.00062e-05	0.000432362
AI506816	7008.01	0.430569	0.0974946	4.41634	1.00387e-05	0.000432588
Gm45343	79.5438	-1.48393	0.336129	-4.41474	1.01129e-05	0.00043461
Gm48086	28.1735	-2.22993	0.506329	-4.40411	1.06219e-05	0.000455255
Ormdl3	2243.71	0.584205	0.133177	4.38667	1.15101e-05	0.000491994
Gabpb1	1533.18	0.382443	0.0873083	4.38037	1.18475e-05	0.00050506
Kifc1	367.268	0.877873	0.20059	4.37645	1.2063e-05	0.00051287
Slc52a3	1233.32	0.8406	0.192237	4.37274	1.22698e-05	0.000520274
D630008O14Rik	17.5783	-3.51972	0.807466	-4.35897	1.30675e-05	0.00055219
Tpp2	4359.01	0.410328	0.0941429	4.35856	1.3092e-05	0.00055219
Gdpd5	1196.59	0.73131	0.167901	4.35559	1.32706e-05	0.000558244
Pafah1b2	2979.08	0.404115	0.0928169	4.3539	1.33738e-05	0.000561098
Atad2	3144.9	0.530984	0.122119	4.34807	1.37343e-05	0.000574706
Ankle1	375.448	0.749484	0.172503	4.34476	1.39427e-05	0.000581899
Slc15a2	320.969	-0.744728	0.171438	-4.34401	1.39905e-05	0.000582363
Lancl2	417.949	0.557148	0.128411	4.33878	1.43276e-05	0.000594838
Nfatc2	1821.44	0.537944	0.124046	4.33666	1.44662e-05	0.000599028
Rasgrp1	2754.44	0.450173	0.103828	4.33576	1.45257e-05	0.000599932
Cyld	5148.26	0.404201	0.0933189	4.33139	1.48169e-05	0.000608796
Pkmyt1	1322.33	0.550764	0.127151	4.33156	1.48054e-05	0.000608796
Gpsm2	1054.73	0.654489	0.151159	4.3298	1.49243e-05	0.000611151
Tacc3	2837.23	0.629982	0.145512	4.32941	1.49511e-05	0.000611151
Slc33a1	592.891	0.505697	0.116824	4.32872	1.49981e-05	0.000611501
Sh2b1	1644.67	0.382545	0.0883908	4.32789	1.50548e-05	0.00061224
Melk	653.858	0.709193	0.163934	4.3261	1.51776e-05	0.000615659
Gm38062	143.223	-1.22055	0.282428	-4.32162	1.54889e-05	0.000626691
Bach2	137.551	-1.11731	0.258673	-4.31939	1.56461e-05	0.000631442
Dnmt1	4996.73	0.523505	0.121352	4.31393	1.60378e-05	0.000645614
Trmt2b	752.052	0.461791	0.107104	4.31161	1.62067e-05	0.000650766
Gm22710	35.956	-2.27183	0.527008	-4.3108	1.62667e-05	0.00065153
Ska2	436.699	0.61968	0.143819	4.30874	1.64189e-05	0.000655971
Pitpnb	2918.18	0.559765	0.129973	4.30678	1.65648e-05	0.000660141
Herc3	1006.47	0.646972	0.150279	4.30514	1.66882e-05	0.000662146
Stip1	3325.24	0.354491	0.082344	4.305	1.66984e-05	0.000662146
Usp34	775.38	-0.58148	0.135164	-4.30204	1.69233e-05	0.000669398
Il23r	54.3336	1.50446	0.349825	4.30059	1.70342e-05	0.00067211
Tedc1	1118.54	0.622181	0.144708	4.29957	1.71133e-05	0.000673559
Gm13568	16.4288	-5.69294	1.32469	-4.29757	1.72678e-05	0.000677963
Gm12568	16.5115	-3.26068	0.759683	-4.29216	1.76941e-05	0.000692992
Espl1	836.886	0.7135	0.166355	4.28903	1.79453e-05	0.000701101
Gm14276	84.4931	1.08379	0.252886	4.28571	1.82156e-05	0.000709919
Gltp	4655.72	0.338718	0.0790567	4.2845	1.83153e-05	0.000710854
Pacs1	3107.36	0.574846	0.134174	4.28433	1.8329e-05	0.000710854
Adam10	3543.64	0.339198	0.0792605	4.27954	1.8728e-05	0.000724558
Chtf18	758.974	0.604162	0.141215	4.2783	1.88325e-05	0.000726833
Plat	1786.95	-0.788466	0.184343	-4.27718	1.89277e-05	0.000728738
Chd4	1340.54	-0.447501	0.104734	-4.27274	1.9309e-05	0.000741623
Tube1	290.506	0.816502	0.191487	4.264	2.00801e-05	0.000769382
Tox2	847.777	0.600019	0.140756	4.26283	2.01857e-05	0.000771568
Ebi3	423.55	0.789793	0.18536	4.26085	2.03652e-05	0.000776563
Gm37558	154.648	-0.948443	0.222748	-4.25791	2.06343e-05	0.000784944
Evl	542.381	-0.717155	0.168564	-4.2545	2.09516e-05	0.000794268
Mcm7	4104.58	0.471082	0.110742	4.25389	2.10093e-05	0.000794268
Tfrc	1529.82	0.464381	0.109172	4.25367	2.10293e-05	0.000794268
Sipa1	4112.11	0.435606	0.102497	4.24995	2.13815e-05	0.000805657
Fanci	558.303	0.707874	0.166695	4.24651	2.17129e-05	0.000816209
Casp3	2666.46	0.50034	0.117941	4.24229	2.21254e-05	0.000829755
Mon2	406.571	-0.765673	0.180844	-4.23388	2.29697e-05	0.00085939
Bub1	560.773	0.872185	0.206122	4.2314	2.3224e-05	0.000866866
Pak2	4656.63	0.340231	0.0804489	4.22916	2.34564e-05	0.000873491
Mtmr3	4629.89	0.435854	0.103077	4.22841	2.35345e-05	0.000874349
Prrc2c	3217.11	-0.457725	0.108377	-4.22346	2.40575e-05	0.000891698
Atp8a2	466.685	0.884897	0.20982	4.21741	2.47122e-05	0.000913834
Gm49971	176.792	-0.823694	0.195405	-4.21532	2.49425e-05	0.000920212
Ctcfl	148.588	-1.01603	0.241374	-4.20937	2.56087e-05	0.000942603
Gm47917	30.562	-2.13133	0.506649	-4.20673	2.59095e-05	0.00095147
Dcaf5	1417.38	0.502345	0.119605	4.20004	2.66872e-05	0.000977773
Pold3	1450.71	0.389436	0.0928436	4.19454	2.73429e-05	0.000999494
Mfsd14b	2316.33	0.56075	0.133731	4.19313	2.75128e-05	0.0010034
Eif5b	863.696	-0.462048	0.110325	-4.18806	2.81349e-05	0.00102374
Ski	654.352	-0.502908	0.120143	-4.18592	2.84019e-05	0.00103109
Dcaf7	3787.43	0.42646	0.101899	4.18513	2.85007e-05	0.00103232
Marf1	265.291	-0.672743	0.160809	-4.1835	2.87054e-05	0.0010357
Mtmr6	2888.57	0.335272	0.0801444	4.18335	2.87241e-05	0.0010357
Ndc1	780.252	0.557105	0.133228	4.18159	2.89474e-05	0.00104139
Gm48119	397.91	-0.763541	0.182728	-4.17855	2.93367e-05	0.00105301
Aspm	904.967	0.7236	0.17326	4.17637	2.96198e-05	0.00106077
Haus6	782.12	0.481772	0.115523	4.17036	3.04125e-05	0.00108672
Cdk1	1535.63	0.639594	0.153483	4.1672	3.08367e-05	0.0010994
Dgat1	15128.7	0.387725	0.0930939	4.16488	3.11519e-05	0.00110816
Aplp1	428.406	0.764497	0.1838	4.15939	3.19098e-05	0.00113006
Gnai3	4978.58	0.367273	0.0882968	4.15953	3.18897e-05	0.00113006
Capns1	1100.49	-0.400527	0.0963117	-4.15865	3.20133e-05	0.00113121
Uba2	3569.71	0.344867	0.0829481	4.15763	3.21569e-05	0.00113376
Chaf1a	1235	0.927545	0.223537	4.14939	3.33356e-05	0.00116684
Gm32552	107.715	-1.10164	0.265511	-4.14912	3.33755e-05	0.00116684
Kif2c	780.84	0.749776	0.180711	4.14903	3.33885e-05	0.00116684
Sec24c	5920.71	0.397941	0.0958842	4.15023	3.32146e-05	0.00116684
Gm26789	188.869	-1.11389	0.268599	-4.14706	3.36778e-05	0.00117437
Esco2	513.301	0.731985	0.176593	4.14504	3.39749e-05	0.00117955
Rps15	3660.97	-0.456133	0.110035	-4.14533	3.39327e-05	0.00117955
Mapk6	3244.99	0.341623	0.0825064	4.14057	3.46448e-05	0.00119758
Rrad	4865.65	0.567169	0.136974	4.14072	3.46216e-05	0.00119758
4930579G24Rik	619.977	0.628285	0.15176	4.13999	3.47317e-05	0.00119798
Ctla4	47326.9	0.429516	0.103864	4.13536	3.54401e-05	0.00121713
Srxn1	1049.52	0.557001	0.134677	4.13582	3.53686e-05	0.00121713
Gm37324	555.888	-0.86841	0.21015	-4.13234	3.59091e-05	0.00123058
Phf6	1497.73	0.412739	0.099914	4.13095	3.61269e-05	0.00123538
Psme3	3544.39	0.375005	0.0908033	4.12986	3.62982e-05	0.00123858
Jak3	6414.99	0.568122	0.137597	4.1289	3.64511e-05	0.00124113
Ywhaz	25246.8	0.297887	0.0721577	4.12827	3.65499e-05	0.00124184
Mcm2	4188.6	0.53502	0.129789	4.12222	3.75236e-05	0.0012722
Gm48600	18.7872	-2.65842	0.645035	-4.12136	3.76648e-05	0.00127427
Arid4b	2131.37	-0.372188	0.0903517	-4.11933	3.79979e-05	0.00128281
Tnc	439.419	-1.14178	0.277229	-4.11855	3.81263e-05	0.00128442
Mcu	840.493	0.480753	0.116815	4.11552	3.86313e-05	0.00129868
Coq8a	928.601	0.431043	0.104779	4.11383	3.89149e-05	0.00130545
Gm18517	75.0363	-1.1112	0.27024	-4.11191	3.92405e-05	0.00131085
Rps6ka5	511.146	0.54047	0.131433	4.11214	3.92006e-05	0.00131085
Gm43305	39677.2	0.422324	0.102824	4.10726	4.00386e-05	0.0013347
Specc1l	2574.16	0.425954	0.103834	4.10228	4.09105e-05	0.00136092
Mcm6	8770.88	0.418434	0.102044	4.10053	4.12201e-05	0.00136835
Gm27206	39.4391	-1.43023	0.349242	-4.09523	4.21744e-05	0.00139421
Nt5e	7076.4	0.536482	0.130998	4.09535	4.21525e-05	0.00139421
Cdc45	969.591	0.549709	0.1345	4.08705	4.36902e-05	0.00143834
Tcf3	1930.82	0.432493	0.105811	4.08743	4.36177e-05	0.00143834
Cipc	1330.03	0.402116	0.0985884	4.07874	4.52808e-05	0.00148762
Gm2981	126.636	0.898714	0.22055	4.07488	4.60388e-05	0.00150941
Fmnl3	1834.08	0.515934	0.126665	4.07321	4.637e-05	0.00151714
Lcp2	7454.76	0.356673	0.0875991	4.07165	4.66814e-05	0.00152006
Marveld2	418.432	0.670128	0.164597	4.07133	4.6746e-05	0.00152006
Mms22l	883.954	0.459287	0.112808	4.07139	4.67336e-05	0.00152006
Hmgcr	3441.74	0.329924	0.0811787	4.06417	4.82032e-05	0.00156106
Rpl36	5009.03	-0.350907	0.0863383	-4.06432	4.81719e-05	0.00156106
Oip5	284.455	0.812237	0.199932	4.06257	4.85361e-05	0.00156864
Nup160	1125.07	0.471936	0.116184	4.06196	4.8663e-05	0.00156955
Rflnb	357.434	-0.660438	0.162689	-4.05951	4.91748e-05	0.00158285
Hipk2	475.618	-0.666984	0.164322	-4.059	4.92839e-05	0.00158316
Tlcd1	325.883	0.632223	0.155795	4.05804	4.94854e-05	0.00158643
Hpgd	1672.65	-1.13979	0.28091	-4.0575	4.96009e-05	0.00158693
Nedd1	1008.85	0.525108	0.129432	4.05703	4.97018e-05	0.00158696
Ptpn7	5756.85	0.47727	0.117658	4.0564	4.98343e-05	0.00158801
Reep4	1546.88	0.447385	0.110364	4.05371	5.04112e-05	0.00160318
Shmt1	683.912	0.504134	0.124397	4.05261	5.06489e-05	0.00160752
Coa5	3433.69	0.335227	0.0828499	4.0462	5.20556e-05	0.00164888
Rps9	7086.68	-0.314793	0.0778581	-4.04317	5.2734e-05	0.00166704
Cenpi	459.73	0.547113	0.135356	4.04202	5.29935e-05	0.00166929
Wdr6	1842.88	0.512326	0.126753	4.04192	5.3015e-05	0.00166929
Unkl	710.453	0.510418	0.126305	4.04115	5.31886e-05	0.00167145
Rplp2	3764.16	-0.412917	0.102208	-4.03995	5.34622e-05	0.00167673
Slc9a3r1	6062	0.451037	0.111763	4.03567	5.44461e-05	0.0017028
Wdr1	19095.6	0.321085	0.0795668	4.03541	5.45077e-05	0.0017028
Rtn3	3280.03	0.320282	0.0794014	4.0337	5.49048e-05	0.00171185
Gm43411	63.4705	-1.09109	0.270604	-4.03205	5.52922e-05	0.00172055
Tespa1	433.386	-0.556882	0.138134	-4.03147	5.54295e-05	0.00172145
Fnbp1	5833.06	0.385126	0.095651	4.02636	5.6646e-05	0.00175581
Cdc42se2	9090.5	0.388711	0.0965563	4.02574	5.67962e-05	0.00175703
Rad54l	736.605	0.556711	0.138426	4.02173	5.77713e-05	0.00178373
Rps6ka1	7130.92	0.390248	0.097201	4.01485	5.94828e-05	0.00183302
Cnih2	488.785	1.08331	0.269919	4.01345	5.98377e-05	0.00184039
Hrob	162.026	0.872471	0.217624	4.00908	6.09561e-05	0.00187116
Ell2	1709.53	0.55638	0.13885	4.00706	6.14782e-05	0.00188356
Ccr9	1769.91	0.587091	0.146537	4.00643	6.16436e-05	0.00188499
Rps13-ps2	294.991	10.0494	2.51117	4.00189	6.28397e-05	0.00191788
Copg2	1288.28	0.385013	0.0962483	4.00021	6.32873e-05	0.00192784
Fanca	581.494	0.504837	0.126274	3.99795	6.38927e-05	0.00193885
Kif20b	679.937	0.746512	0.186719	3.99805	6.38651e-05	0.00193885
Exo1	403.798	0.633632	0.158528	3.99698	6.41551e-05	0.00193941
Tex2	1803.85	0.53758	0.134487	3.99727	6.40783e-05	0.00193941
Sema3c	1152.75	-0.733231	0.18362	-3.9932	6.51867e-05	0.00195942
Spc25	750.042	0.740138	0.185335	3.99351	6.51026e-05	0.00195942
Spn	1242.05	-0.456207	0.114227	-3.99387	6.50046e-05	0.00195942
Actr3	24848.2	0.304536	0.0763077	3.99089	6.58269e-05	0.00197121
Prkar1a	19819.6	0.328967	0.0824251	3.9911	6.57683e-05	0.00197121
Prpf18	3008.86	0.325919	0.0816855	3.98992	6.60955e-05	0.00197554
Gm47071	86.9612	-1.03763	0.260217	-3.98755	6.67589e-05	0.00199162
Castor2	676.126	0.547481	0.137403	3.98449	6.76249e-05	0.00201368
A930005H10Rik	158.556	-0.783963	0.196868	-3.98217	6.82879e-05	0.00202962
Crbn	5180.16	0.380339	0.0955464	3.98068	6.87189e-05	0.00203862
Znrf2	305.967	-0.796884	0.200217	-3.9801	6.88857e-05	0.00203976
Nemp1	486.432	0.475025	0.119416	3.97791	6.95238e-05	0.00205483
Taf4	88.0843	-1.02485	0.257854	-3.97455	7.05115e-05	0.00208015
Gm12715	56.5777	3.91927	0.986844	3.97152	7.14156e-05	0.00210293
Cxcl3	140.698	1.584	0.398988	3.97004	7.18605e-05	0.00211212
Uevld	396.164	0.584095	0.147142	3.96959	7.19975e-05	0.00211224
Cdc14a	668.431	0.517199	0.13036	3.96745	7.26457e-05	0.00212733
Ddias	213.467	0.689743	0.173959	3.96496	7.34071e-05	0.00214567
1700113A16Rik	37.5859	-2.18245	0.550552	-3.96411	7.36701e-05	0.00214941
Clec2i	400.768	-0.58923	0.148682	-3.96303	7.40055e-05	0.00215524
Ppp2r1b	1898.71	0.406703	0.102661	3.96161	7.44455e-05	0.00216409
Tuba1c	7511.35	0.61448	0.155238	3.95829	7.5487e-05	0.00219036
Gm21917	125.846	-1.07914	0.272861	-3.9549	7.65654e-05	0.00221357
Rpl28	1438.78	-0.595972	0.150691	-3.95492	7.65591e-05	0.00221357
Tubb4b	7911.61	0.470015	0.118865	3.95418	7.67977e-05	0.00221626
Med15	4320.3	0.467518	0.118306	3.95178	7.75726e-05	0.00223457
Nup62	2284.9	0.498441	0.12616	3.95085	7.78738e-05	0.00223919
Slc5a3	902.658	0.530074	0.134233	3.94891	7.85079e-05	0.00225335
Rassf6	115.242	0.916871	0.23231	3.94676	7.92147e-05	0.00226954
Abi2	649.71	0.445862	0.113109	3.94186	8.08506e-05	0.00229572
Fhod1	107.624	-1.1694	0.296655	-3.94193	8.08278e-05	0.00229572
Gins3	296.425	0.594511	0.150808	3.94217	8.07487e-05	0.00229572
Hacd3	3242.03	0.445962	0.113096	3.9432	8.04e-05	0.00229572
Kif15	779.821	0.536199	0.136025	3.94192	8.08327e-05	0.00229572
Ubd	98.7094	-1.11921	0.28419	-3.93825	8.20795e-05	0.00232646
Tpt1	7787.42	-0.447092	0.113632	-3.93455	8.33524e-05	0.00235834
Gm48611	164.492	-0.836041	0.212542	-3.93353	8.37064e-05	0.00236415
Ska1	279.074	0.694881	0.176825	3.92976	8.50304e-05	0.00239728
Gtpbp1	2513.72	0.351674	0.0895789	3.92586	8.64202e-05	0.00242786
Klf4	559.953	-0.693668	0.176689	-3.92592	8.64004e-05	0.00242786
Ifngr1	32906.4	0.372513	0.0950428	3.91942	8.87611e-05	0.00248923
Plp2	2988.77	0.403725	0.103076	3.91676	8.97478e-05	0.00251247
Cdc7	847.929	0.548854	0.140406	3.90906	9.26576e-05	0.00258937
Lfng	1453.35	0.400083	0.102375	3.908	9.30624e-05	0.00259612
Fam129a	3339.48	0.445129	0.11409	3.90154	9.55808e-05	0.00265772
Map6	476.562	0.642609	0.164711	3.90143	9.5627e-05	0.00265772
Rpl35	2935.99	-0.443751	0.113751	-3.90106	9.57721e-05	0.00265772
Birc5	2638.3	0.427982	0.109774	3.89876	9.66883e-05	0.00267847
Entpd1	4254.64	0.408473	0.104867	3.89516	9.8134e-05	0.00271379
Nup155	804.538	0.486575	0.124959	3.89389	9.86508e-05	0.00272334
Gm11960	188.083	-0.728549	0.187305	-3.88964	0.000100391	0.00276659
Gm7536	1606.97	-0.369613	0.0950374	-3.88913	0.000100603	0.00276764
Zswim6	150.625	-0.87115	0.224065	-3.88793	0.000101102	0.00277656
Cox15	1084.06	0.360596	0.0928223	3.8848	0.000102416	0.00280778
Ccr6	837.938	0.736947	0.18981	3.88255	0.000103365	0.0028244
Fancm	525.132	0.518713	0.133602	3.88253	0.000103377	0.0028244
Trp53i11	6560.66	0.5751	0.148227	3.87986	0.000104516	0.00285063
Icos	27622.5	0.304184	0.0784138	3.87922	0.000104792	0.00285326
Qpct	52.543	-1.40046	0.361155	-3.87774	0.000105433	0.0028658
Rbbp4	5752.55	0.333697	0.0860738	3.87687	0.000105809	0.00287112
Cdo1	459.222	-0.951387	0.245514	-3.87508	0.000106591	0.00287761
Cish	7400.75	0.442531	0.114183	3.87564	0.000106346	0.00287761
Itm2a	403.013	-0.544929	0.140622	-3.87514	0.000106562	0.00287761
Cp	934.376	-0.619287	0.159986	-3.87087	0.000108446	0.0029227
Gm48082	261.615	-0.785394	0.20297	-3.86951	0.000109055	0.00293414
Ncbp1	1940.39	0.318671	0.0824353	3.86571	0.000110768	0.0029752
Rab37	1858.86	0.504931	0.130642	3.865	0.000111088	0.00297876
Gm38223	22.9994	-2.27644	0.589133	-3.86406	0.00011152	0.00298531
Upf3b	507.053	-0.556697	0.144095	-3.86339	0.000111823	0.00298839
Fbn1	499.245	-0.745573	0.193099	-3.86108	0.000112887	0.00300672
Gm7666	159.384	-0.784041	0.203045	-3.86141	0.000112734	0.00300672
Tcf19	868.053	0.406084	0.105185	3.86066	0.000113083	0.00300692
Gm37266	53.3546	-1.15112	0.298299	-3.85895	0.000113876	0.00302295
A930037H05Rik	174.343	-0.740833	0.192011	-3.85828	0.000114187	0.00302613
Gm47147	214.341	-0.67008	0.173729	-3.85705	0.000114765	0.00303641
Aars	2952.25	0.32855	0.0852205	3.85529	0.000115594	0.00305325
Lig1	2696.25	0.455646	0.118208	3.85462	0.000115907	0.00305645
Ezr	9872.2	0.401452	0.10417	3.8538	0.000116299	0.00306172
Gm37215	52.5904	-1.45067	0.376815	-3.8498	0.000118212	0.00310693
Rplp1	6086.56	-0.365286	0.0949668	-3.84646	0.000119838	0.00314445
Recql4	211.307	0.644104	0.167509	3.84519	0.00012046	0.00315556
Srgap3	132.604	0.771698	0.200746	3.84414	0.000120974	0.00316383
Plekhb2	4420.86	0.360447	0.0938121	3.84222	0.000121927	0.0031835
Mybl2	1140.8	0.517988	0.13485	3.84122	0.000122423	0.00319124
Nploc4	2872.21	0.590089	0.153638	3.84078	0.000122642	0.0031917
Gpaa1	1830.06	0.380258	0.0991509	3.83515	0.000125489	0.00326045
Blm	315.62	0.622264	0.162379	3.83217	0.000127016	0.00329475
Gm47933	330.686	-0.65043	0.169759	-3.83148	0.000127372	0.00329861
Haus4	847.919	0.415601	0.108501	3.83039	0.00012794	0.00330791
Itpk1	1962.99	0.344313	0.0899241	3.82893	0.000128702	0.00331684
Ppp1r3f	232.88	0.914943	0.238938	3.8292	0.000128558	0.00331684
Lmf2	3305.6	0.514962	0.134577	3.82653	0.000129961	0.00334386
Gm48368	174.951	-0.654362	0.171052	-3.82552	0.000130496	0.00335222
Nup93	1652.5	0.426297	0.11149	3.82364	0.000131497	0.00336706
Treml2	224.539	-0.682903	0.1786	-3.82365	0.000131491	0.00336706
Tubb5	7427.32	0.48972	0.128267	3.81798	0.000134546	0.00343958
Snx2	5018.35	0.294358	0.0771556	3.81512	0.000136114	0.00347013
Syn2	20.6059	-1.94054	0.508658	-3.81501	0.000136178	0.00347013
Dbr1	592.463	0.425211	0.111535	3.81235	0.000137654	0.00350214
Malt1	6168.2	0.414579	0.108803	3.81035	0.000138768	0.00352485
Lin9	350.636	0.557718	0.146492	3.80716	0.000140573	0.00356499
E2f4	2094.74	0.405976	0.106679	3.80559	0.000141464	0.00357051
Fas	917.38	-0.549261	0.144322	-3.80581	0.000141339	0.00357051
Shoc2	1650.85	0.357329	0.093892	3.80574	0.000141381	0.00357051
Sla	15187.7	0.332818	0.0875411	3.80185	0.000143622	0.00361923
Gm15472	44.407	-1.55244	0.409042	-3.7953	0.000147464	0.00371017
Ankrd12	1086.91	-0.411635	0.108516	-3.79331	0.000148654	0.00373006
Osbpl3	2305.43	0.481036	0.126816	3.79319	0.000148724	0.00373006
Gm31392	120.44	-0.758059	0.199882	-3.79254	0.000149114	0.00373395
Sh2d2a	12159.5	0.31278	0.0824895	3.79176	0.000149585	0.00373986
Kif20a	1427.12	0.632496	0.166838	3.79107	0.000149999	0.00374433
Snx9	2547.78	0.755364	0.199289	3.7903	0.000150465	0.00375008
Retn	55.4149	-3.19113	0.842202	-3.78903	0.000151234	0.00376334
Foxp3	19025.7	0.637149	0.168293	3.78594	0.000153127	0.00379856
Hmgb3	1356.82	0.451571	0.119273	3.78602	0.000153077	0.00379856
Ccnb2	2493.39	0.353929	0.0935612	3.78286	0.000155036	0.00383992
Il10	2688.27	0.435037	0.115026	3.78206	0.000155533	0.00384623
Ghr	396.701	-0.770516	0.203798	-3.78078	0.000156337	0.0038601
Eri1	2468.72	0.572439	0.151432	3.78018	0.000156714	0.00386343
Tk1	1514.41	0.40282	0.106655	3.77686	0.000158817	0.00390921
Plekha2	6537.81	0.375745	0.0995375	3.77491	0.000160066	0.00393386
Rnf26	1040.99	0.662246	0.175519	3.77308	0.000161246	0.00395676
Itgb2	15255.6	0.36833	0.0976882	3.77047	0.000162943	0.00399224
Mgp	5985.48	-0.586238	0.155524	-3.76943	0.000163622	0.00400269
Cpne1	3461.24	0.407544	0.108138	3.76874	0.000164073	0.00400758
Gm43056	104.165	-0.835337	0.22176	-3.76685	0.000165323	0.00402973
Rps6-ps4	247.963	-12.5885	3.34214	-3.7666	0.000165487	0.00402973
Btbd10	735.706	0.418492	0.111189	3.76379	0.000167356	0.00406279
Ddit4	1184.08	0.501813	0.133326	3.76379	0.000167356	0.00406279
Pygb	2208.49	0.396989	0.105574	3.76029	0.000169718	0.00411384
Plxdc1	511.989	0.522011	0.138858	3.75933	0.00017037	0.00412336
Zdhhc3	2447.19	0.406077	0.108062	3.75781	0.00017141	0.00414223
Btnl6	48.91	1.41305	0.376187	3.75625	0.000172481	0.00415549
Gm10171	129.264	8.99855	2.3956	3.75628	0.000172458	0.00415549
Tmem129	722.471	0.499754	0.133239	3.7508	0.00017627	0.00424034
Anapc1	3016.12	0.425715	0.113558	3.74887	0.000177631	0.00426021
Zmpste24	1839.97	0.377937	0.100808	3.74909	0.000177475	0.00426021
Eme1	269.795	0.586624	0.156524	3.74782	0.000178379	0.00426526
Ppip5k2	1142.34	0.397174	0.105971	3.74795	0.000178285	0.00426526
Gm20274	55.3683	-1.1901	0.317752	-3.74539	0.000180116	0.00429659
Xpot	802.224	0.406496	0.108537	3.74523	0.000180229	0.00429659
Gm43984	130.943	-0.817827	0.218422	-3.74425	0.000180933	0.00430692
Gm38329	29.5746	-2.91913	0.7803	-3.74104	0.000183264	0.00435587
Vrk1	2587.82	0.427153	0.114215	3.73992	0.00018408	0.00436873
Ctdspl2	1324.83	0.419709	0.112242	3.73933	0.000184511	0.00437244
4930562F07Rik	216.004	-0.664524	0.177796	-3.73755	0.00018582	0.00439691
Gm38226	85.7185	-1.5352	0.410798	-3.73713	0.000186136	0.00439785
Cdc27	1302.05	0.35493	0.094988	3.73657	0.000186546	0.00440098
Gm42571	97.8359	-1.17251	0.31383	-3.73613	0.000186874	0.0044022
Gm13684	640.302	0.663409	0.177779	3.73165	0.000190233	0.0044747
Gm4956	304.02	-0.733427	0.196632	-3.72995	0.000191514	0.00449818
Cdc20	1696.32	0.549068	0.147309	3.72731	0.000193536	0.00453896
Troap	280.061	0.843932	0.226481	3.72628	0.000194327	0.0045508
Gm37138	59.857	-1.14082	0.306449	-3.72271	0.000197099	0.00460217
Nlrc3	3785.09	0.405483	0.108921	3.72273	0.000197083	0.00460217
Gm48161	3053.25	-0.405799	0.109318	-3.71209	0.000205556	0.00479259
Gm37639	40.9856	-1.75322	0.472517	-3.71039	0.000206939	0.00481778
Med13	545.173	-0.484989	0.130853	-3.70637	0.000210253	0.00488777
Anln	423.256	0.668347	0.180438	3.70402	0.00021221	0.00490458
Aurka	806.818	0.716773	0.193512	3.70403	0.000212204	0.00490458
Ppp1r9b	278.137	-0.61619	0.166343	-3.70433	0.000211952	0.00490458
Slc25a19	4630.11	0.454529	0.1227	3.70439	0.000211899	0.00490458
Tnfsf8	279.222	-0.706462	0.190843	-3.7018	0.000214073	0.00494045
Acly	6501.12	0.323115	0.0873512	3.69904	0.000216418	0.00498735
Cyp2s1	436.637	0.477532	0.129116	3.69847	0.000216905	0.00499132
Gm42428	932.54	0.845775	0.228785	3.6968	0.00021833	0.00501686
Crem	4674.46	0.32122	0.0869299	3.69516	0.000219752	0.00502773
Gm48309	944.695	-0.71801	0.194305	-3.69527	0.000219656	0.00502773
Tmcc1	342.927	-0.624137	0.168907	-3.69516	0.000219748	0.00502773
Gm42576	59.446	-1.27104	0.344248	-3.69223	0.000222299	0.00507809
Pdcd6ip	5178.2	0.321201	0.0870017	3.69189	0.000222591	0.00507809
Rfc5	1797.57	0.457894	0.124087	3.6901	0.000224165	0.00510666
Fen1	2186.56	0.485574	0.13166	3.68809	0.000225943	0.0051398
Lrp10	10060.1	0.558243	0.151443	3.68615	0.000227674	0.00517177
Gm38120	297.295	-0.604717	0.164081	-3.68547	0.000228281	0.00517817
Abr	2949.65	0.356634	0.0968128	3.68374	0.000229832	0.00520369
Cst7	1336.2	0.393153	0.106734	3.68349	0.000230061	0.00520369
Tspyl3	971.462	0.446632	0.1213	3.68204	0.000231374	0.00522597
Pcyt1a	1253.9	0.46554	0.126622	3.67662	0.000236342	0.0053306
A330023F24Rik	103.117	-0.840544	0.228707	-3.67521	0.000237658	0.00535268
Plekha6	51.6349	-1.19544	0.325857	-3.66862	0.000243868	0.00548478
Arf1	13686.1	0.257269	0.0701887	3.66539	0.000246966	0.00554663
Fancg	537.269	0.484788	0.132291	3.66456	0.000247761	0.00555662
Gm49795	507.626	-0.642814	0.175602	-3.66063	0.000251593	0.00563462
Zfp51	859.746	0.377417	0.103159	3.6586	0.000253601	0.00567161
Ino80	125.247	-0.862252	0.235756	-3.6574	0.000254792	0.00569023
Pimreg	450.659	0.584657	0.15992	3.65593	0.000256249	0.00571476
Adh1	215.574	-0.777525	0.212711	-3.65532	0.00025686	0.00572035
Mynn	1023.85	0.367418	0.10057	3.65336	0.00025883	0.00575616
Tmpo	5551.91	0.919825	0.251863	3.65209	0.000260113	0.00577661
Cav2	1628.13	-0.72659	0.198981	-3.65155	0.000260659	0.00578022
Tnfaip3	17589.7	0.389969	0.106816	3.65086	0.000261366	0.00578022
Usf2	277.036	-0.612736	0.167831	-3.65091	0.000261309	0.00578022
Dpp8	2240.12	0.317612	0.0870093	3.65033	0.000261907	0.00578415
Mt2	1771.7	-0.368978	0.101171	-3.64707	0.000265251	0.00584987
Kat7	2614.11	0.383522	0.105182	3.64628	0.000266066	0.00585382
Ypel2	67.3382	-1.05695	0.289877	-3.64618	0.000266167	0.00585382
Rcc1	1236.26	0.561915	0.154195	3.64419	0.000268238	0.00589122
Mapk12	209.428	-0.96661	0.265481	-3.64098	0.000271605	0.00595694
Api5	4896.03	0.323632	0.0889167	3.63972	0.000272938	0.00596436
Ifitm3	15706.7	-0.515063	0.141517	-3.63959	0.000273068	0.00596436
Sephs1	1124.54	0.42323	0.116272	3.64	0.000272643	0.00596436
Actr2	6357.41	0.294692	0.081012	3.63764	0.000275151	0.00599741
Frmd4b	2646.7	0.39394	0.108311	3.63711	0.000275712	0.00599741
Nsg2	62.9689	-1.20648	0.331701	-3.63727	0.000275548	0.00599741
Slc48a1	3313.87	0.386694	0.10633	3.63672	0.000276128	0.00599825
Gm26740	611.831	-0.542515	0.149229	-3.63544	0.000277502	0.00601986
Eif1ad	1536.52	0.362926	0.0998949	3.63307	0.000280066	0.00606721
Malat1	44779.2	-0.44545	0.122888	-3.62484	0.000289142	0.00624705
Tnfrsf13b	1472.44	0.466876	0.128799	3.62483	0.000289153	0.00624705
Setdb1	1216.79	0.430044	0.118721	3.62231	0.000291983	0.00629963
Ankrd17	1377.98	-0.358637	0.0990424	-3.62105	0.000293411	0.00632185
Ccl2	1293.49	-0.467878	0.129276	-3.61921	0.000295506	0.00635839
Pdzd8	871.174	0.470125	0.12999	3.61661	0.000298488	0.00641387
Fabp5	2685.27	0.433731	0.119943	3.61615	0.000299017	0.00641657
Zmiz1	2450.21	0.362039	0.100144	3.61517	0.00030015	0.0064322
Aldh18a1	1691.09	0.39417	0.109072	3.61384	0.000301693	0.00645655
Gna13	11600.3	0.30583	0.0846505	3.61285	0.000302847	0.00645785
Hnrnpr	1738.81	0.317149	0.087786	3.61275	0.000302972	0.00645785
Tff1	167.683	1.07661	0.297963	3.61323	0.000302404	0.00645785
Mob1a	5297.45	0.320028	0.0886404	3.61041	0.000305713	0.00650174
Tdg	2639.72	0.288809	0.0799958	3.6103	0.000305849	0.00650174
Cad	1436.76	0.445454	0.123444	3.60856	0.000307901	0.00651921
Ganab	3106.51	0.326294	0.0904163	3.6088	0.000307615	0.00651921
Gm42736	105.044	-1.39961	0.38779	-3.60919	0.000307153	0.00651921
Slc16a3	3339.62	0.531601	0.147591	3.60185	0.000315957	0.0066809
Btnl5-ps	133.828	1.00103	0.278161	3.59875	0.000319756	0.00675225
Suv39h1	1274.08	0.468352	0.130213	3.59681	0.00032214	0.00679356
Trpv2	4032.56	0.451683	0.12563	3.59533	0.00032398	0.00682332
AI504432	212.632	-0.830217	0.230969	-3.5945	0.00032502	0.00683617
Slx1b	234.81	-0.570517	0.158799	-3.59269	0.000327277	0.00687455
Fau	5190.34	-0.361166	0.100564	-3.5914	0.000328906	0.00689057
Gstm1	1116.96	-0.785315	0.218657	-3.59154	0.000328736	0.00689057
Ces1d	338.612	-0.89375	0.248938	-3.59025	0.000330364	0.006912
Cep128	451.006	0.462829	0.128956	3.58903	0.000331907	0.00693516
Rps20	3245.15	-0.603992	0.16867	-3.58091	0.000342403	0.00714508
Tubgcp5	728.302	0.387695	0.10829	3.58016	0.000343382	0.00715611
Gm45191	33.2346	-1.60089	0.447253	-3.57938	0.000344408	0.00716811
Slc39a9	1258.62	0.353384	0.0987409	3.5789	0.000345043	0.00717193
Dock10	5825.96	0.313474	0.0876628	3.57591	0.000349014	0.00724501
Fam193a	490.314	-0.619982	0.173439	-3.57464	0.000350715	0.00727082
Atp10a	1394.66	0.398887	0.11161	3.57394	0.000351653	0.00728077
Map2k3	6928.43	0.394738	0.110495	3.57245	0.000353661	0.00731282
Foxo4	59.674	-1.07028	0.299741	-3.57068	0.000356058	0.00735282
Odf2	1985.57	0.40992	0.114854	3.56907	0.000358257	0.00738865
Tlr3	181.468	-0.638236	0.178882	-3.56792	0.000359821	0.00741128
Ap2a1	1331.64	0.365092	0.102374	3.56625	0.000362132	0.00744923
Sik1	2459.33	0.349451	0.09801	3.56546	0.000363219	0.00745232
Zfp958	467.591	0.480468	0.134749	3.56566	0.000362946	0.00745232
Neil3	570.659	0.475824	0.133536	3.56327	0.000366258	0.00749878
Wdr48	1781.66	0.324244	0.0909992	3.56315	0.000366427	0.00749878
Gm47087	78.5434	-1.02602	0.288054	-3.56191	0.000368168	0.00752474
Ccr7	3591.32	-0.566947	0.159185	-3.56155	0.000368672	0.00752535
Lmnb1	5392.8	1.02927	0.289049	3.56088	0.000369613	0.0075349
Cd24a	1018.54	-0.877611	0.246502	-3.56026	0.000370489	0.00754308
Ddb1	4674.35	0.323766	0.0910697	3.55515	0.000377764	0.00767421
Mndal	2296.05	-0.353561	0.0994528	-3.55506	0.000377895	0.00767421
Dync1h1	1065.77	-0.663156	0.186574	-3.55438	0.00037887	0.0076842
Rnf4	4386.58	0.304725	0.0857717	3.55275	0.000381229	0.0077222
Lbh	437.34	-0.494991	0.139351	-3.55213	0.000382127	0.0077261
Sgo2a	285.357	0.676821	0.190549	3.55195	0.000382394	0.0077261
Cdca3	1469.07	0.401101	0.113011	3.54923	0.000386366	0.00779645
Hlf	117.032	1.09581	0.309019	3.54609	0.000390985	0.00787625
Zdhhc23	701.448	0.51665	0.145705	3.54588	0.000391311	0.00787625
Pds5b	1247.42	0.410346	0.115777	3.54428	0.000393692	0.00791416
Gm45555	45.4934	-1.54698	0.436514	-3.54394	0.000394197	0.00791431
Adam17	2811.63	0.279615	0.0789281	3.54266	0.000396118	0.00794285
Tm4sf1	1297.8	-0.875973	0.247306	-3.54207	0.000397004	0.00795059
Zdhhc15	520.803	0.406668	0.114842	3.5411	0.000398464	0.00796977
Ipo9	1962.29	0.346822	0.0979796	3.53973	0.00040053	0.00800105
Gm37248	445.955	-0.665681	0.188186	-3.53736	0.000404142	0.00806307
Gm48837	87.1719	0.860153	0.243382	3.53416	0.000409069	0.00815113
Cse1l	2144.39	0.396144	0.112103	3.53376	0.000409689	0.00815327
Gm42047	1044.72	0.363065	0.102759	3.53316	0.00041062	0.00816158
Gabpa	1299.95	0.387794	0.109793	3.53205	0.000412344	0.00818562
Gm47654	187.945	-0.881681	0.249862	-3.52866	0.000417663	0.00828087
Pi4ka	1233.99	0.328632	0.0931722	3.52714	0.000420072	0.00831826
Slbp	4316.73	0.343953	0.0975669	3.5253	0.000422999	0.0083658
Gm9761	242.853	0.900897	0.255829	3.52148	0.000429146	0.00843718
Helz	1865.61	0.441667	0.125438	3.52101	0.000429905	0.00843718
Impa1	2428.47	0.312927	0.0888887	3.52044	0.000430828	0.00843718
Kctd9	550.562	0.620178	0.176115	3.52144	0.000429214	0.00843718
Prps2	982.626	0.358165	0.101676	3.52261	0.000427323	0.00843718
Smc2	1976.8	0.416334	0.118245	3.52095	0.000430011	0.00843718
Tet3	1037.16	-0.41091	0.116683	-3.5216	0.000428947	0.00843718
Zwilch	250.157	0.62787	0.178351	3.52043	0.000430853	0.00843718
Zcchc18	1071.93	0.626641	0.178028	3.51991	0.000431695	0.00844327
Hbs1l	2879.59	0.348396	0.0990911	3.51592	0.00043824	0.00856075
Laptm5	43010.9	0.313708	0.0892821	3.51367	0.000441956	0.00861218
Rpl18	6327.92	-0.275885	0.0785132	-3.51387	0.000441627	0.00861218
Eftud2	4258.84	0.37329	0.106281	3.5123	0.000444247	0.00864624
Utrn	2468.55	-0.553099	0.15751	-3.51152	0.00044556	0.00866118
Rabgap1	1333.02	0.317887	0.0905592	3.51027	0.000447657	0.00869133
Gm43498	94.7174	-0.859801	0.244993	-3.50949	0.000448966	0.0087061
Ubr7	1090.44	0.331938	0.0946083	3.50855	0.000450562	0.00872641
Mical1	3039.2	0.436638	0.124502	3.50708	0.000453051	0.00876395
Mis12	970.259	0.41111	0.117246	3.50638	0.000454243	0.00877633
Tcf20	135.763	-0.749919	0.213903	-3.50588	0.000455108	0.00878238
Cmtm6	6506.28	0.424641	0.121171	3.50449	0.000457491	0.0088098
Gm42908	28.6301	-1.95308	0.557322	-3.5044	0.000457638	0.0088098
Gm48498	228.75	-0.638601	0.182275	-3.5035	0.000459195	0.00881886
Rps16	3517.05	-0.423537	0.12089	-3.50348	0.000459218	0.00881886
Myo1e	1409.84	0.353419	0.100901	3.50264	0.000460668	0.00883605
Cd4	9355.32	0.387696	0.110798	3.49911	0.000466814	0.00894314
Gm37158	134.992	-0.861977	0.24652	-3.49659	0.000471252	0.0090128
Macf1	2272.1	-0.511772	0.146371	-3.4964	0.000471583	0.0090128
Gm37529	190.945	-0.642228	0.183818	-3.49383	0.000476146	0.00908908
Gm48275	1274.25	-0.742161	0.212443	-3.49346	0.000476799	0.00909063
Gm7336	240.761	-0.83761	0.24003	-3.48961	0.000483728	0.00921168
Hnrnpk	22006.3	0.270489	0.0775206	3.48925	0.000484384	0.00921315
Pkm	52205.2	0.367092	0.105322	3.48543	0.000491348	0.00933443
1700047G07Rik	25.0752	-1.72287	0.49455	-3.48372	0.000494501	0.00938312
Polr2b	2084.9	0.361341	0.103735	3.48329	0.000495288	0.00938685
Hif1an	1277.71	0.377655	0.108495	3.48086	0.000499806	0.00946121
Tmem100	840.106	-1.04283	0.299659	-3.48005	0.00050132	0.00947859
Med13l	681.368	-0.414997	0.119587	-3.47024	0.000520001	0.00982011
Egr2	951.582	-0.763244	0.219961	-3.46991	0.000520636	0.00982045
Afg3l2	2384.12	0.632189	0.182228	3.46922	0.000521963	0.00983381
Sh3pxd2a	66.8628	-1.16958	0.337199	-3.46851	0.000523356	0.00984838
Ptbp1	8817.48	0.35299	0.101788	3.46789	0.000524559	0.00985935
Pold1	1956.68	0.458099	0.132265	3.46349	0.000533214	0.0100102
Slc39a4	1127.06	0.486124	0.140394	3.46257	0.000535037	0.0100326
Adam19	4914.22	0.36204	0.104609	3.46088	0.000538423	0.0100723
Gm11346	133.625	-0.805914	0.232851	-3.46107	0.00053804	0.0100723
Slc19a2	313.158	0.691271	0.199806	3.45971	0.000540757	0.0101041
Cherp	1324	0.369739	0.106948	3.45719	0.000545834	0.0101275
Gabbr1	236.608	-0.54765	0.158397	-3.45746	0.000545292	0.0101275
Il2rb	24176.2	0.427965	0.123735	3.45873	0.000542724	0.0101275
Tfdp1	2008.03	0.570388	0.164957	3.4578	0.0005446	0.0101275
Tuba1b	18855.7	0.4221	0.12207	3.45785	0.000544495	0.0101275
Ubac2	2869.54	0.309626	0.0895578	3.45728	0.000545665	0.0101275
Mob3a	7536.61	0.453188	0.131129	3.45604	0.000548171	0.0101591
Btnl4	98.2492	0.990599	0.287041	3.45107	0.000558362	0.0102999
F3	381.24	-1.13544	0.328985	-3.45134	0.000557811	0.0102999
Gm42979	58.1448	-1.29366	0.374818	-3.45144	0.000557594	0.0102999
Gpr171	3154.25	0.334657	0.0969657	3.45129	0.000557912	0.0102999
Ythdf2	2089.14	0.294425	0.0853326	3.45032	0.000559918	0.0103166
Mis18bp1	481.367	0.724593	0.210033	3.4499	0.000560787	0.0103207
Eln	2524.5	-1.1385	0.330255	-3.44734	0.00056613	0.010407
Piwil2	166.796	0.762499	0.221244	3.44642	0.000568071	0.0104306
Magi1	81.6856	0.85688	0.248677	3.44575	0.000569477	0.0104443
Rps5	7246.63	-0.254126	0.0737852	-3.44414	0.000572884	0.0104947
Msi2	490.267	-0.503005	0.146116	-3.4425	0.000576373	0.0105344
Sh3bp5	842.503	-0.708081	0.205674	-3.44273	0.000575876	0.0105344
Casp4	574.607	-0.407512	0.118392	-3.44205	0.000577322	0.0105396
Gm36933	198.317	-0.858051	0.249554	-3.43834	0.000585303	0.0106658
Wdfy2	742.79	0.43803	0.127401	3.43821	0.000585574	0.0106658
Hcfc1	2891.65	0.345786	0.100618	3.43662	0.00058902	0.0107162
Sirt5	545.446	-0.491177	0.142946	-3.43611	0.000590141	0.0107244
E430014B02Rik	282.223	-0.58385	0.169956	-3.4353	0.000591892	0.0107439
4930503L19Rik	764.266	0.46254	0.134668	3.43466	0.000593305	0.0107476
Gm50216	20.9638	-4.53759	1.32114	-3.43459	0.000593447	0.0107476
Rreb1	219.806	-0.768005	0.223631	-3.43426	0.000594177	0.0107486
Gm20716	507.172	-0.408657	0.119087	-3.43159	0.00060005	0.0108347
Rabgap1l	3139.23	0.281649	0.082078	3.43148	0.000600299	0.0108347
Tnfrsf4	38911.2	0.443995	0.129413	3.43084	0.000601726	0.0108481
Slc36a2	113.633	-1.02303	0.298271	-3.42987	0.000603869	0.0108684
Tmem30a	5889.07	0.400373	0.116736	3.42971	0.000604219	0.0108684
Slc22a15	602.735	0.421353	0.122909	3.42818	0.00060764	0.0109176
Caprin1	6690.76	0.337407	0.0985238	3.42462	0.000615658	0.0110492
Gm37010	69.7792	-0.88787	0.259629	-3.41976	0.000626758	0.0112357
Hmmr	845.33	0.619342	0.181145	3.41904	0.000628426	0.0112529
Dcp1a	1234.63	0.324205	0.0949109	3.41588	0.000635757	0.0113586
Dnajb13	894.605	0.463471	0.135679	3.41593	0.000635638	0.0113586
Cog6	1075.71	0.333734	0.0977552	3.41398	0.000640214	0.0114254
Elf4	2564.86	0.454066	0.133061	3.41246	0.0006438	0.0114765
Lats2	2327.21	0.530349	0.155604	3.40832	0.000653638	0.0116389
Bri3	45.477	-1.24966	0.3668	-3.40694	0.000656958	0.0116849
Haspin	468.474	0.450079	0.132157	3.40563	0.000660115	0.0117148
Inf2	200.963	-0.748126	0.219656	-3.4059	0.000659474	0.0117148
Pcbp2	1150.34	-0.375132	0.1102	-3.40411	0.000663803	0.0117672
Sf3b3	5502.96	0.352346	0.103603	3.40093	0.000671567	0.0118915
Adam33	45.8524	1.70285	0.50087	3.39978	0.000674403	0.0119222
F2rl3	178.025	0.679402	0.199847	3.39962	0.000674798	0.0119222
Gnpda1	1832.85	0.296952	0.0873648	3.39899	0.000676354	0.0119364
Zfp773	314.969	-0.535083	0.157496	-3.39744	0.000680184	0.0119907
Ostm1	3104.46	0.291106	0.0857183	3.39607	0.000683597	0.0120375
Naa40	1542.1	0.47202	0.139035	3.39497	0.000686369	0.012073
Tab2	729.504	-0.531942	0.156726	-3.39409	0.000688579	0.0120984
Srsf4	1540.47	0.398755	0.117527	3.39287	0.000691635	0.0121387
Ets2	4344.34	0.281746	0.0830924	3.39075	0.000697008	0.0122195
Id2	10636.2	0.323166	0.0953224	3.39025	0.000698294	0.0122286
Pknox1	1355.33	0.349388	0.103074	3.38969	0.000699722	0.0122401
Pphln1	1186.09	0.366036	0.108046	3.38779	0.000704577	0.0123115
Gm17137	73.034	-1.11084	0.327962	-3.38709	0.000706393	0.0123285
Mapkapk3	5496.9	0.382075	0.112813	3.38681	0.000707098	0.0123285
BC052040	188.708	0.725956	0.214379	3.38632	0.000708354	0.0123327
Gm45221	47.6125	-1.07716	0.318112	-3.38612	0.000708889	0.0123327
Gm49429	61.8191	-1.14308	0.337672	-3.38516	0.000711364	0.0123622
Spata2	1770.69	0.292648	0.0864613	3.38473	0.00071248	0.0123681
Gm47056	234.23	-0.514519	0.152096	-3.38286	0.000717365	0.0124393
Gm42519	411.371	-0.555094	0.164169	-3.38123	0.00072163	0.0124996
Ccnk	76.7874	-0.933982	0.276313	-3.38016	0.00072443	0.0125345
Il2rg	18914.2	0.251889	0.0745911	3.37693	0.000733001	0.012669
Rps21	1402.67	-0.451321	0.133682	-3.37609	0.000735243	0.0126833
Virma	1688.3	0.351517	0.104122	3.37602	0.000735426	0.0126833
Rpl7	6118.07	-0.315292	0.0934337	-3.3745	0.00073949	0.0127258
Ublcp1	681.972	0.364518	0.108019	3.37457	0.000739298	0.0127258
Mtmr10	839.451	0.347421	0.103005	3.37287	0.000743893	0.0127877
Lonp1	1337.15	0.333132	0.0987917	3.37207	0.000746053	0.012811
Dis3l2	913.928	0.364437	0.108136	3.37019	0.000751174	0.012885
Kpna3	1908.1	0.41612	0.123564	3.36766	0.000758087	0.0129896
Ier3	2880.83	-0.61174	0.181695	-3.36686	0.000760304	0.0130136
4930470H14Rik	213.323	-1.10301	0.327679	-3.36614	0.000762278	0.0130333
Gm37758	654.439	-0.738607	0.219474	-3.36535	0.000764478	0.0130569
Syt15	102.376	-1.15785	0.344156	-3.36432	0.000767334	0.0130916
Ankfy1	3007.98	0.276639	0.0822532	3.36327	0.000770255	0.0131274
Ccn5	363.941	-1.22473	0.364229	-3.36253	0.000772323	0.0131485
Pqlc3	2126.82	0.34329	0.102103	3.36219	0.000773271	0.0131506
Rpl17	3681.24	-0.403481	0.120044	-3.36112	0.000776275	0.0131876
Cap1	2784.81	0.316682	0.0942627	3.35957	0.000780639	0.0132475
Kdm1b	753.969	0.343714	0.102328	3.35894	0.000782431	0.0132638
Olfr1336	420.167	-0.556591	0.165856	-3.35586	0.000791181	0.0133978
Adam8	3983.31	0.521468	0.155453	3.3545	0.000795078	0.0134495
Eif2d	1250.16	0.407051	0.121404	3.35286	0.000799824	0.0135154
Nup210	8240.9	0.363196	0.108352	3.35202	0.00080225	0.013542
Chd3	1555.91	-0.403517	0.120418	-3.35096	0.000805332	0.0135796
Enc1	77.2478	-1.31358	0.392068	-3.35039	0.000806975	0.0135929
Ar	52.7189	-1.29952	0.387982	-3.34945	0.000809733	0.0135944
Cdca7l	854.49	0.365647	0.109175	3.34919	0.000810481	0.0135944
Msh2	1082.88	0.3652	0.109027	3.34963	0.000809191	0.0135944
Ptk2	485.063	-0.42637	0.127296	-3.34942	0.000809796	0.0135944
Orc1	461.264	0.480208	0.143444	3.34769	0.000814879	0.0136537
Zfp143	661.357	0.42271	0.126316	3.34645	0.000818525	0.0137004
Rps11-ps2	51.4103	1.05301	0.3147	3.34607	0.000819642	0.0137047
Aaas	1145.95	0.358103	0.107055	3.34504	0.000822697	0.0137125
Ide	2211.76	0.344149	0.102873	3.34536	0.000821751	0.0137125
Klf7	783.317	-0.562476	0.168142	-3.34524	0.000822117	0.0137125
Ankrd11	2933.24	-0.633852	0.189622	-3.34272	0.000829613	0.0137857
Cxcl16	2894.86	-0.314207	0.0939847	-3.34317	0.000828285	0.0137857
Gm47603	17.1924	-2.05625	0.615146	-3.3427	0.000829688	0.0137857
Calm3	3239.88	0.271785	0.081348	3.34102	0.000834721	0.0138528
Kansl2	1354.62	0.32446	0.0971215	3.34077	0.000835474	0.0138528
Irf2bp2	345.929	-0.62315	0.186584	-3.33978	0.000838448	0.0138877
Cyyr1	259.947	-0.82187	0.246151	-3.33889	0.00084115	0.0139179
Gm8956	36.5934	-1.82367	0.546417	-3.3375	0.000845342	0.0139728
St3gal6	265.179	-0.76417	0.22905	-3.33626	0.00084914	0.014021
Ppp4r3a	2416.33	0.604403	0.181186	3.33581	0.000850508	0.014029
Clptm1	4264.93	0.320745	0.0961836	3.33471	0.000853874	0.0140553
Hk1	4126.14	0.422267	0.126618	3.33497	0.000853088	0.0140553
Kbtbd11	1634.66	-0.782496	0.234682	-3.33428	0.000855209	0.0140608
Rtl6	209.196	0.566289	0.169851	3.33403	0.000855974	0.0140608
Gak	4858.18	0.361914	0.108564	3.33365	0.000857147	0.0140655
Hectd4	418.254	-0.444495	0.133383	-3.33248	0.000860772	0.0140959
Pcdh17	166.639	-1.1176	0.335352	-3.33263	0.000860297	0.0140959
Arhgap1	4217.67	0.290685	0.0872476	3.33173	0.000863076	0.0141191
Mlec	5474.69	0.261248	0.0784381	3.33062	0.000866529	0.014161
Dazap2	16451.8	0.229132	0.0688209	3.32939	0.000870355	0.0141798
Gm45718	130.626	-0.937561	0.281601	-3.32939	0.000870349	0.0141798
Lasp1	6758.65	0.369486	0.110966	3.32973	0.000869289	0.0141798
B430212C06Rik	18.8608	-1.78736	0.536937	-3.32881	0.00087218	0.014195
Nedd9	4534.38	0.340848	0.102423	3.32784	0.000875214	0.0142008
Nup133	763.913	0.477993	0.14362	3.32818	0.000874148	0.0142008
Ssbp2	544.21	-0.614288	0.18459	-3.32786	0.000875151	0.0142008
Igf1r	161.718	-0.862493	0.259233	-3.3271	0.000877552	0.0142242
Fip1l1	2438.66	0.279633	0.084055	3.32678	0.000878554	0.014226
Cs	6467.54	0.325038	0.0977872	3.32393	0.000887581	0.0143575
Ly6c1	14319.7	-0.871715	0.262336	-3.3229	0.000890867	0.0143814
Spidr	467.743	0.465913	0.140209	3.32299	0.000890585	0.0143814
Gm15655	39.0973	-1.26759	0.381545	-3.32226	0.000892919	0.0143985
Myo9a	551.754	-0.388025	0.116804	-3.322	0.000893736	0.0143985
Unk	779.771	0.400572	0.120611	3.32118	0.000896374	0.0144264
Zfp53	2611.2	0.37194	0.112029	3.32004	0.000900057	0.014471
Rorc	246.582	0.932894	0.281179	3.31779	0.000907322	0.0145731
Zfp382	245.254	0.582986	0.175754	3.31705	0.000909738	0.0145971
G2e3	741.278	0.540768	0.163109	3.31538	0.000915187	0.0146402
Olfr552	65.9093	-0.870065	0.26239	-3.31593	0.000913393	0.0146402
Vmn2r115	166.835	-0.72236	0.217877	-3.31544	0.000914975	0.0146402
Ssrp1	4461.08	0.323907	0.0977137	3.31486	0.000916893	0.0146528
H2ax	1946.55	0.540567	0.163238	3.31153	0.000927874	0.0148134
Gm17971	129.549	-0.888371	0.268298	-3.31113	0.000929196	0.0148196
Il21r	7607	0.342046	0.103354	3.30945	0.000934801	0.0148198
Rack1	7737.67	-0.26862	0.0811642	-3.30959	0.000934335	0.0148198
Rasl11b	185.784	-0.840971	0.254102	-3.30958	0.000934349	0.0148198
Smg1	917.733	-0.385104	0.116325	-3.31059	0.000930985	0.0148198
Ubn2	495.881	-0.499606	0.150934	-3.3101	0.000932614	0.0148198
Zfp706	3635.74	0.299071	0.090348	3.31021	0.00093227	0.0148198
Gm37409	39.2406	-1.28624	0.388705	-3.30904	0.000936178	0.0148269
Chp1	2783.82	0.268655	0.0811988	3.30861	0.000937615	0.0148348
Tmem123	9525.91	0.583725	0.176541	3.30644	0.000944883	0.014935
Erap1	2559.29	0.273759	0.0828236	3.30533	0.000948662	0.0149666
Ttll5	418.268	0.477334	0.144415	3.30529	0.000948768	0.0149666
Ccdc68	62.3992	-0.995769	0.30138	-3.30403	0.000953054	0.0150193
Bzw2	1041.38	-0.337476	0.102253	-3.3004	0.000965477	0.015185
Trem1	505.708	-0.399648	0.121086	-3.30052	0.000965045	0.015185
Cks1b	1792.89	0.440598	0.133572	3.29858	0.000971737	0.0152684
St8sia6	95.5776	-1.2029	0.36477	-3.2977	0.000974819	0.0153017
Coro1c	5935.59	0.390552	0.118461	3.29689	0.000977608	0.0153152
Lclat1	1085.98	0.339334	0.102918	3.29714	0.000976737	0.0153152
Cog3	1040.01	0.324529	0.0984668	3.29582	0.000981343	0.0153586
Gm26581	32.0808	-1.51387	0.459739	-3.29289	0.000991622	0.015489
Gm36931	15.6846	-1.96219	0.595838	-3.29316	0.000990682	0.015489
Ahcy	1856.49	0.375811	0.114222	3.29017	0.00100127	0.0155784
Cd1d1	701.878	-0.461473	0.140248	-3.2904	0.00100043	0.0155784
Flvcr2	156.206	0.900862	0.273795	3.29028	0.00100089	0.0155784
Gm42611	132.531	-1.02782	0.312383	-3.29027	0.00100093	0.0155784
C130051F05Rik	63.7427	-0.990474	0.301129	-3.2892	0.00100473	0.015617
Cpsf7	590.971	-0.389649	0.118511	-3.28788	0.00100945	0.0156467
Mon1b	806.681	0.393093	0.119564	3.28771	0.00101007	0.0156467
Raver1	900.266	0.32877	0.0999805	3.28834	0.0010078	0.0156467
Ust	181.916	0.633215	0.192609	3.28757	0.00101057	0.0156467
Cyb5d1	237.273	0.563456	0.171413	3.28713	0.00101215	0.0156558
Cep112	132.893	0.861393	0.262092	3.28661	0.00101402	0.0156695
Chd8	578.951	-0.420091	0.127857	-3.28564	0.00101753	0.0157084
Xcl1	53.1079	-1.33598	0.406648	-3.28536	0.00101854	0.0157088
Zfp870	96.6166	0.810694	0.246809	3.28471	0.00102088	0.0157297
Matn2	565.703	0.441121	0.134324	3.284	0.00102345	0.015754
Slc66a2	1928.43	0.428978	0.130666	3.28303	0.00102699	0.0157932
Rcbtb2	1753.24	0.317668	0.0967853	3.28219	0.00103003	0.0158246
Rnu3b1	616.074	-0.640481	0.195158	-3.28186	0.00103126	0.0158282
Gm48765	187.329	-0.649413	0.197954	-3.28063	0.00103576	0.015882
Il7r	7861.78	0.249074	0.0759427	3.27976	0.00103894	0.0159154
Enpp1	900.527	0.348716	0.106337	3.27934	0.00104049	0.0159238
Iars	1685.65	0.386002	0.117774	3.27746	0.00104744	0.0160147
Gm15500	5501.98	-0.404102	0.123346	-3.27617	0.00105227	0.0160731
2900097C17Rik	5475.8	0.371579	0.113476	3.27453	0.00105838	0.016151
Depp1	390.356	-1.21197	0.370188	-3.27393	0.00106064	0.0161699
Fcho1	4284.29	0.442407	0.135245	3.27114	0.00107115	0.0163146
Ercc6l	419.861	0.69905	0.213843	3.26898	0.00107934	0.0164078
Srp54c	1289.39	0.337433	0.10322	3.26906	0.00107907	0.0164078
Spdl1	280.493	0.671826	0.205548	3.26847	0.00108131	0.0164221
Ltn1	1762.58	0.352636	0.107904	3.26806	0.00108288	0.0164303
Acsl4	1675.34	0.440371	0.134833	3.26604	0.00109062	0.0165128
Pdcd1	8862.25	0.282596	0.0865311	3.26583	0.00109144	0.0165128
Tonsl	916.155	0.451313	0.138172	3.2663	0.00108962	0.0165128
Myo3b	556.545	0.657356	0.201305	3.26547	0.00109284	0.0165183
Relb	1937.71	0.316354	0.0969441	3.26326	0.0011014	0.0166318
9330162012Rik	28.6743	1.35266	0.414597	3.2626	0.00110397	0.0166548
Tank	2136.38	0.34498	0.105794	3.26086	0.00111077	0.0167415
Gm42515	46.5413	-1.16545	0.357481	-3.26017	0.00111345	0.0167661
Mtfr2	299.171	0.571785	0.175445	3.25906	0.00111783	0.0168161
Gm10125	204.673	-0.637943	0.195765	-3.25872	0.00111915	0.01682
Dnaja4	712.072	0.611029	0.187565	3.25768	0.00112325	0.0168657
Rnase4	1411.77	0.479986	0.14739	3.25658	0.00112764	0.0169157
Gm8203	288.358	11.0179	3.38366	3.25621	0.00112909	0.0169214
Lrrc40	509.708	0.524724	0.161193	3.25525	0.00113291	0.0169628
Gpkow	1878.19	0.289172	0.0888538	3.25447	0.00113605	0.0169937
Gm35206	98.2042	-0.960012	0.295059	-3.25362	0.00113943	0.0170283
Mxd3	533.784	0.51664	0.158861	3.25215	0.00114536	0.0171009
Cep76	354.568	0.681108	0.20946	3.25174	0.00114701	0.0171094
Arhgap6	113.414	-0.806435	0.248285	-3.24803	0.00116208	0.0173179
Coro7	6055.27	0.447958	0.137941	3.24745	0.00116443	0.0173367
Papolg	691.349	0.390183	0.120201	3.2461	0.00116996	0.0174028
Ppm1l	517.565	0.461611	0.142251	3.24505	0.00117431	0.0174186
Rps19	9591.59	-0.279928	0.0862626	-3.24507	0.00117421	0.0174186
Ubap2	1650.1	0.419818	0.129368	3.24514	0.00117394	0.0174186
Cnot3	1250.42	0.292824	0.0902515	3.24453	0.00117643	0.0174338
Def8	985.474	0.408271	0.125856	3.24396	0.00117879	0.0174525
Gm20939	206.096	0.628333	0.193737	3.24322	0.00118186	0.0174816
Bambi-ps1	38.0533	-1.12964	0.348406	-3.2423	0.0011857	0.0175058
Slc1a5	4894.67	0.331274	0.102168	3.24245	0.00118505	0.0175058
Haus5	885.53	0.466178	0.143862	3.24045	0.00119342	0.0176035
Hnrnpul1	2249.2	0.337202	0.10417	3.23705	0.00120774	0.0177982
Ccne2	525.26	0.550841	0.170215	3.23614	0.00121158	0.0178052
Gm38292	43.8423	-1.41948	0.438609	-3.23632	0.0012108	0.0178052
Sephs2	1156.34	0.377214	0.11656	3.23622	0.00121122	0.0178052
Cd7	435.004	-0.482809	0.149294	-3.23395	0.00122093	0.0179121
Ripply3	291.984	-0.682951	0.211184	-3.23391	0.0012211	0.0179121
Ube2g1	1498.9	0.339681	0.105048	3.23358	0.00122249	0.017916
Tmem254c	3124.72	0.282978	0.0875935	3.23059	0.00123537	0.018088
Ccne1	833.289	0.66401	0.205586	3.22984	0.00123859	0.0181185
Tbc1d31	321.505	0.511562	0.158419	3.22917	0.00124149	0.0181443
Brip1os	1560.11	0.320973	0.0994291	3.22816	0.00124591	0.0181754
Gata3	2282.37	0.409357	0.126801	3.22833	0.00124515	0.0181754
D930028M14Rik	30.8331	-1.31249	0.40666	-3.22749	0.00124879	0.0182008
Cstf2	1593.31	0.369336	0.114552	3.22418	0.00126335	0.0183961
Ramp2	1620.08	-0.952817	0.295863	-3.22047	0.0012798	0.0186015
Tollip	2692.73	0.321946	0.0999645	3.22061	0.0012792	0.0186015
Mrgpre	473.579	0.453746	0.140909	3.22013	0.00128133	0.0186067
Nnmt	202.149	-0.868656	0.269917	-3.21824	0.00128982	0.0187129
Nfatc3	4450.39	0.398351	0.123798	3.21775	0.00129198	0.0187273
Pigx	1871.61	0.272428	0.0847071	3.21611	0.00129939	0.0188176
Alg8	477.837	0.492325	0.153108	3.21555	0.00130195	0.0188203
Gm12940	130.796	-1.03254	0.321098	-3.21567	0.00130142	0.0188203
Bmp7	436.098	0.662289	0.205992	3.21513	0.00130387	0.018831
Ccng1	2601.7	0.323914	0.100768	3.21445	0.00130695	0.0188512
Dip2a	435.202	0.544299	0.169337	3.21429	0.00130766	0.0188512
Tbc1d20	1795.29	0.282108	0.0877737	3.21404	0.00130883	0.0188512
Gm42427	13619.6	0.341648	0.10632	3.21339	0.00131177	0.0188764
Rangap1	2670.64	0.376535	0.117221	3.21216	0.00131739	0.0189402
Tbc1d2b	1263.84	0.47638	0.148344	3.21131	0.0013213	0.0189792
Smox	1352.67	0.377529	0.117583	3.21075	0.00132391	0.0189824
Ubfd1	1157.68	0.405811	0.126389	3.21081	0.00132362	0.0189824
Stk35	406.577	0.54417	0.169524	3.20998	0.00132742	0.0190156
Ass1	1587.41	0.352591	0.109872	3.20911	0.00133146	0.0190449
Nf2	1358.3	0.378895	0.118072	3.20903	0.00133186	0.0190449
Gm9830	302.709	0.533761	0.166362	3.20844	0.00133459	0.0190667
Eif4g3	1798.07	0.427149	0.133166	3.20764	0.00133828	0.0190733
Gm9964	86.9316	-1.05109	0.32769	-3.20756	0.00133865	0.0190733
Pomgnt1	623.247	0.396885	0.123734	3.20758	0.00133859	0.0190733
Ghitm	7802.28	0.238075	0.0742308	3.20723	0.00134021	0.0190785
Gm49336	1684.91	0.364731	0.113778	3.20565	0.00134758	0.0191509
Smarcd3	122.5	0.985418	0.307403	3.20562	0.0013477	0.0191509
Primpol	347.548	0.478013	0.149139	3.20515	0.00134992	0.0191653
Gadd45g	1243.45	-0.909973	0.283939	-3.20481	0.00135149	0.0191705
Lpl	1900.2	-0.729542	0.227784	-3.20278	0.0013611	0.0192723
Prr29	30.5179	1.45255	0.453504	3.20294	0.00136032	0.0192723
Gm9917	263.552	-0.721835	0.225541	-3.20046	0.00137207	0.0194104
Gm47139	16.8632	-2.20887	0.690732	-3.19786	0.00138449	0.0195688
Psd4	4005.25	0.365324	0.114383	3.19388	0.00140373	0.019823
Ncmap	2210.05	0.482134	0.150989	3.19318	0.00140715	0.0198537
Mdm2	2987.22	0.257426	0.0806468	3.19201	0.00141284	0.0199163
Fstl1	758.921	-0.54597	0.171083	-3.19127	0.00141651	0.0199503
Cog1	1083.89	0.36178	0.113377	3.19094	0.00141811	0.0199551
Ttc39b	4042.88	0.273178	0.0856434	3.18971	0.00142415	0.0200225
Cep192	1701.84	0.343527	0.107751	3.18816	0.00143183	0.0200772
Gm35279	232.403	0.530336	0.166325	3.18856	0.00142984	0.0200772
Tada1	1054.28	0.313469	0.0983162	3.18838	0.00143073	0.0200772
Gm45120	55.5506	-1.03753	0.325465	-3.18783	0.00143344	0.0200821
Trav6d-7	175.429	0.607193	0.190512	3.18717	0.00143673	0.0201104
Gramd1c	144.695	0.75331	0.236496	3.1853	0.00144605	0.020223
Zcchc7	879.758	-0.33431	0.104975	-3.18468	0.00144917	0.0202488
BC046401	15.3545	-1.80074	0.565534	-3.18413	0.00145188	0.0202689
Gm45407	97.5611	-0.986841	0.310125	-3.18207	0.00146226	0.0203959
Gm43162	84.905	-0.854408	0.268562	-3.18142	0.00146555	0.0204239
Capg	17868.8	0.361011	0.113528	3.17993	0.0014731	0.0204932
Trat1	444.182	-0.513759	0.161561	-3.17998	0.00147287	0.0204932
Cltc	8628.84	0.310175	0.0975665	3.17912	0.00147725	0.0205331
Cd36	2502.93	-0.786929	0.247563	-3.17871	0.00147934	0.0205441
Smim15	1457.56	0.357685	0.112539	3.17831	0.00148136	0.0205481
Timm13	1462.06	-0.289776	0.0911777	-3.17814	0.00148221	0.0205481
Sp2	886.754	0.422391	0.132957	3.1769	0.00148856	0.0206181
Anp32e	4063.45	0.29984	0.0943943	3.17646	0.00149084	0.0206318
Rab22a	1459.23	0.288952	0.0909764	3.17612	0.00149258	0.0206378
Bgn	1661.3	-0.710885	0.22395	-3.1743	0.001502	0.0207501
Fermt2	684.802	-0.895096	0.282153	-3.17238	0.00151194	0.0208519
Rps7	2565.8	-0.291568	0.0919086	-3.17237	0.001512	0.0208519
Ebf1	26.8641	-1.97254	0.621865	-3.17197	0.00151406	0.0208623
Usp38	2210.55	0.316432	0.0997975	3.17074	0.00152049	0.0209328
Zfp52	1861.61	0.326681	0.103039	3.17045	0.00152203	0.0209358
Slc25a40	620.557	0.414675	0.130895	3.168	0.00153492	0.0210766
Tuba4a	2861.67	0.330874	0.104436	3.1682	0.00153387	0.0210766
E2f6	493.067	0.509952	0.161159	3.16428	0.00155466	0.0212743
Hnrnpu	13096.3	0.446115	0.140983	3.16433	0.0015544	0.0212743
Mtus1	391.541	-0.523529	0.165436	-3.16454	0.00155327	0.0212743
Xrcc2	240.946	0.596441	0.188485	3.1644	0.00155403	0.0212743
Ipp	354.629	0.430052	0.13595	3.16331	0.00155988	0.0213273
Ccn1	3950.41	-0.926119	0.292949	-3.16136	0.00157032	0.0213782
Hexim1	177.681	-0.699795	0.221291	-3.16233	0.00156511	0.0213782
Letm1	2516.64	0.269112	0.085107	3.16205	0.00156664	0.0213782
Rps14	8785.39	-0.288959	0.091389	-3.16185	0.00156769	0.0213782
Suox	975.843	0.310103	0.0980901	3.16141	0.0015701	0.0213782
Vac14	1362.95	0.324595	0.102702	3.16057	0.00157463	0.0214185
Rnf213	2071.2	-0.574451	0.181812	-3.15959	0.00157991	0.021472
Sell	12813.8	0.402563	0.127475	3.15797	0.00158872	0.0215732
Nop9	1483.41	0.299859	0.0949763	3.1572	0.00159291	0.0216117
Cd9	2527.53	-0.498921	0.15807	-3.15632	0.00159772	0.0216584
Cnnm2	151.959	0.649256	0.205851	3.15401	0.00161045	0.0218124
Ccn2	1462.77	-1.06175	0.336713	-3.15329	0.0016144	0.0218473
Ivns1abp	4444.57	0.331303	0.105124	3.15154	0.00162413	0.0219271
mt-Nd4	6145.72	-0.419325	0.133056	-3.15148	0.00162443	0.0219271
Slc25a12	1416.44	0.28742	0.0911943	3.15173	0.00162305	0.0219271
Zfp319	533.787	0.387881	0.123183	3.14881	0.00163936	0.0221099
Ict1os	69.4064	-0.968769	0.307705	-3.14837	0.00164182	0.0221114
Ms4a6d	1967.77	-0.331973	0.105445	-3.1483	0.00164226	0.0221114
H2-Q10	1743.64	0.411457	0.130728	3.14743	0.0016471	0.0221578
Cenpo	438.678	0.403543	0.128236	3.14687	0.00165028	0.022163
Fn1	2641.58	-0.435205	0.13829	-3.14704	0.0016493	0.022163
Ppat	882.517	0.334547	0.106323	3.14652	0.00165227	0.0221711
Gm36756	46.1193	-1.00159	0.318382	-3.14588	0.0016559	0.022201
Tspan7	2112.08	-0.858287	0.27303	-3.14356	0.00166905	0.0223585
Cldnd1	2393.41	0.327329	0.104147	3.14294	0.00167258	0.0223681
Cwc22	601.425	0.340379	0.108294	3.1431	0.00167171	0.0223681
Neu3	831.255	0.44566	0.141831	3.1422	0.00167684	0.0224062
Tsc22d1	651.474	-0.638824	0.203326	-3.14187	0.00167875	0.0224129
Bora	556.519	0.423601	0.134858	3.14109	0.00168322	0.0224537
Gm43331	108.935	-0.659693	0.210204	-3.13834	0.00169906	0.0226212
Trrap	771.147	-0.467879	0.149093	-3.13817	0.00170004	0.0226212
Zan	393.573	-0.512624	0.163329	-3.1386	0.00169757	0.0226212
Lrrc59	4434.61	0.386098	0.123045	3.13787	0.00170182	0.0226259
Ezh2	1411.81	0.364346	0.116129	3.13743	0.00170434	0.0226405
Ap5b1	252.48	0.522884	0.166738	3.13595	0.00171296	0.0226968
Parp1	2107.38	0.402114	0.128223	3.13606	0.00171235	0.0226968
Stmn1	6727.36	0.371028	0.118305	3.13619	0.00171157	0.0226968
Tmem8	676.098	0.718693	0.229195	3.13573	0.00171429	0.0226968
Gm18422	36.5278	-1.13974	0.363559	-3.13496	0.0017188	0.0227223
Gm43533	16.4959	-1.77331	0.565666	-3.13491	0.00171907	0.0227223
Nup85	1425.34	0.403805	0.128861	3.13364	0.00172652	0.0228018
Cenpn	389.654	0.570321	0.182072	3.13239	0.00173387	0.0228798
Arel1	2407.27	0.450928	0.144071	3.12991	0.0017486	0.023041
Elovl5	6520.17	0.297759	0.0951353	3.12985	0.00174898	0.023041
4930511M06Rik	85.8059	-0.810795	0.259273	-3.12718	0.00176489	0.0232122
5430434F05Rik	32.8872	-1.23248	0.394096	-3.12735	0.00176391	0.0232122
Id3	1691.29	-0.836373	0.267648	-3.1249	0.00177864	0.023372
Mark2	2383.85	0.34523	0.110485	3.12468	0.00177998	0.023372
Tmem184b	2809.88	0.299408	0.0958295	3.12439	0.00178176	0.023376
Mprip	745.367	-0.661675	0.211836	-3.12352	0.00178701	0.0234256
Arhgap25	3310.58	0.324099	0.103774	3.12313	0.00178939	0.0234374
Eif3b	5394.78	0.305333	0.0978438	3.12062	0.00180473	0.0235801
Ifi213	3105.58	-0.255537	0.0818842	-3.12071	0.00180414	0.0235801
Wdr7	831.64	0.329227	0.105494	3.12082	0.0018035	0.0235801
9430015G10Rik	394.865	0.56626	0.181522	3.11952	0.00181146	0.0236098
Nsa2	1056.37	-0.421149	0.135001	-3.11961	0.00181092	0.0236098
Papola	4182.19	0.289768	0.0928886	3.11952	0.00181144	0.0236098
Fmo1	511.307	-0.833423	0.267187	-3.11925	0.00181315	0.0236125
Rps24	3251.08	-0.422872	0.135611	-3.11827	0.00181916	0.023652
S100a16	427.199	-0.904182	0.289947	-3.11844	0.00181811	0.023652
Cand1	2222.35	0.284	0.0910927	3.1177	0.00182267	0.0236783
Gramd3	4447.77	-0.314729	0.10098	-3.11674	0.00182865	0.0236987
Mis18a	978.695	0.488416	0.156708	3.11673	0.00182871	0.0236987
Serpina3n	1586.17	-0.722607	0.231841	-3.11683	0.00182808	0.0236987
Srsf1	2951.51	0.389876	0.125121	3.116	0.00183322	0.0237378
Spata5l1	151.877	0.642846	0.20637	3.11501	0.00183937	0.0237981
Gen1	236.189	0.540915	0.173725	3.11362	0.00184808	0.0238913
Capza2	11732.4	0.30079	0.0966243	3.11299	0.00185205	0.0239232
Xpo7	1316.05	0.359135	0.115376	3.11273	0.00185365	0.0239244
Stt3a	4890.5	0.298189	0.0958236	3.11186	0.00185914	0.0239758
Hnrnpf	18420.8	0.269546	0.0866344	3.1113	0.00186264	0.0240015
Fbxo11	584.654	-0.545835	0.175497	-3.11023	0.00186941	0.0240693
Ndufa6	1127.15	-0.32982	0.106062	-3.10968	0.00187291	0.0240948
A130077B15Rik	264.283	-0.603132	0.193989	-3.1091	0.00187659	0.0241063
Apol9b	867.387	0.392372	0.126212	3.10883	0.00187833	0.0241063
Gm44292	501.362	-0.690521	0.222117	-3.10882	0.00187835	0.0241063
Wrnip1	1297.3	0.667413	0.214701	3.10857	0.00187997	0.0241075
Ikzf4	1431.79	0.393939	0.126823	3.10622	0.00189498	0.0242609
Tmem201	442.212	0.495173	0.159406	3.10637	0.00189401	0.0242609
Pitpnm1	7023.09	0.444781	0.143289	3.10409	0.00190864	0.0244161
Pif1	243.115	0.684465	0.220536	3.10364	0.00191155	0.0244337
Carmil2	1476.26	0.680112	0.219262	3.10182	0.00192332	0.0245645
Gm20682	50.6553	-1.04278	0.336336	-3.1004	0.00193259	0.024663
AU020206	2539.03	-0.325375	0.104967	-3.09977	0.0019367	0.0246956
Lrrfip2	663.868	0.418882	0.135167	3.09899	0.00194181	0.0247211
Sacm1l	2254.44	0.341463	0.110181	3.09911	0.00194101	0.0247211
Gm42681	73.704	-0.796772	0.257159	-3.09836	0.00194596	0.0247542
Map4k1	3503.53	0.422646	0.136432	3.09786	0.00194927	0.0247764
Ldha	51579.9	0.245536	0.0792664	3.09761	0.00195091	0.0247774
Mta1	83.8076	-0.849729	0.27436	-3.09713	0.00195405	0.0247975
Jmjd1c	2157.94	-0.297401	0.0960501	-3.09632	0.00195941	0.0248458
Usp5	2891.76	0.283444	0.0916873	3.09142	0.00199199	0.0252388
A230085B16Rik	37.7388	-1.13294	0.366517	-3.09109	0.00199424	0.0252471
Sypl	2315.08	0.368867	0.119358	3.09043	0.00199866	0.0252829
Bub3	4098.62	0.366712	0.118685	3.0898	0.00200293	0.0253149
Slc25a24	1099.62	0.336411	0.108886	3.08958	0.00200437	0.0253149
Pmpca	2601.84	0.26514	0.0858432	3.08865	0.00201067	0.0253743
Eri2	340.655	0.460478	0.149116	3.08806	0.00201468	0.0254048
Amer1	141.096	-0.882776	0.286045	-3.08615	0.00202769	0.0255486
Rhob	301.858	-0.540277	0.175096	-3.0856	0.00203141	0.0255751
Asph	319.017	-0.488268	0.158376	-3.08296	0.00204956	0.0257455
Cnot2	1712.97	0.313608	0.101711	3.08332	0.00204705	0.0257455
Raly	2018.97	0.393584	0.127666	3.08292	0.00204979	0.0257455
BC028528	801.007	-0.479087	0.155429	-3.08235	0.00205371	0.0257743
Cnot1	3452.75	0.284614	0.0923475	3.08199	0.00205621	0.0257853
Cnnm3	111.773	-0.897424	0.291237	-3.08142	0.00206016	0.0257995
Ppp1ccb	492.601	1.34938	0.437917	3.08136	0.00206058	0.0257995
Dcaf1	1231.11	0.364132	0.118185	3.08103	0.00206288	0.0258079
Camk4	1506.97	0.315785	0.102517	3.0803	0.00206791	0.0258504
Sltm	1204.73	-0.325384	0.105652	-3.07977	0.0020716	0.0258762
Add1	6591.44	0.25875	0.0840906	3.07703	0.00209073	0.0260743
Gja4	420.66	-0.827143	0.268794	-3.07723	0.00208933	0.0260743
Gstm2	359.905	-0.845178	0.274959	-3.07383	0.00211332	0.0263353
Cysltr2	471.064	0.526449	0.171339	3.07255	0.00212235	0.0264271
Jam2	438.109	-0.738012	0.240252	-3.07182	0.00212757	0.0264715
Plaa	1914.91	0.296822	0.0966417	3.07136	0.00213087	0.0264917
Dhx16	1395.28	0.343519	0.111861	3.07094	0.00213384	0.026508
Gm17555	164.173	-0.791712	0.258142	-3.06696	0.00216246	0.0268425
Cd83	1347.57	-0.403954	0.131737	-3.06636	0.00216686	0.0268761
Gm38126	62.5219	-1.00744	0.328692	-3.065	0.0021767	0.0269561
Rtel1	1074.39	0.377668	0.123217	3.06507	0.00217615	0.0269561
Sprr1a	98.157	-1.52219	0.496881	-3.0635	0.00218768	0.027071
Nmur1	79.5236	1.41288	0.461363	3.06241	0.00219564	0.0271484
St6gal1	551.993	-0.814575	0.266032	-3.06194	0.00219905	0.0271694
Gm37612	77.0801	-0.854008	0.279222	-3.05853	0.00222429	0.0274492
Tbc1d5	481.447	0.378497	0.123756	3.05841	0.00222514	0.0274492
Golga7	2941.1	0.31812	0.104053	3.05728	0.00223359	0.027532
Cd28	8033.03	0.253798	0.0830554	3.05577	0.00224484	0.0276493
Gm8670	39.6925	-1.31532	0.430538	-3.05507	0.00225006	0.0276493
Rpl9	4923.65	-0.258853	0.0847239	-3.05525	0.00224873	0.0276493
Unc119b	4612.04	0.3965	0.129774	3.05532	0.00224819	0.0276493
Fgfr1	247.295	-0.46813	0.153276	-3.05417	0.00225687	0.0276993
Schip1	104.429	-0.943156	0.30882	-3.05407	0.00225761	0.0276993
Irak2	2133.89	0.332992	0.109089	3.05247	0.00226967	0.0278257
Nipbl	1488.51	-0.355344	0.116477	-3.05075	0.00228268	0.0279638
Cpsf6	3386.78	0.316533	0.103782	3.04999	0.0022885	0.0280134
Ifi203	3072.62	-0.285071	0.0934933	-3.04911	0.00229522	0.0280741
Plk2	1552.02	-0.626117	0.205395	-3.04836	0.00230097	0.0281228
Gm28036	699.153	0.630601	0.206914	3.04765	0.00230639	0.0281674
Gm15708	75.2574	-0.958172	0.314527	-3.04639	0.00231609	0.0281998
Gm37436	18.562	-2.04657	0.671744	-3.04665	0.00231406	0.0281998
Kctd17	595.291	0.403	0.132288	3.04638	0.00231614	0.0281998
Sec61a1	8709.16	0.294933	0.0968071	3.0466	0.00231443	0.0281998
Brd8	2849.07	0.288615	0.094786	3.04491	0.00232751	0.0282948
Zpbp2	266.365	0.621373	0.204063	3.045	0.00232682	0.0282948
Ncoa3	5006.05	0.493415	0.162111	3.04368	0.00233702	0.0283888
Flt1	1050.38	-0.790061	0.259731	-3.04184	0.00235138	0.0285414
Oit3	176.007	0.858019	0.282203	3.04044	0.00236236	0.0286529
Gm47621	48.9874	-1.06743	0.351188	-3.03947	0.00236993	0.0287228
Arsb	2943.39	0.386626	0.127249	3.03834	0.00237883	0.028743
Gm43761	37.3071	-1.40899	0.463723	-3.03844	0.00237808	0.028743
Rfk	2167.46	0.337384	0.111024	3.03885	0.00237486	0.028743
Rps27a	4398.21	-0.37963	0.124932	-3.0387	0.00237605	0.028743
Hsbp1l1	47.7024	1.16858	0.385718	3.02962	0.00244865	0.0295642
Fkbp7	87.3913	-0.806106	0.266101	-3.02933	0.002451	0.0295701
Fbxo42	1102.95	0.377697	0.124703	3.02878	0.00245544	0.0296012
Tcim	457.619	-0.894275	0.295396	-3.02738	0.00246687	0.0297164
Gsn	6463.63	-0.608773	0.201188	-3.02588	0.00247907	0.0298408
Slc16a6	1257.2	0.331929	0.109707	3.0256	0.0024814	0.0298463
Phtf2	647.712	0.417564	0.13806	3.02451	0.00249032	0.0299309
5830444F18Rik	370.46	-0.787246	0.260352	-3.02378	0.00249641	0.029944
Cobll1	616.533	0.614587	0.203288	3.02324	0.00250083	0.029944
Ctsl	1754.44	-0.475	0.157114	-3.02328	0.0025005	0.029944
Ehd1	3988	0.326726	0.108047	3.02391	0.00249528	0.029944
Fam185a	354.123	0.473609	0.156646	3.02343	0.00249929	0.029944
Rpl6	4648.84	-0.334522	0.110699	-3.0219	0.0025119	0.030054
4933427J07Rik	76.4697	-1.16778	0.386812	-3.01899	0.00253617	0.030303
Gm38235	179.532	-0.637913	0.211303	-3.01895	0.00253652	0.030303
Kbtbd4	704.423	0.322342	0.106821	3.01759	0.00254791	0.0304162
Tmem204	674.899	-0.910921	0.302017	-3.01612	0.00256028	0.0305409
Eml2	866.427	0.566065	0.18772	3.01548	0.00256577	0.0305834
Adhfe1	46.8524	-1.18442	0.39307	-3.01324	0.00258471	0.0307862
Gm28756	139.591	-0.638036	0.21177	-3.01287	0.00258788	0.0308008
Cd6	19623.6	0.438246	0.145523	3.01154	0.0025993	0.0308904
Mirt1	197.727	-0.751169	0.249422	-3.01164	0.00259841	0.0308904
Gm47673	380.58	-0.592361	0.196717	-3.01124	0.00260181	0.0308972
Cdc42	18583.6	0.270582	0.0898942	3.01	0.00261246	0.0310006
Gm17590	58.9112	0.922842	0.306856	3.00741	0.00263487	0.0312431
Gabrr2	15.9743	-1.75216	0.582944	-3.00572	0.00264954	0.0313855
Gm37515	293.438	-0.496113	0.165065	-3.00557	0.00265082	0.0313855
Cox7a2l	1233.11	-0.356402	0.118631	-3.00429	0.00266203	0.0314479
Nckap1l	5623.13	0.303617	0.101059	3.00435	0.00266152	0.0314479
Rpl28-ps1	1202.15	-0.309371	0.102966	-3.00461	0.00265926	0.0314479
Fem1b	1106.84	0.393692	0.13106	3.00391	0.0026653	0.0314486
Lrch3	1639.99	0.287217	0.095617	3.00383	0.00266604	0.0314486
Il1r1	407.361	0.442335	0.147277	3.00342	0.00266968	0.0314681
Ttc7	1627.83	0.282147	0.093958	3.00291	0.00267412	0.0314972
Cd53	15760.8	0.217136	0.0723449	3.0014	0.0026874	0.0315727
Gata1	38.627	-1.44088	0.480026	-3.00166	0.00268512	0.0315727
Gm47578	559.254	-0.64847	0.216028	-3.00178	0.00268403	0.0315727
Zswim4	1357.86	0.349095	0.116315	3.00128	0.00268848	0.0315727
Bmp3	46.866	-1.26962	0.423239	-2.99977	0.00270185	0.031684
Gm44709	53.4961	-2.8073	0.935842	-2.99976	0.00270194	0.031684
Chpf	932.318	0.410076	0.136746	2.99883	0.00271023	0.0317578
Trav16n	88.0615	0.820502	0.273657	2.99828	0.00271504	0.0317908
Tmem259	366.895	-0.759974	0.253898	-2.99322	0.00276046	0.0322988
Metrnl	2357.01	0.572567	0.191317	2.99276	0.00276466	0.0323004
Muc3a	30.2273	-1.32895	0.44403	-2.99292	0.00276321	0.0323004
Gm49534	224.654	-0.550889	0.184104	-2.99227	0.00276907	0.0323282
Gm49272	184.628	-0.694735	0.232204	-2.99192	0.00277233	0.0323381
Hnrnpa2b1	21224.9	0.240949	0.0805382	2.99173	0.00277399	0.0323381
Klc1	1092.44	0.289896	0.0969103	2.99138	0.00277715	0.0323513
Capn1	969.94	0.391584	0.13093	2.9908	0.00278251	0.0323899
C2cd5	1249.03	0.318329	0.106524	2.98832	0.00280517	0.032606
Cluh	921.843	0.535411	0.17916	2.98845	0.00280397	0.032606
Rora	3878.54	0.258649	0.0865645	2.98793	0.0028087	0.0326232
Limd1	2293.18	0.289458	0.096902	2.98712	0.0028162	0.0326865
Gstm4	161.42	0.600451	0.201071	2.98627	0.00282406	0.0327538
Fam102a	3300.12	0.448619	0.150385	2.98313	0.00285317	0.0330672
Gnai1	83.9667	-0.878632	0.294572	-2.98274	0.00285681	0.0330809
Nup98	2417.24	0.266215	0.0892571	2.98256	0.00285851	0.0330809
Rnf38	1488.7	0.380664	0.127752	2.9797	0.0028853	0.0333667
Sparc	5320.64	-0.914647	0.307022	-2.9791	0.00289099	0.0334082
Gosr1	1364.58	0.288194	0.0967586	2.97849	0.00289676	0.0334505
Gm37274	67.4547	-0.918959	0.308586	-2.97797	0.00290164	0.0334583
Zfp318	53.5113	-1.06887	0.358914	-2.97807	0.00290071	0.0334583
Cd63	1918.4	-0.455127	0.152847	-2.97767	0.00290444	0.0334663
Acsl1	559.656	-0.377605	0.12683	-2.97725	0.00290843	0.0334881
Rap1gds1	3737.13	0.483489	0.162469	2.97589	0.00292135	0.0336125
Pros1	857.134	-0.456874	0.153561	-2.9752	0.00292798	0.03364
Txnrd1	3396.3	0.28513	0.0958312	2.97533	0.00292672	0.03364
Eif4e	3446.86	0.320598	0.107779	2.9746	0.00293373	0.0336818
Ptpn2	2078.51	0.278069	0.0935149	2.97353	0.00294397	0.033775
Slc6a19	21.7209	2.02412	0.680827	2.97303	0.00294876	0.0338055
Wbp11	1494.11	0.287083	0.0966616	2.96998	0.00297823	0.0341188
Lyve1	2474.73	-0.94833	0.319469	-2.96845	0.00299302	0.0342636
Krt80	1028.38	-0.909937	0.306773	-2.96616	0.00301543	0.0344952
Arl4c	437.437	-0.557907	0.188188	-2.96462	0.00303057	0.0346435
Tcf7	420.441	-0.727825	0.245531	-2.96429	0.00303382	0.0346558
Rnf115	2137.94	0.285279	0.0962464	2.96405	0.00303624	0.0346584
Gm21897	128.505	-0.794747	0.26836	-2.96149	0.00306152	0.0349089
Vtn	17.8257	-2.84034	0.959124	-2.96139	0.00306257	0.0349089
Nlgn2	18.6828	-1.54363	0.521486	-2.96006	0.00307578	0.0350344
Mcoln1	1361.43	0.290653	0.0982086	2.95954	0.00308094	0.0350681
A230072E10Rik	16.3533	-1.55772	0.526786	-2.95703	0.00310618	0.0352955
Cep89	672.544	0.359287	0.121535	2.95624	0.00311411	0.0352955
Fam45a	793.952	0.339539	0.114848	2.95643	0.00311225	0.0352955
Gm37519	21.9968	-1.52272	0.515126	-2.95601	0.00311647	0.0352955
Ppp1r12a	2180.11	-0.268504	0.0908103	-2.95676	0.00310892	0.0352955
Qrich1	3143.92	0.295323	0.0999016	2.95614	0.00311515	0.0352955
Smpd5	366.204	0.478463	0.161821	2.95674	0.00310909	0.0352955
H2-Q7	46130.4	0.311315	0.105338	2.95539	0.0031227	0.0353409
Rnd1	214.696	-0.54022	0.182834	-2.9547	0.00312973	0.0353702
Sdcbp2	2902.88	0.326404	0.110467	2.95475	0.00312919	0.0353702
Trib1	1616.07	-0.403221	0.136494	-2.95413	0.0031355	0.0354102
Pou6f1	135.857	-0.592962	0.20077	-2.95345	0.00314248	0.0354639
Rpl21	3944.29	-0.4209	0.142536	-2.95293	0.00314776	0.0354983
Nab2	1244.47	0.326755	0.110673	2.95245	0.00315261	0.0355278
Srprb	1635.86	0.25325	0.0857981	2.9517	0.0031603	0.0355892
Gpm6a	242.077	1.32457	0.448914	2.9506	0.00317157	0.0356908
Gm42846	29.9299	-6.91549	2.34443	-2.94975	0.00318032	0.035764
Gm4951	907.428	-0.333843	0.113194	-2.94931	0.00318486	0.0357644
Rapsn	368.803	0.457846	0.155234	2.94939	0.00318406	0.0357644
Shcbp1	1034.36	0.551415	0.187088	2.94736	0.00320497	0.0359649
Rps15a	3108.65	-0.356859	0.121143	-2.94576	0.00322158	0.0361258
Lcp1	42260.7	0.327253	0.111107	2.94538	0.00322557	0.036145
Cped1	94.2196	-0.951088	0.323042	-2.94416	0.00323832	0.0362624
Nostrin	261.968	-0.78392	0.266321	-2.94352	0.003245	0.0363116
Atp11b	6518	0.380057	0.129157	2.94261	0.0032546	0.0363678
Phf14	378.816	-0.414609	0.140896	-2.94266	0.00325406	0.0363678
Sco1	457.295	0.371395	0.126253	2.94168	0.00326434	0.036451
H2-Aa	6989.3	-0.502623	0.170921	-2.94068	0.00327496	0.036544
Rhno1	783.353	0.393719	0.133925	2.93985	0.00328371	0.0366159
Ephx2	30.0679	-1.75188	0.595964	-2.93957	0.00328672	0.0366238
A930004J17Rik	148.347	-0.777349	0.264525	-2.93866	0.00329635	0.0366469
Eef1b2	2482.85	-0.330455	0.112465	-2.93829	0.00330032	0.0366469
Med30	795.398	0.388762	0.132273	2.93909	0.00329175	0.0366469
Speer6-ps1	113.674	-0.973189	0.331205	-2.93833	0.0032999	0.0366469
Tubg1	1219.53	0.322429	0.109724	2.93854	0.00329765	0.0366469
Gm43577	161.133	-0.546966	0.186178	-2.93786	0.00330483	0.0366713
Kmt2a	1118.53	-0.499183	0.169947	-2.93728	0.00331104	0.0367146
Cenpf	995.18	0.573558	0.195337	2.93625	0.00332207	0.0368113
Fendrr	254.404	-0.886034	0.302002	-2.93387	0.00334767	0.0370434
Ifitm2	4131.22	-0.355276	0.121091	-2.93397	0.00334656	0.0370434
Cald1	526.141	-0.686727	0.234096	-2.93353	0.0033513	0.0370578
Kdm3b	1008.17	-0.320849	0.10939	-2.93307	0.0033563	0.0370683
Setd7	149.545	-0.593462	0.202339	-2.93301	0.00335692	0.0370683
Gm48850	56.2868	-1.07423	0.366482	-2.9312	0.00337661	0.0372598
Vcam1	1679.27	-0.55636	0.189829	-2.93084	0.00338046	0.0372764
Far1	2373.43	0.352186	0.12023	2.92927	0.00339755	0.037439
mt-Nd6	1350.99	-0.57037	0.194772	-2.9284	0.00340715	0.0375188
Crot	1664.54	0.318619	0.108825	2.92782	0.0034135	0.0375627
Cavin2	1639.77	-0.951899	0.325301	-2.92621	0.00343116	0.0377169
Itm2c	6233.8	0.278528	0.095187	2.92611	0.00343226	0.0377169
Prpf3	783.324	0.292714	0.100103	2.92413	0.00345418	0.0379316
Lars	1370.45	0.283902	0.0971027	2.92373	0.00345861	0.037954
Rgs1	10609.7	0.31356	0.107278	2.92288	0.00346811	0.038032
Chd6	731.16	-0.392401	0.134295	-2.92194	0.00347858	0.0380647
Ifit3	5161.23	-0.535742	0.183334	-2.92221	0.00347555	0.0380647
Parg	1440.32	0.296205	0.101372	2.92198	0.00347815	0.0380647
Zw10	1120.44	0.32855	0.112449	2.92175	0.00348067	0.0380647
Washc5	1347.26	0.32068	0.1098	2.9206	0.00349361	0.03818
Atp13a1	3566.8	0.26497	0.0907765	2.91893	0.00351239	0.0383588
Aif1	820.419	-0.332791	0.114084	-2.91708	0.00353321	0.038541
Thbd	2056.38	-0.832092	0.285254	-2.91702	0.00353392	0.038541
Adgra3	111.49	-1.33197	0.457033	-2.91439	0.00356386	0.038841
Gm43205	69.1247	-0.853904	0.293062	-2.91373	0.00357135	0.0388555
Knstrn	791.087	0.457736	0.15708	2.91402	0.00356803	0.0388555
Tcf4	958.965	-0.659116	0.226218	-2.91363	0.00357252	0.0388555
Bicd2	1540.52	0.287018	0.0985337	2.91289	0.00358104	0.0389214
Peg3	160.661	-0.826099	0.283651	-2.91238	0.00358685	0.038958
Pls1	61.2045	0.843536	0.289737	2.91138	0.00359835	0.0390562
Cep57l1	320.656	0.40941	0.14065	2.91084	0.00360457	0.039097
Gm43503	41.5238	-1.1234	0.386017	-2.91022	0.00361174	0.0391481
Cpt1a	4576.42	0.26137	0.0898231	2.90983	0.0036162	0.0391539
Raver2	122.661	-0.622136	0.213811	-2.90975	0.0036172	0.0391539
Brip1	497.336	0.471131	0.16204	2.9075	0.00364325	0.0393823
Gm37084	107.8	-0.703945	0.242107	-2.90758	0.0036424	0.0393823
H2-Q5	4299.36	0.417878	0.143739	2.90719	0.0036469	0.0393949
Gtf2i	1003.58	-0.38904	0.13391	-2.90524	0.00366968	0.0396141
Ppp6r3	2789.97	0.239276	0.0824299	2.90278	0.00369862	0.0398994
H2aj	1598.5	-0.282975	0.0975345	-2.90128	0.00371639	0.0400639
Colec12	681.23	-0.648538	0.223572	-2.9008	0.00372211	0.0400712
Rnf145	3657.49	0.438992	0.151329	2.90091	0.00372079	0.0400712
Stk10	4492.47	0.371432	0.128105	2.89944	0.00373836	0.0402189
Sec24d	1127.7	0.331569	0.114369	2.89911	0.00374223	0.0402334
Fbxo4	451.031	0.508447	0.175401	2.89876	0.00374638	0.0402509
Grb7	1432.39	0.475327	0.164025	2.89789	0.00375687	0.0403362
Taf5l	1578.78	0.524686	0.1811	2.89722	0.00376482	0.0403943
Cyb561a3	1771.3	0.302289	0.104355	2.89675	0.00377047	0.0404005
Kif21b	1352.4	-0.347715	0.120031	-2.89688	0.00376896	0.0404005
Sh3rf1	629.115	0.364668	0.125907	2.89632	0.00377568	0.0404127
Tm9sf2	4518.26	0.28748	0.09926	2.89623	0.0037767	0.0404127
Ptger4	1140.17	0.273342	0.0943977	2.89564	0.00378381	0.0404589
Ptprb	1748.38	-0.863102	0.298089	-2.89545	0.0037861	0.0404589
Nono	5455.39	0.234996	0.0811787	2.89479	0.00379408	0.0405169
Rcan3	852.795	0.32862	0.113547	2.89413	0.00380213	0.0405756
Tubgcp2	1401.83	0.394975	0.136529	2.89297	0.00381622	0.0406987
Cyp1a1	20.1087	-2.05055	0.709107	-2.89174	0.00383117	0.0408084
Kansl1	1710.86	0.325974	0.112727	2.8917	0.00383164	0.0408084
Tmcc2	891.505	-0.979408	0.338728	-2.89143	0.00383495	0.0408163
Fabp12	18.3709	1.50113	0.519356	2.89037	0.0038479	0.0409097
Rpl19	8855.88	-0.276426	0.0956395	-2.89029	0.00384887	0.0409097
Slc35e2	968.244	0.339108	0.117461	2.88698	0.00388953	0.0413143
Arid4a	1616.46	-0.263966	0.09144	-2.88677	0.00389214	0.0413144
Slc25a53	429.971	0.533232	0.184781	2.88575	0.00390481	0.0414212
Edem1	6534.86	0.688027	0.238486	2.88498	0.0039144	0.0414952
Bcl2l13	1251.85	0.297128	0.103015	2.88433	0.00392247	0.0415531
Gm12751	58.9545	2.37918	0.825427	2.88236	0.0039471	0.0417134
Orc6	757.69	0.359155	0.124592	2.88265	0.00394343	0.0417134
Sp3	2638.7	0.452262	0.156892	2.88263	0.00394366	0.0417134
Tec	652.602	0.426125	0.147843	2.88228	0.00394809	0.0417134
Snx10	1019.81	-0.306965	0.106522	-2.8817	0.00395534	0.0417622
Taf2	1090.43	0.302829	0.105103	2.88127	0.0039608	0.0417921
D8Ertd738e	2532.61	-0.267437	0.0928502	-2.88031	0.00397286	0.0418916
Ankrd52	319.099	0.430677	0.149604	2.87878	0.00399214	0.0420669
Gm25534	25.0543	-1.52558	0.530028	-2.8783	0.00399825	0.0420756
Sult1a1	144.679	-0.89868	0.312218	-2.87837	0.00399734	0.0420756
Taf6	1157.6	0.406488	0.14124	2.878	0.00400205	0.0420877
Frmd5	221.787	0.780587	0.271499	2.8751	0.00403895	0.0424437
Trim37	514.741	0.392523	0.136533	2.87492	0.00404124	0.0424437
Cdh5	325.673	-0.824841	0.287004	-2.87397	0.00405344	0.0425437
Sumo3	4049.71	0.248402	0.0864622	2.87295	0.00406657	0.0426534
5830462O15Rik	19.4428	-1.70093	0.592542	-2.87057	0.00409732	0.0429475
Traip	333.195	0.509303	0.177443	2.87023	0.00410174	0.0429656
Bcap29	1375.67	0.420107	0.146404	2.86951	0.00411111	0.0430255
Tpt1-ps3	1866.36	0.302462	0.10541	2.86937	0.00411287	0.0430255
Sec23a	1205.28	0.304223	0.106035	2.86909	0.00411658	0.043036
Gm48562	18.5811	-1.58688	0.55329	-2.86808	0.00412974	0.0431452
Acss3	36.4295	-1.28091	0.446977	-2.86572	0.00416058	0.0434387
Cep120	2403.13	0.246588	0.0860535	2.86552	0.00416329	0.0434387
Copa	8879.02	0.269964	0.0942271	2.86504	0.00416957	0.0434756
Slc25a46	1861.96	0.337013	0.117647	2.86462	0.00417505	0.0435043
Naa50	2066.14	0.415946	0.145243	2.86378	0.00418612	0.0435852
Taf7	422.05	-0.531731	0.185685	-2.86362	0.00418831	0.0435852
Lrfn1	43.8712	1.03013	0.359796	2.86311	0.0041951	0.0436274
Adora2a	1337.06	0.407215	0.142258	2.86251	0.00420298	0.0436568
Ddx20	547.769	0.38591	0.134817	2.86248	0.00420342	0.0436568
Ppp1r18	4860.89	0.232227	0.0811534	2.86157	0.00421544	0.043753
9930017N22Rik	69.4646	-0.803905	0.281023	-2.86064	0.00422792	0.0438432
Zfyve16	459.478	0.378708	0.132392	2.86051	0.00422964	0.0438432
Gle1	1503.36	0.293648	0.102669	2.86013	0.00423469	0.043867
Olfr1220	21.4447	-1.31511	0.459972	-2.85911	0.0042483	0.0439793
Btg2	13795.2	-0.386688	0.135282	-2.85838	0.00425813	0.0440524
Fzd4	609.953	-0.786764	0.275455	-2.85623	0.00428705	0.0443227
Slc36a4	626.596	0.351173	0.122966	2.85584	0.0042923	0.0443482
Smarcc2	2097.74	0.314675	0.110228	2.85477	0.00430687	0.0444698
Sod3	1210.28	-0.864243	0.302819	-2.85399	0.00431733	0.0445489
Gm10163	256.569	6.28081	2.201	2.85361	0.00432251	0.0445734
Clca3a1	286.325	-0.735847	0.257952	-2.85265	0.0043356	0.0446794
Pmp22	1235.73	-0.772404	0.270805	-2.85225	0.00434106	0.0447067
Col1a1	1095.33	-0.936903	0.328549	-2.85164	0.00434945	0.0447641
BE692007	437.461	-0.46143	0.161829	-2.85134	0.00435355	0.0447773
Zfp207	5042.14	0.213342	0.0748286	2.85108	0.00435716	0.0447855
Gm6211	78.4043	-0.837618	0.293828	-2.85071	0.00436217	0.0448081
Rpl26	3296.15	-0.299178	0.104958	-2.85044	0.0043659	0.0448174
Selenoi	733.763	0.32814	0.115151	2.84965	0.00437668	0.044899
Ndfip2	2010.3	0.270139	0.0948987	2.8466	0.00441889	0.045274
Sptssa	1977.18	0.365799	0.128504	2.8466	0.00441892	0.045274
Lrrc23	56.2192	-1.50086	0.5274	-2.84578	0.00443026	0.045361
Traf4	1762.09	0.765944	0.269244	2.8448	0.00444399	0.0454723
Ehhadh	334.581	0.485426	0.170686	2.84397	0.00445557	0.0455047
Gm11737	19.1278	-2.05918	0.724167	-2.84352	0.00446185	0.0455047
Gm18716	94.1023	-0.825489	0.290303	-2.84355	0.00446145	0.0455047
Gm44013	79.2105	0.84061	0.295583	2.84391	0.00445636	0.0455047
Ino80c	1274.26	0.319343	0.112313	2.84334	0.00446433	0.0455047
Nfkb2	3839.85	0.304322	0.107	2.84412	0.00445348	0.0455047
Olfr784	188.308	-0.512205	0.180183	-2.84269	0.00447349	0.0455689
Fam3c	2819.69	0.336979	0.118581	2.84177	0.00448642	0.0455837
Gm18853	482.22	-0.577139	0.203051	-2.84233	0.00447851	0.0455837
Pdgfra	835.551	-0.829661	0.291925	-2.84204	0.00448258	0.0455837
Tfcp2l1	107.901	1.07906	0.379692	2.84193	0.00448406	0.0455837
Tnfrsf26	256.92	-0.548616	0.193095	-2.84117	0.00449477	0.0456394
Gm37985	83.7651	-0.664896	0.234092	-2.84032	0.00450683	0.0456744
Gm47611	157.414	-0.590015	0.207726	-2.84034	0.00450649	0.0456744
Kctd5	875.192	0.292395	0.10293	2.84072	0.00450122	0.0456744
Gm31374	269.666	0.45246	0.159347	2.83946	0.00451898	0.0456991
Irf2bpl	3020.4	0.293755	0.103454	2.83947	0.00451886	0.0456991
Nrep	119.182	-0.99737	0.351202	-2.83987	0.00451312	0.0456991
Plpp1	1431.67	-1.00502	0.353965	-2.83934	0.00452077	0.0456991
Myo1f	6329.05	0.28714	0.101166	2.83831	0.00453524	0.0458163
Calcrl	3487.24	-0.535856	0.188839	-2.83763	0.00454493	0.045885
Tctex1d1	144.471	0.660144	0.23271	2.83677	0.00455729	0.0459626
Ube2s	2390.83	0.266702	0.0940187	2.83669	0.00455839	0.0459626
Gm37954	390.225	-0.580614	0.204772	-2.83542	0.0045766	0.046117
Bcorl1	39.4706	-1.02531	0.361698	-2.83471	0.00458678	0.0461903
Supt20	3056.8	0.239484	0.0845272	2.83322	0.00460814	0.046376
Cyfip2	7598.13	0.345903	0.122122	2.83245	0.00461929	0.0464587
2900026A02Rik	500.696	0.404516	0.142838	2.83199	0.00462598	0.0464843
Copg1	4729.76	0.249975	0.0882721	2.83187	0.00462768	0.0464843
Rpl10-ps3	3916.78	-0.462013	0.163164	-2.83159	0.00463176	0.046496
Scn3b	245.72	-0.976763	0.344978	-2.83138	0.00463483	0.0464975
Parvg	3140.83	0.320674	0.113303	2.83024	0.00465135	0.0466044
Rbp1	129.096	-1.07609	0.38021	-2.83026	0.00465104	0.0466044
Plekhg1	133.736	-0.801051	0.283082	-2.82975	0.00465838	0.046616
Vmn2r59	61.764	-0.811468	0.286747	-2.82991	0.00465604	0.046616
Car2	444.494	-0.794486	0.28091	-2.82826	0.00468022	0.0467757
Susd3	1370.55	0.324184	0.11462	2.82834	0.00467899	0.0467757
Cd14	2669.62	-0.42828	0.151484	-2.82724	0.00469515	0.0468954
Gm37204	120.636	-0.704718	0.249285	-2.82696	0.00469927	0.0469071
Cic	357.064	-0.428625	0.151636	-2.82667	0.00470348	0.0469197
Dlk1	23.1558	1.67361	0.592208	2.82605	0.00471265	0.0469666
Erh	3686.32	0.246926	0.0873782	2.82595	0.00471409	0.0469666
Cdc42bpa	42.3046	-1.22654	0.434233	-2.8246	0.0047339	0.0470461
Cxcl9	620.384	-0.755014	0.26728	-2.8248	0.00473101	0.0470461
L1cam	591.326	0.378546	0.134006	2.82484	0.00473044	0.0470461
Tmem88	195.752	-0.928082	0.328502	-2.8252	0.00472515	0.0470461
Lrrc8a	311.94	-0.559744	0.198224	-2.8238	0.00474585	0.0471353
Ube2j1	3370.83	0.389374	0.137924	2.82311	0.00475604	0.0472071
Cul3	404.616	-0.481642	0.17072	-2.82124	0.00478386	0.0473906
Hdac1	5705.54	0.257464	0.0912623	2.82114	0.00478532	0.0473906
Rasgrp2	849.36	-0.457515	0.162152	-2.82153	0.00477955	0.0473906
Ubiad1	357.447	0.367034	0.130105	2.82107	0.00478645	0.0473906
Gm13835	628.224	6.78716	2.40615	2.82076	0.004791	0.0474061
Cav1	2670.85	-0.804883	0.285413	-2.82007	0.00480139	0.0474673
Ranbp3l	77.3595	-0.714612	0.253413	-2.81995	0.00480315	0.0474673
Vmn2r114	191.512	-0.607117	0.215384	-2.81877	0.00482081	0.0476122
Klf12	182.118	-0.487354	0.172945	-2.81797	0.0048328	0.047701
Sash3	7731.86	0.369024	0.131014	2.81668	0.00485233	0.0478641
Tram1	5508.21	0.294546	0.104587	2.81627	0.00485852	0.0478954
Rnf125	5907.36	0.292311	0.103876	2.81403	0.00489241	0.0481996
Ifit3b	1233.46	-0.433286	0.15401	-2.81337	0.00490257	0.0482698
Ulk4	41.4618	-1.71059	0.608399	-2.81162	0.00492927	0.0485026
Kif3b	849.313	0.327422	0.116462	2.81141	0.00493249	0.0485043
Rapgef5	1068.86	-0.426543	0.151831	-2.80933	0.00496442	0.0487882
Scn7a	226.813	-0.86406	0.307699	-2.80814	0.00498292	0.0489397
Gm43313	59.5263	-0.98805	0.351884	-2.80788	0.00498682	0.0489478
Flvcr1	711.729	0.363497	0.129466	2.80766	0.00499025	0.0489512
Hnrnpa0	210.834	-1.00219	0.357134	-2.80621	0.00501286	0.0491427
A130048G24Rik	16.3384	-1.7678	0.630105	-2.80557	0.00502277	0.0492095
E430021H15Rik	39.5948	-1.00151	0.357077	-2.80474	0.00503577	0.0493066
Cbfa2t3	90.7023	-0.732215	0.26123	-2.80295	0.00506368	0.0495492
H2az2	2458.33	0.254209	0.0907041	2.80261	0.00506902	0.049571
Stk24	360.489	-0.814744	0.290816	-2.80158	0.00508537	0.0497004
Edn1	162.817	-0.870777	0.310877	-2.80103	0.00509401	0.0497444
Fosb	723.504	-0.500554	0.178715	-2.80085	0.00509686	0.0497444
Gbp2b	511.866	-0.52955	0.189091	-2.8005	0.00510239	0.0497444
Gmps	2097.05	0.235955	0.0842491	2.80068	0.00509944	0.0497444
Vmn1r227	60.8822	-0.818586	0.292366	-2.79987	0.00511235	0.049811
Chil5	19.6362	-1.44619	0.516562	-2.79964	0.00511594	0.0498154
Rpl7a	3587.09	-0.241769	0.0863755	-2.79904	0.00512542	0.0498772

## Sheet: Supp Table 2
Supplemental Table 2. Significant DEGs from bulk RNA-seq comparison of Thy1.1+ vs. Thy1.1- Treg cells from bleomycin-treated lungs (12 dpi) (paired analysis)
	baseMean	log2FoldChange	lfcSE	stat	pvalue	padj
Fgl2	11354.2	1.83767	0.145029	12.6711	8.55586e-37	1.41249e-32
Gpr83	931.011	-2.71368	0.21876	-12.4048	2.46027e-35	2.03083e-31
Ccr7	8282.49	-1.96993	0.162029	-12.1579	5.20943e-34	2.86675e-30
Il1rl1	6227.57	1.70542	0.152581	11.1772	5.27256e-29	2.17612e-25
Evl	585.828	-2.16679	0.199102	-10.8828	1.39226e-27	4.59697e-24
Pcsk1	681.075	2.5516	0.235377	10.8405	2.21283e-27	6.0886e-24
Ms4a4b	4284.16	-2.34875	0.223039	-10.5307	6.23956e-26	1.47156e-22
Gm37248	431.501	-2.36601	0.229403	-10.3138	6.1047e-25	1.25978e-21
Gm15564	233.881	-3.03156	0.304473	-9.95673	2.35678e-23	4.32311e-20
Arl5a	9140.05	2.7854	0.288671	9.64907	4.96044e-22	6.04308e-19
Arnt2	729.198	2.05001	0.212026	9.66867	4.0966e-22	6.04308e-19
Cpd	2024.37	2.17387	0.225536	9.63865	5.49071e-22	6.04308e-19
Cxcr6	2373.72	1.62316	0.168339	9.64225	5.30156e-22	6.04308e-19
Gm2682	357.699	-2.81313	0.291702	-9.64386	5.21856e-22	6.04308e-19
Slc28a2b	447.718	-2.80483	0.290117	-9.66794	4.12586e-22	6.04308e-19
Il1r2	3081.52	1.50855	0.158756	9.50231	2.05292e-21	2.11823e-18
C230085N15Rik	1241.44	-1.94956	0.206295	-9.45035	3.37713e-21	3.27959e-18
Klrg1	6964.56	1.37016	0.150416	9.10913	8.30448e-20	7.6166e-17
Havcr2	1197.59	1.5481	0.171364	9.03397	1.65551e-19	1.43846e-16
CT010467.2	1137.14	-2.0018	0.222734	-8.98736	2.5323e-19	2.09029e-16
Tnfrsf9	30511.1	1.4688	0.165093	8.89679	5.74867e-19	4.51928e-16
Itgav	7714.96	1.98895	0.226172	8.79398	1.44357e-18	1.08327e-15
5330406M23Rik	464.961	-1.90659	0.218056	-8.74359	2.25825e-18	1.62093e-15
Ccr2	10290.6	1.34077	0.153962	8.70849	3.07955e-18	2.11835e-15
Areg	1866.41	1.68742	0.194174	8.69022	3.61734e-18	2.38875e-15
5830444F18Rik	356.676	-2.34815	0.270814	-8.67071	4.29425e-18	2.72668e-15
Stx11	6835.82	1.3962	0.161291	8.6564	4.8691e-18	2.97719e-15
Ccr5	2667.53	1.36471	0.158121	8.63083	6.09091e-18	3.59124e-15
Sidt1	778.167	-1.53492	0.185478	-8.27553	1.27889e-16	7.28043e-14
Itgb8	1200.25	1.39134	0.169572	8.20504	2.30518e-16	1.26854e-13
Hacd3	6102.69	1.22952	0.150275	8.1818	2.79627e-16	1.48915e-13
Ccr1	748.774	1.74874	0.214109	8.16753	3.14776e-16	1.62395e-13
Gm42429	105.651	-10.1039	1.24504	-8.11531	4.84559e-16	2.36701e-13
Mtmr10	1878.84	1.31404	0.161936	8.11458	4.87482e-16	2.36701e-13
Bcl2	1637.39	-1.72005	0.21232	-8.10125	5.43983e-16	2.56589e-13
Slc22a5	876.439	-1.72266	0.214359	-8.03632	9.25779e-16	4.24547e-13
Ms4a6b	3951.83	-1.31621	0.165151	-7.96977	1.58969e-15	7.09304e-13
Treml2	178.726	-2.47011	0.310146	-7.96435	1.66089e-15	7.21571e-13
Il2ra	7994.76	1.26327	0.158955	7.94736	1.90529e-15	8.06525e-13
Rpl13a	5722.98	-1.16769	0.147117	-7.93712	2.06922e-15	8.54017e-13
Gm8741	94.4076	-9.89243	1.25079	-7.90897	2.5952e-15	1.04498e-12
Cdkn2d	1524.31	-1.29508	0.164849	-7.85618	3.96025e-15	1.55666e-12
Nsg2	191.177	-2.52105	0.321241	-7.84785	4.23245e-15	1.62497e-12
Gm8369	1085.45	-1.7845	0.228701	-7.80274	6.05769e-15	2.27287e-12
Lilrb4a	2986.27	1.24279	0.160543	7.74115	9.8521e-15	3.61441e-12
Atp2a2	2975.36	1.95717	0.253073	7.73359	1.04556e-14	3.75241e-12
Nrn1	1071.74	1.38817	0.179764	7.7222	1.14337e-14	4.01615e-12
Jak2	3831.64	1.73703	0.226214	7.67871	1.60694e-14	5.52686e-12
Gas2l3	667.908	1.4526	0.189606	7.66114	1.84293e-14	6.20919e-12
Odc1	23021	1.66747	0.217902	7.65239	1.97271e-14	6.51349e-12
Sv2c	604.351	1.63957	0.214569	7.64123	2.1516e-14	6.96486e-12
Fst	139.959	3.04978	0.399958	7.62527	2.43531e-14	7.63275e-12
Ttc39c	2288.7	1.37965	0.18095	7.62447	2.45039e-14	7.63275e-12
AA467197	697.252	1.71702	0.226598	7.57741	3.52515e-14	1.07772e-11
Rps19	9380.14	-1.11977	0.149439	-7.49318	6.72239e-14	2.01782e-11
Pparg	395.349	1.80678	0.241307	7.48748	7.02069e-14	2.03341e-11
Tmem131	1000.12	1.56402	0.20888	7.48761	7.014e-14	2.03341e-11
Il10	1450.43	1.32982	0.178666	7.44303	9.84034e-14	2.80094e-11
Rn7s1	2912.31	-1.19341	0.160602	-7.43088	1.0788e-13	3.01862e-11
CT010467.1	36485.1	-1.26255	0.17054	-7.40324	1.32903e-13	3.58586e-11
Gpr55	1159.87	1.32056	0.178418	7.40149	1.34668e-13	3.58586e-11
N4bp1	2399.67	1.17424	0.158564	7.40547	1.3069e-13	3.58586e-11
Mmd	1886.39	1.21317	0.163994	7.39766	1.38607e-13	3.63216e-11
Zdhhc2	577.89	2.3549	0.319465	7.3714	1.68851e-13	4.35556e-11
Lars2	10114.1	-1.923	0.263838	-7.28859	3.13209e-13	7.95503e-11
Rps21	1317.22	-1.20525	0.165904	-7.26476	3.7369e-13	9.34734e-11
Ccr8	9871.42	1.32633	0.183502	7.22787	4.90638e-13	1.19718e-10
Skil	7052.22	1.15759	0.160172	7.22718	4.93113e-13	1.19718e-10
Bmp6	886.015	2.04383	0.284087	7.1944	6.27364e-13	1.46669e-10
Lilr4b	4718.28	1.18555	0.164761	7.19555	6.22118e-13	1.46669e-10
Mapkapk2	3335.89	1.94682	0.27063	7.19366	6.30778e-13	1.46669e-10
Gm29562	1890.12	-1.25109	0.174349	-7.17579	7.18928e-13	1.64844e-10
Ptpn5	626.053	1.43886	0.200686	7.16974	7.51406e-13	1.69931e-10
Gm23638	479.195	-1.82821	0.25616	-7.13696	9.54189e-13	2.12874e-10
Cd7	259.661	-1.97884	0.278997	-7.09269	1.31534e-12	2.89532e-10
Rps12-ps3	1555.56	-1.30362	0.183899	-7.08879	1.35286e-12	2.93873e-10
Hif1a	13171.7	1.16488	0.164806	7.06819	1.56967e-12	3.36541e-10
Gm10275	2670.59	-1.0751	0.15265	-7.04295	1.88218e-12	3.98372e-10
Rasgrp2	802.429	-1.44161	0.205286	-7.02245	2.18006e-12	4.55578e-10
Lamc1	3672.67	1.32751	0.189295	7.01293	2.3337e-12	4.81588e-10
Gm28437	2505.33	-1.73647	0.247874	-7.00545	2.46193e-12	5.01778e-10
Ell2	2029.44	1.22078	0.174349	7.00192	2.5247e-12	5.08295e-10
Rab8b	7505.77	1.12355	0.161938	6.93817	3.97225e-12	7.90094e-10
Prkcq	1925.89	-1.08266	0.157041	-6.8941	5.42072e-12	1.06537e-09
Ipmk	1575.56	1.77479	0.259366	6.84281	7.76526e-12	1.5082e-09
Tnfrsf26	221.174	-1.80096	0.263335	-6.83907	7.97093e-12	1.53014e-09
Gm24245	64.2022	-3.42569	0.501035	-6.83724	8.0732e-12	1.53196e-09
Trat1	725.41	-1.52742	0.224257	-6.81103	9.69009e-12	1.81788e-09
Cd44	6602.21	0.982842	0.14487	6.78431	1.16643e-11	2.16367e-09
Slain1	845.725	2.29955	0.339281	6.77771	1.22095e-11	2.23963e-09
Ripor2	2692.95	-1.12428	0.165973	-6.77384	1.25406e-11	2.27509e-09
Rps15	3369.85	-1.09544	0.161822	-6.76944	1.29278e-11	2.31984e-09
Fau	4172.97	-1.02825	0.152117	-6.75962	1.38358e-11	2.45608e-09
Rpl36	4558.51	-1.1349	0.16825	-6.74532	1.52688e-11	2.68162e-09
Gm37033	1274.52	-1.34092	0.199122	-6.73417	1.64869e-11	2.86508e-09
Gm48942	7024.07	-1.05317	0.158331	-6.65169	2.89744e-11	4.98269e-09
Id2	10787.3	1.01351	0.152625	6.64057	3.12473e-11	5.31815e-09
Nt5e	8487.98	0.980456	0.147938	6.62748	3.41457e-11	5.75215e-09
Cd200r1	1231.69	1.16243	0.17546	6.62506	3.47115e-11	5.78841e-09
Gm44292	240.168	-1.71078	0.258554	-6.61673	3.6724e-11	6.06277e-09
5830468F06Rik	269.611	-1.62931	0.24686	-6.60015	4.10741e-11	6.64796e-09
Gpr18	652.094	-1.26573	0.191734	-6.60149	4.07052e-11	6.64796e-09
Rps18	7543.34	-0.992586	0.150616	-6.59018	4.39287e-11	7.04097e-09
Fkbp5	1983.42	1.80277	0.273728	6.58597	4.51922e-11	7.17382e-09
Ly75	1257.46	1.3381	0.203512	6.57501	4.865e-11	7.64916e-09
Rps27	7282.17	-0.997369	0.152205	-6.55281	5.64656e-11	8.79426e-09
Gpr65	2420.64	1.14545	0.1751	6.54169	6.08288e-11	9.38526e-09
Slc44a1	776.415	2.40602	0.368158	6.53529	6.34876e-11	9.70478e-09
Cab39	3425.8	1.70347	0.261315	6.51883	7.08591e-11	1.07322e-08
Rplp1	5755.4	-1.05297	0.161693	-6.51218	7.40669e-11	1.11161e-08
Prkaca	509.672	2.20903	0.339648	6.50388	7.82767e-11	1.16421e-08
Cbarp	202.725	-1.78258	0.27437	-6.497	8.19366e-11	1.19707e-08
Il23r	146.614	2.12151	0.326521	6.49733	8.17597e-11	1.19707e-08
Rpl18a	21766.9	-0.96605	0.148891	-6.48831	8.68045e-11	1.25707e-08
Gm4707	134.48	-2.27059	0.350814	-6.47234	9.64995e-11	1.38531e-08
Pik3ip1	765.741	-1.32634	0.205507	-6.45402	1.08921e-10	1.55015e-08
Tmsb10	7681.48	-0.929538	0.144862	-6.41672	1.39244e-10	1.96477e-08
Lin54	1193.48	1.2042	0.188126	6.40103	1.54331e-10	2.1592e-08
D630008O14Rik	74.3851	-2.92433	0.457197	-6.39621	1.59279e-10	2.2097e-08
Rpl8	5079.81	-1.04636	0.164709	-6.35279	2.11446e-10	2.90897e-08
Lmnb1	3569.74	1.47155	0.23193	6.3448	2.22713e-10	3.03865e-08
Kdm6b	1425.19	-1.18144	0.186982	-6.31848	2.64143e-10	3.57437e-08
Sytl2	3715.19	1.05788	0.167466	6.317	2.66689e-10	3.57948e-08
Cables1	243.017	1.63689	0.2593	6.31272	2.74174e-10	3.65027e-08
Rpl10a	2960.87	-0.973841	0.154397	-6.3074	2.83761e-10	3.74769e-08
S1pr4	725.575	-1.30755	0.207916	-6.28881	3.19908e-10	4.19155e-08
Rab11fip1	3268.07	1.10453	0.176304	6.2649	3.73062e-10	4.84951e-08
Gm11346	213.853	-2.09679	0.335827	-6.24365	4.27465e-10	5.5133e-08
Myo1e	3360.93	1.11211	0.178346	6.23568	4.49806e-10	5.75646e-08
Rpsa	13827.2	-1.04552	0.167786	-6.23123	4.62774e-10	5.87687e-08
Lef1	1824.61	-1.00291	0.161162	-6.22301	4.87703e-10	6.14618e-08
Tank	2803.46	1.18172	0.189958	6.22098	4.94063e-10	6.17915e-08
Ankrd13a	3033.79	1.94291	0.313208	6.20324	5.53137e-10	6.81473e-08
Dapk3	329.032	1.91908	0.309351	6.20357	5.51973e-10	6.81473e-08
Rn7sk	215.313	-1.66103	0.267907	-6.20001	5.6461e-10	6.90456e-08
Rps5	5678.82	-0.957223	0.154424	-6.19869	5.69351e-10	6.91134e-08
Ero1l	2164.72	1.00891	0.162818	6.19654	5.77179e-10	6.95521e-08
Asb2	837.456	1.40327	0.226618	6.19221	5.93246e-10	7.09703e-08
Csnk1g3	1242.09	1.95788	0.316639	6.18331	6.27715e-10	7.45536e-08
Gm25072	372.342	-1.83328	0.296646	-6.18003	6.40897e-10	7.55755e-08
Crip1	16563.8	-0.979429	0.158695	-6.17178	6.75265e-10	7.90635e-08
Dgat2	2487.44	1.11997	0.181558	6.16866	6.88714e-10	7.99785e-08
Kbtbd11	1427.73	-1.17205	0.190029	-6.16773	6.92769e-10	7.99785e-08
Ide	2166.2	0.983738	0.159898	6.15227	7.63803e-10	8.75668e-08
Rpl37rt	888.436	-1.21658	0.197807	-6.15032	7.73269e-10	8.80406e-08
Utrn	3522.1	-0.966375	0.157319	-6.14278	8.10909e-10	9.16938e-08
Mxi1	1535.39	1.62871	0.265436	6.13599	8.46325e-10	9.50474e-08
Ahcyl1	1680.86	1.76057	0.287145	6.13127	8.71784e-10	9.65925e-08
Gm43430	456.284	-1.28022	0.208791	-6.13157	8.70152e-10	9.65925e-08
Ptprs	1164.96	1.26842	0.207031	6.1267	8.97187e-10	9.87445e-08
Kcnh4	121.99	2.22081	0.363742	6.10547	1.02496e-09	1.11323e-07
Rplp2	3400.27	-1.01081	0.165543	-6.106	1.02156e-09	1.11323e-07
Gm28017	243.232	-2.21874	0.363497	-6.10387	1.0353e-09	1.11427e-07
Sell	6575.48	-1.14574	0.187726	-6.10324	1.03942e-09	1.11427e-07
Pcyt1a	2591.46	1.11052	0.182099	6.09846	1.07093e-09	1.14065e-07
Vdr	333.54	1.5484	0.254549	6.08292	1.18011e-09	1.24887e-07
2510039O18Rik	944.62	1.83258	0.301572	6.07677	1.2263e-09	1.28949e-07
Gtf2i	1095.82	-1.10045	0.181635	-6.05856	1.37342e-09	1.43505e-07
Fem1c	1874.98	1.05703	0.174569	6.05508	1.40344e-09	1.44809e-07
Klhl5	2513.6	1.64988	0.27247	6.05527	1.40179e-09	1.44809e-07
Setd1b	164.492	-1.78909	0.295758	-6.04918	1.45589e-09	1.49287e-07
Sdc3	1534.15	1.59625	0.264269	6.04023	1.53891e-09	1.56826e-07
Slc5a3	1342.7	1.28355	0.213082	6.02374	1.70432e-09	1.72617e-07
Gm43126	49.8926	-4.85704	0.806898	-6.0194	1.75068e-09	1.76232e-07
Slc35e1	1189.2	1.62922	0.27163	5.99793	1.99848e-09	1.99957e-07
Tex30	985.125	1.32108	0.220954	5.979	2.24505e-09	2.23275e-07
Mogs	420.008	1.72488	0.289075	5.96688	2.41833e-09	2.39067e-07
Rflnb	710.908	-1.25565	0.211164	-5.94633	2.74219e-09	2.6947e-07
Itga7	228.352	-1.56529	0.263484	-5.94073	2.83757e-09	2.77192e-07
Ctla4	34050.7	0.850499	0.14337	5.93218	2.98938e-09	2.90304e-07
Adgra3	391.826	2.06593	0.348553	5.92716	3.08219e-09	2.97566e-07
Hmgb1-ps8	128.027	-2.00064	0.337764	-5.92319	3.15747e-09	3.03062e-07
Ctdp1	670.036	1.87551	0.316907	5.91816	3.25556e-09	3.07503e-07
H2-Ob	738.985	-1.11615	0.188602	-5.91798	3.25918e-09	3.07503e-07
Spin1	2910.06	0.97772	0.165212	5.91796	3.25962e-09	3.07503e-07
Gm37728	318.111	-1.56365	0.26476	-5.90593	3.50672e-09	3.27187e-07
Gm44164	162.022	-1.92977	0.326807	-5.90494	3.52773e-09	3.27187e-07
Itgb5	627.317	1.6919	0.286498	5.90547	3.51649e-09	3.27187e-07
Agfg1	2789.78	1.47304	0.249629	5.90094	3.61434e-09	3.31496e-07
Gm27956	68.2723	-3.24826	0.550401	-5.90162	3.59941e-09	3.31496e-07
Tha1	397.073	-1.35105	0.229916	-5.8763	4.19536e-09	3.82658e-07
Amfr	2634.68	1.71343	0.292016	5.86759	4.42176e-09	4.01092e-07
Uhmk1	1502.17	1.39627	0.238144	5.86315	4.54168e-09	4.09719e-07
Galnt1	1947.53	1.67447	0.286047	5.85384	4.80355e-09	4.30988e-07
Snx9	2061.99	1.21539	0.20779	5.84912	4.94187e-09	4.41002e-07
Pdcd1	15069.5	1.17007	0.200452	5.83713	5.31064e-09	4.71362e-07
Gata1	66.3369	-2.95695	0.50673	-5.83536	5.36742e-09	4.73854e-07
Cxcl3	223.286	1.91007	0.327432	5.83349	5.42799e-09	4.75752e-07
Wls	3820.82	0.894417	0.153339	5.83292	5.44656e-09	4.75752e-07
Hipk3	2063.74	1.34331	0.230541	5.82679	5.65039e-09	4.9096e-07
Tagap	1681.26	-1.09214	0.187521	-5.82409	5.74251e-09	4.96351e-07
Srf	577.454	1.45664	0.250261	5.8205	5.86724e-09	5.04491e-07
Smad6	827.428	1.5275	0.262686	5.81495	6.06511e-09	5.18802e-07
Sik3	762.651	1.42637	0.245496	5.81017	6.2409e-09	5.31087e-07
Bmp2k	1028.27	1.68954	0.291112	5.80375	6.48472e-09	5.49006e-07
Fam91a1	1296.63	1.90044	0.327582	5.80143	6.57516e-09	5.53823e-07
Sfrp1	526.431	1.18896	0.205562	5.78393	7.29734e-09	6.11532e-07
Rps10	2984.31	-0.891462	0.154204	-5.78107	7.42289e-09	6.18911e-07
Clptm1l	2112.72	1.70657	0.296098	5.76354	8.23674e-09	6.83318e-07
Rora	10579.6	0.842397	0.146473	5.75121	8.86091e-09	7.31424e-07
Tff1	1832.32	1.16296	0.202558	5.74136	9.392e-09	7.71406e-07
Elavl1	2223.68	1.4664	0.25556	5.73799	9.58079e-09	7.83016e-07
Ppp1r3b	738.28	1.26118	0.220619	5.71656	1.08703e-08	8.84032e-07
Adgrl2	2046.98	1.22808	0.215007	5.7118	1.1179e-08	9.04678e-07
Ifi27l2a	7628.87	-0.995711	0.174413	-5.70894	1.13683e-08	9.15507e-07
Tnfrsf8	995.487	1.49471	0.261913	5.7069	1.15053e-08	9.2204e-07
Pmaip1	2035.27	1.06271	0.186371	5.70213	1.18317e-08	9.43624e-07
Gm49272	312.217	-1.45777	0.255899	-5.69668	1.22163e-08	9.69606e-07
Rbl2	4073.96	1.02701	0.180361	5.69416	1.23979e-08	9.79313e-07
Gm45552	120.39	-2.07101	0.364671	-5.67913	1.35385e-08	1.06432e-06
Rps16	2789.37	-0.908139	0.159989	-5.67627	1.3766e-08	1.07707e-06
Rel	4769.89	0.912771	0.160938	5.67157	1.41493e-08	1.10184e-06
Rasip1	2291.16	1.69532	0.299021	5.66956	1.43162e-08	1.1096e-06
Rpl37a	10190.3	-0.85076	0.150371	-5.65774	1.53377e-08	1.18323e-06
Tox2	1519.77	1.11698	0.197989	5.6416	1.68474e-08	1.29365e-06
E130308A19Rik	489.878	1.28282	0.227448	5.64005	1.70005e-08	1.29935e-06
Gadd45g	3445.87	-1.17789	0.208926	-5.63781	1.72226e-08	1.30777e-06
Jdp2	587.172	1.71045	0.303424	5.63716	1.72873e-08	1.30777e-06
Rnf152	238.272	1.5426	0.273678	5.63656	1.73482e-08	1.30777e-06
St6gal1	1292.72	-0.97587	0.173307	-5.63088	1.79296e-08	1.34546e-06
Rpl18	5369.49	-0.905151	0.161045	-5.62047	1.90441e-08	1.42262e-06
Rgs1	9004.58	0.976608	0.173941	5.61461	1.97006e-08	1.46503e-06
Rhoq	244.44	1.68149	0.299683	5.61089	2.01289e-08	1.49017e-06
Rps8	3966.71	-0.861403	0.153578	-5.6089	2.03613e-08	1.50064e-06
Olfr1033	943.812	-1.0908	0.194803	-5.59951	2.14961e-08	1.57153e-06
Rpl32	6798.74	-0.817243	0.145953	-5.59937	2.15135e-08	1.57153e-06
Ythdf1	994.281	1.85352	0.331788	5.58645	2.31753e-08	1.68547e-06
Prdm1	2098.03	0.883046	0.158246	5.5802	2.40247e-08	1.73958e-06
Gm11808	3091.13	-1.08839	0.195089	-5.57895	2.41974e-08	1.74443e-06
Gzmb	2788.99	0.950575	0.170526	5.57436	2.48439e-08	1.78325e-06
Atp8a2	327.877	1.31377	0.235822	5.57105	2.53206e-08	1.8096e-06
Igfbp3	132.047	2.6374	0.473553	5.56937	2.55659e-08	1.81926e-06
Cltc	9510.41	0.839649	0.150791	5.56831	2.57228e-08	1.82256e-06
Ky	610.368	1.33492	0.240196	5.55764	2.73442e-08	1.92917e-06
Alox8	630.635	1.14862	0.206736	5.55598	2.76064e-08	1.93938e-06
Gata3	5182.52	0.895835	0.161337	5.55257	2.81506e-08	1.96923e-06
Zfp746	492.068	1.40346	0.253278	5.54119	3.00421e-08	2.09268e-06
Got1	4923.6	0.877418	0.158449	5.53753	3.06766e-08	2.1279e-06
Egln3	1136.28	1.11702	0.201903	5.53249	3.15719e-08	2.18084e-06
Gm37758	642.328	-1.13815	0.205775	-5.53105	3.18321e-08	2.18965e-06
Inpp5a	814.98	1.63801	0.296827	5.51841	3.42081e-08	2.34332e-06
Gnb1	3255.32	1.59521	0.289173	5.51646	3.45905e-08	2.35805e-06
Spns2	485.975	1.4154	0.256606	5.51586	3.47087e-08	2.35805e-06
Rps14	8447.02	-0.815584	0.148086	-5.5075	3.63975e-08	2.46265e-06
Tmem123	10273.3	1.06119	0.193155	5.49397	3.92991e-08	2.64811e-06
Plcxd2	1469.07	-0.924021	0.168485	-5.48428	4.15162e-08	2.78614e-06
Ubl3	6667.99	1.15747	0.21133	5.4771	4.32363e-08	2.88983e-06
Ppip5k2	969.747	0.95498	0.174447	5.47432	4.39196e-08	2.92367e-06
Gm25197	166.777	-2.15631	0.393998	-5.47291	4.4271e-08	2.93522e-06
Ndfip1	13025.3	0.976741	0.178508	5.47171	4.4572e-08	2.94308e-06
Ppp6r1	4223.58	1.35065	0.246874	5.47102	4.47461e-08	2.94308e-06
Itgae	6616.25	1.09969	0.201291	5.46317	4.67715e-08	3.06409e-06
Caprin1	5033.41	0.848589	0.155661	5.45153	4.99388e-08	3.25371e-06
Tmem135	1140.32	0.931599	0.170901	5.4511	5.00601e-08	3.25371e-06
Pik3r5	1568.7	-0.912405	0.167402	-5.45038	5.02624e-08	3.25405e-06
A130071D04Rik	908.348	-1.1849	0.21745	-5.44905	5.06397e-08	3.26567e-06
Gm37390	236.667	-1.66383	0.305496	-5.44634	5.14171e-08	3.3029e-06
Rps27rt	165.711	-1.95872	0.360038	-5.44032	5.31849e-08	3.40322e-06
Gm49760	95.029	2.50644	0.460874	5.43844	5.37497e-08	3.42607e-06
Rps23-ps1	2892.47	-0.889257	0.163821	-5.42822	5.69187e-08	3.60027e-06
Ube2j1	3736.51	0.91348	0.168273	5.42855	5.68126e-08	3.60027e-06
Gm13684	969.676	1.02178	0.18834	5.4252	5.78895e-08	3.6477e-06
Rps29	6226.85	-0.854382	0.157856	-5.41242	6.21785e-08	3.90306e-06
Rnf103	695.41	2.01812	0.373231	5.40716	6.40336e-08	4.00428e-06
Tubb2a	3962.3	-0.890136	0.164788	-5.40171	6.60076e-08	4.11215e-06
Plk3	1702.8	1.58938	0.294342	5.39977	6.67276e-08	4.14137e-06
Rnf149	867.971	1.71225	0.317201	5.39799	6.73924e-08	4.16697e-06
Fam168b	1994.58	1.16695	0.216215	5.39718	6.76966e-08	4.17016e-06
Diaph1	998.333	-1.06157	0.196724	-5.39626	6.8045e-08	4.17604e-06
Bcl2a1d	1057.14	1.05003	0.194671	5.39386	6.896e-08	4.21652e-06
Ednrb	2382.97	0.88679	0.164442	5.39273	6.9394e-08	4.2274e-06
Tm7sf3	984.63	1.28189	0.237802	5.39058	7.02301e-08	4.2626e-06
Samd4b	509.76	1.24903	0.23201	5.38353	7.30405e-08	4.41695e-06
Pom121	778.684	1.35697	0.252757	5.36867	7.93179e-08	4.77905e-06
Gm11518	2073.54	-0.937451	0.174794	-5.36318	8.17707e-08	4.90892e-06
A630081D01Rik	151.838	-1.66092	0.309969	-5.35832	8.39974e-08	5.02432e-06
Sort1	533.813	1.59802	0.298353	5.35615	8.50142e-08	5.06679e-06
Dipk2a	334.61	2.16327	0.404015	5.35444	8.58232e-08	5.07833e-06
Rnu3b1	666.796	-1.3579	0.2536	-5.3545	8.57911e-08	5.07833e-06
Stxbp5	607.88	1.58543	0.296201	5.35253	8.67324e-08	5.11381e-06
Nsmaf	2319.42	1.22303	0.228715	5.34742	8.92154e-08	5.24148e-06
Gnas	7192.34	1.25639	0.235028	5.34568	9.00784e-08	5.27342e-06
Khsrp	760.818	1.25275	0.234639	5.33903	9.34441e-08	5.43453e-06
Prkar2a	588.258	1.53206	0.286959	5.33895	9.34888e-08	5.43453e-06
Tnip3	236.455	1.37812	0.258544	5.33032	9.80379e-08	5.67897e-06
Eif5a2	413.524	1.26931	0.238212	5.32848	9.90367e-08	5.71677e-06
Gm20400	400.333	-1.2758	0.239786	-5.32056	1.03448e-07	5.95061e-06
Aebp2	3131.98	1.30519	0.245443	5.31769	1.05091e-07	6.02412e-06
Cdk17	2520.33	1.41869	0.266978	5.31388	1.07313e-07	6.13021e-06
Yaf2	728.775	1.3549	0.255009	5.31315	1.07744e-07	6.13362e-06
Serinc3	49478.1	0.754656	0.142086	5.31127	1.08863e-07	6.17601e-06
Spn	934.164	-0.929922	0.175156	-5.30911	1.10163e-07	6.22835e-06
Lrg1	3756.46	-0.830519	0.156787	-5.29713	1.17635e-07	6.6281e-06
Eed	1411.38	1.25962	0.237981	5.29296	1.2035e-07	6.73511e-06
Gm49346	20.4705	-7.65068	1.44528	-5.29357	1.19953e-07	6.73511e-06
Icos	18018.8	0.770962	0.145721	5.29066	1.21873e-07	6.79731e-06
Il17rb	735.166	1.24896	0.236279	5.28597	1.2504e-07	6.95045e-06
Slc37a2	507.441	1.16509	0.22068	5.27955	1.29502e-07	7.17434e-06
Thap3	490.392	-1.1351	0.215183	-5.27507	1.32707e-07	7.32732e-06
Rps11-ps1	112.362	-2.19169	0.415686	-5.27248	1.34596e-07	7.40682e-06
Arf6	1715.97	1.73438	0.329079	5.27041	1.3612e-07	7.46579e-06
Tpbgl	178.177	1.93458	0.367201	5.26846	1.37576e-07	7.52068e-06
Rps9	6283.3	-0.772755	0.146765	-5.26526	1.39994e-07	7.6276e-06
Dusp5	5570.92	1.47558	0.280327	5.26377	1.41128e-07	7.66408e-06
Ctla2b	1452.27	0.974171	0.18561	5.2485	1.53346e-07	8.30028e-06
Carns1	224.71	-1.44392	0.275266	-5.24555	1.55814e-07	8.40629e-06
Gm24303	156.28	-2.12561	0.405411	-5.24311	1.57893e-07	8.49073e-06
Actr3	17013.2	0.816149	0.155951	5.23336	1.66456e-07	8.92213e-06
Gm37214	202.026	-1.4681	0.280769	-5.22886	1.70555e-07	9.08399e-06
Rap1gds1	2873.95	0.988147	0.188993	5.22847	1.70917e-07	9.08399e-06
Slc17a9	397.406	-1.30534	0.24967	-5.22825	1.71126e-07	9.08399e-06
Nup205	966.131	1.00605	0.19256	5.22461	1.74518e-07	9.20486e-06
Vrk1	2160.12	0.884913	0.169356	5.22517	1.73994e-07	9.20486e-06
Spcs3	2528.21	0.907035	0.173743	5.22056	1.78386e-07	9.37891e-06
Ccr10	68.5156	-2.28917	0.438801	-5.21688	1.81965e-07	9.53668e-06
Srsf9	798.555	1.55054	0.297307	5.21531	1.83515e-07	9.58749e-06
Med14	1456.48	1.72322	0.330457	5.21466	1.84154e-07	9.59054e-06
Ank	428.411	1.46403	0.28101	5.20991	1.88937e-07	9.80869e-06
Mid2	457.616	1.19239	0.22893	5.20855	1.90318e-07	9.84942e-06
Bptf	847.285	-1.13061	0.217206	-5.20525	1.9374e-07	9.96405e-06
Mdfic	1331.72	0.970428	0.186429	5.20536	1.93618e-07	9.96405e-06
Kctd12	1168.65	1.38618	0.266401	5.20337	1.95706e-07	1.00339e-05
Gm27743	145.204	-1.63355	0.314054	-5.20148	1.97703e-07	1.01049e-05
Gas2	156.595	1.57342	0.302586	5.1999	1.99392e-07	1.01598e-05
Tmem154	2896.83	0.990412	0.190722	5.19297	2.0697e-07	1.05134e-05
Pabpc1	3895.14	-0.780734	0.150688	-5.18112	2.20552e-07	1.1169e-05
Mtmr1	1269.16	1.34529	0.259731	5.17954	2.22439e-07	1.12301e-05
Bmp1	350.828	1.42129	0.274579	5.17627	2.26366e-07	1.13935e-05
Angptl2	2138.2	1.16801	0.225764	5.17361	2.29614e-07	1.15219e-05
Dennd2d	551.359	-1.02075	0.197555	-5.16691	2.3799e-07	1.1906e-05
Clec7a	953.699	1.11949	0.21672	5.16561	2.39662e-07	1.19534e-05
Oxr1	2400.33	1.26202	0.24437	5.16437	2.41248e-07	1.19963e-05
Grsf1	330.625	1.61784	0.313548	5.15977	2.47247e-07	1.22577e-05
Rpl28	1081.24	-0.874219	0.169611	-5.15426	2.54639e-07	1.25864e-05
Adam8	2861.9	0.876912	0.170207	5.15204	2.57672e-07	1.26982e-05
Malt1	5393.53	0.832391	0.161646	5.14946	2.61236e-07	1.28189e-05
Nab1	1680.82	1.58351	0.307528	5.14915	2.61673e-07	1.28189e-05
Rpl19	7494.75	-0.746467	0.145057	-5.14602	2.66067e-07	1.29686e-05
Tnfrsf1b	27475.1	0.908526	0.176555	5.14586	2.66301e-07	1.29686e-05
Trbv31	311.289	-1.38104	0.268586	-5.1419	2.71981e-07	1.32063e-05
Nckap1	1222.72	1.3967	0.271781	5.13908	2.7609e-07	1.33665e-05
Tnfsf8	647.516	-1.02581	0.199702	-5.13667	2.79654e-07	1.34994e-05
Gm22993	190.868	-1.62323	0.316457	-5.12938	2.90702e-07	1.39919e-05
Kif11	693.372	1.15261	0.224891	5.12521	2.97213e-07	1.42636e-05
Ulk2	951.073	1.61917	0.315975	5.12434	2.98576e-07	1.42875e-05
Tigit	3616.89	0.992897	0.193799	5.12333	3.00188e-07	1.43231e-05
Fam49b	3225.39	1.42621	0.278479	5.12141	3.03252e-07	1.43952e-05
Gm32552	126.809	-1.84723	0.360696	-5.1213	3.03442e-07	1.43952e-05
Ermp1	1390.16	0.917189	0.179226	5.11751	3.09599e-07	1.46452e-05
Spty2d1	5031.8	0.880555	0.172248	5.11212	3.1856e-07	1.49832e-05
Trbv12-1	67.3857	-2.42354	0.474054	-5.11237	3.1814e-07	1.49832e-05
Rrm1	2783.35	1.00478	0.196922	5.1024	3.35374e-07	1.57293e-05
Map3k7	1159.23	1.61387	0.316598	5.09753	3.44119e-07	1.60937e-05
Gm44310	107.063	-1.92148	0.377045	-5.09615	3.46623e-07	1.6165e-05
Sh2d1a	554.925	-1.01967	0.20016	-5.09427	3.50083e-07	1.62803e-05
Heg1	3045.89	1.06487	0.209155	5.09129	3.55637e-07	1.64459e-05
Nudt4	1027.13	1.44509	0.283834	5.09133	3.55557e-07	1.64459e-05
Ppp1ccb	428.242	1.43687	0.282549	5.08539	3.66864e-07	1.69178e-05
Gm27896	182.742	-1.65679	0.325865	-5.08428	3.69017e-07	1.69697e-05
Rps28	3098.47	-0.875012	0.172176	-5.08207	3.73337e-07	1.71206e-05
Apaf1	1820.43	0.970724	0.191036	5.08137	3.74724e-07	1.71366e-05
Gatad2a	2208.88	0.862821	0.170002	5.07535	3.86785e-07	1.76393e-05
4930403D09Rik	29.9378	-3.89129	0.767205	-5.07203	3.93589e-07	1.79001e-05
Kcna4	48.1222	2.93191	0.578525	5.0679	4.02222e-07	1.82031e-05
Tm9sf3	6243.72	1.47659	0.291368	5.06779	4.02454e-07	1.82031e-05
Erbin	1984.73	0.985788	0.194608	5.06551	4.07313e-07	1.83725e-05
M6pr	6245.43	0.754466	0.148987	5.06397	4.10614e-07	1.84709e-05
Galc	538.049	1.02144	0.201892	5.05935	4.20682e-07	1.88213e-05
Tesk1	147.224	2.13268	0.421501	5.05972	4.19878e-07	1.88213e-05
Neu3	816.674	0.955472	0.188872	5.05884	4.21825e-07	1.88214e-05
St8sia6	303.094	-1.9278	0.381786	-5.04943	4.4313e-07	1.97187e-05
Gm24979	147.511	-2.23856	0.443667	-5.04557	4.52161e-07	2.00665e-05
Zdhhc5	1857.02	1.02351	0.203052	5.04062	4.64014e-07	2.05373e-05
Gm37474	302.803	-1.49268	0.296495	-5.0344	4.79343e-07	2.1159e-05
Amd2	198.234	-1.40518	0.279202	-5.03283	4.83301e-07	2.12769e-05
Ccn5	774.824	-1.06909	0.212451	-5.03216	4.84995e-07	2.12922e-05
Gramd3	5836.97	-0.804643	0.159916	-5.03167	4.8623e-07	2.12922e-05
Cd164	5628.84	0.900508	0.179003	5.03069	4.88715e-07	2.13444e-05
Snhg8	283.6	-1.24395	0.247403	-5.02803	4.95537e-07	2.15853e-05
Trbc2	10476.8	-0.884626	0.176036	-5.02525	5.02787e-07	2.18435e-05
Ube3c	906.278	1.30171	0.259268	5.02071	5.14813e-07	2.23072e-05
Rpl41	12211.8	-0.743944	0.148443	-5.01164	5.39675e-07	2.33233e-05
Cst7	832.649	0.983402	0.196378	5.0077	5.50835e-07	2.37434e-05
Lrrc47	754.742	1.66068	0.332148	4.9998	5.73898e-07	2.46731e-05
Gtf2ird1	724.317	1.02936	0.205906	4.99919	5.75723e-07	2.46873e-05
Rpl14	4276.96	-0.747734	0.149682	-4.99548	5.86899e-07	2.51013e-05
Gabpb1	2122.63	0.856012	0.17142	4.99365	5.92478e-07	2.52093e-05
Mpp7	1363.77	0.842189	0.168638	4.99407	5.91208e-07	2.52093e-05
Myo3b	535.629	1.1316	0.226652	4.99266	5.9554e-07	2.52745e-05
Gm37844	125.622	1.78032	0.356933	4.98781	6.10683e-07	2.57982e-05
Grap2	801.306	-0.906453	0.181737	-4.98771	6.11007e-07	2.57982e-05
Csnk1g2	1151.74	1.52357	0.305853	4.98138	6.31315e-07	2.65877e-05
Ptprj	720.356	1.34037	0.269124	4.98049	6.34219e-07	2.66421e-05
Fam193a	522.79	-1.11643	0.224525	-4.97242	6.61228e-07	2.77061e-05
Gm48789	230.528	-1.41119	0.283908	-4.97058	6.67524e-07	2.78991e-05
E430014B02Rik	354.414	-1.438	0.289438	-4.96824	6.75621e-07	2.81353e-05
Rps26	2716.53	-0.757444	0.152465	-4.96797	6.76584e-07	2.81353e-05
Dcaf15	389.89	-1.12217	0.22604	-4.96446	6.8891e-07	2.85759e-05
Ctdsp1	198.597	-1.34904	0.272836	-4.94452	7.63329e-07	3.15835e-05
Ppcdc	1221.26	-0.836079	0.169135	-4.94328	7.68205e-07	3.17057e-05
Zcchc18	904.39	0.904678	0.183047	4.94233	7.71946e-07	3.17807e-05
Gabrr2	48.261	-3.16674	0.640823	-4.94167	7.74546e-07	3.18084e-05
Top2a	2090.52	0.982809	0.198927	4.94054	7.79064e-07	3.19146e-05
Mtch1	1548.36	1.54271	0.312384	4.93853	7.87153e-07	3.21661e-05
Atmin	704.029	1.07881	0.218682	4.93324	8.08762e-07	3.29675e-05
Tfrc	1368.55	0.96318	0.195357	4.93037	8.20759e-07	3.33545e-05
Vps54	1990.83	1.21769	0.246995	4.93	8.22295e-07	3.33545e-05
4930562F07Rik	369.657	-1.06994	0.217314	-4.9235	8.50112e-07	3.43983e-05
Ctbp1	2347.82	1.43839	0.292657	4.91494	8.88084e-07	3.58469e-05
Gm42571	99.7464	-1.79542	0.365384	-4.91378	8.93354e-07	3.59717e-05
Gm25960	93.3093	-1.96817	0.401159	-4.90622	9.28495e-07	3.72957e-05
Gm3052	643.706	-0.939698	0.191674	-4.90258	9.45856e-07	3.79008e-05
Tm9sf2	4681.5	0.781622	0.159447	4.90209	9.48225e-07	3.79038e-05
Rbpj	1687.58	0.824434	0.168259	4.89978	9.59456e-07	3.82601e-05
Ptpra	2368.27	1.24749	0.254761	4.89671	9.7453e-07	3.87675e-05
Adam10	3323.81	0.809298	0.16536	4.89417	9.87211e-07	3.91775e-05
Hnrnpll	2375.61	0.844878	0.172678	4.8928	9.94121e-07	3.93572e-05
Il6ra	573.489	-1.01249	0.207012	-4.89096	1.00344e-06	3.96311e-05
Arid5a	8516.73	-0.735795	0.150551	-4.88735	1.02201e-06	4.0268e-05
Erap1	2165.23	0.785833	0.160847	4.8856	1.03113e-06	4.05307e-05
Plek	1885.07	1.05349	0.215845	4.88076	1.0568e-06	4.14413e-05
Gm36933	297.471	-1.15234	0.236128	-4.88016	1.05997e-06	4.1467e-05
Zc3h14	1733.56	1.18254	0.242504	4.87637	1.08054e-06	4.21717e-05
Rpl38	2504.82	-0.763535	0.156816	-4.86898	1.12175e-06	4.36769e-05
Ppfia1	1099.08	1.26428	0.259759	4.86714	1.13223e-06	4.39811e-05
Gm21596	420.671	-1.03301	0.212273	-4.86643	1.13633e-06	4.40367e-05
Hccs	1195.66	1.1825	0.243076	4.86476	1.14597e-06	4.43062e-05
A230059L01Rik	217.502	-1.37499	0.282799	-4.86208	1.16158e-06	4.48051e-05
Gm37750	222	-1.33535	0.274897	-4.85764	1.18794e-06	4.5715e-05
Nrip1	7970.31	1.04865	0.216069	4.85331	1.21417e-06	4.66156e-05
Fam83g	185.909	1.48192	0.30558	4.84953	1.23755e-06	4.74029e-05
Sh3d19	384.331	1.27007	0.261921	4.84907	1.24045e-06	4.7404e-05
Gm44170	150.071	-2.47027	0.509654	-4.84696	1.25368e-06	4.76888e-05
Man1c1	270.672	1.40024	0.288869	4.8473	1.2515e-06	4.76888e-05
Ptpn9	641.593	1.43662	0.296833	4.83983	1.29952e-06	4.92058e-05
Rps11	9000.33	-0.696959	0.143991	-4.84028	1.29658e-06	4.92058e-05
Jag1	157.12	1.70071	0.351453	4.83909	1.30436e-06	4.9276e-05
Thap12	1566.39	1.04372	0.215763	4.83734	1.31587e-06	4.95976e-05
Gm22710	49.2968	-2.61611	0.542336	-4.82378	1.40863e-06	5.29727e-05
Depdc1a	146.436	1.51399	0.314173	4.81897	1.443e-06	5.4142e-05
Gm42428	669.633	1.62512	0.337351	4.81729	1.45522e-06	5.44767e-05
Ube2q2	512.238	1.44601	0.300531	4.81152	1.49787e-06	5.59466e-05
AW112010	12347.2	0.889282	0.185281	4.79964	1.58948e-06	5.92343e-05
Rack1	5629.61	-0.720396	0.150234	-4.79516	1.62542e-06	6.04372e-05
Usp28	614.788	-0.960506	0.20033	-4.79462	1.62982e-06	6.04644e-05
Gm47551	1746.55	-0.994591	0.207571	-4.79158	1.65477e-06	6.12523e-05
Gm43778	95.1725	-1.78941	0.373891	-4.78591	1.70215e-06	6.28653e-05
Laptm4b	1085.46	0.898661	0.187793	4.78539	1.70655e-06	6.28871e-05
Ahr	1926.44	1.15898	0.242835	4.77269	1.8178e-06	6.68375e-05
Rps6ka2	740.862	1.07383	0.225062	4.77124	1.83095e-06	6.71716e-05
Soat1	1715.59	0.794927	0.166733	4.76767	1.86368e-06	6.82206e-05
Gm37733	233.523	-1.41972	0.298121	-4.76222	1.91475e-06	6.99349e-05
Rab11fip3	264.451	1.46114	0.306865	4.7615	1.92158e-06	7.00294e-05
Wac	2453.91	1.24652	0.262064	4.75654	1.96939e-06	7.1614e-05
Sla	12474.4	0.721203	0.151693	4.75435	1.99083e-06	7.22343e-05
Tgfbr1	1743.62	0.874936	0.184098	4.75256	2.00861e-06	7.27196e-05
Arhgap11a	406.313	1.18847	0.250705	4.7405	2.13189e-06	7.70141e-05
Fam126a	1605.91	0.873292	0.184363	4.7368	2.17118e-06	7.8262e-05
Rpl34	3952.68	-0.703242	0.1485	-4.73565	2.18356e-06	7.84405e-05
Tfdp1	1158.78	0.986746	0.208374	4.73546	2.18563e-06	7.84405e-05
Gm47450	150.663	-1.44064	0.304734	-4.72753	2.27266e-06	8.13869e-05
Cerk	2277.29	1.16262	0.24609	4.72437	2.30826e-06	8.23046e-05
E2f1	407.052	1.21804	0.257809	4.72458	2.30591e-06	8.23046e-05
Agps	1325.11	1.33447	0.282555	4.72286	2.32551e-06	8.27409e-05
Kif21b	1347.56	-1.01653	0.215286	-4.72179	2.33779e-06	8.29992e-05
Gm49339	1597.42	0.824469	0.17468	4.71987	2.35991e-06	8.36046e-05
St3gal2	1076.67	1.07482	0.227761	4.71907	2.36927e-06	8.37565e-05
Gm27826	135.145	-1.96267	0.415961	-4.71839	2.37721e-06	8.38577e-05
Tmx3	1835.73	0.894092	0.189517	4.71774	2.38473e-06	8.39437e-05
Tex2	1890.48	0.819112	0.173919	4.70974	2.48036e-06	8.71238e-05
St8sia1	121.823	-1.9052	0.404686	-4.70786	2.50336e-06	8.77452e-05
Rapgef2	809.455	1.13492	0.241151	4.70627	2.52292e-06	8.82434e-05
Gm37065	106.826	-1.69886	0.361805	-4.69549	2.65962e-06	9.28199e-05
Ier2	15233.4	-0.844551	0.17988	-4.69508	2.66501e-06	9.28199e-05
Rap1b	19725.4	1.34054	0.285655	4.69286	2.69407e-06	9.34379e-05
Slc35g1	490.708	1.73121	0.368872	4.69325	2.68893e-06	9.34379e-05
Nfil3	3252.87	1.07444	0.229035	4.69117	2.71647e-06	9.40172e-05
A930005H10Rik	202.305	-1.40517	0.299618	-4.68988	2.73362e-06	9.44127e-05
Gm37612	86.3258	-1.86632	0.398238	-4.68643	2.78009e-06	9.58175e-05
Snx18	4788.25	1.38389	0.295339	4.68577	2.78905e-06	9.59259e-05
Cnih2	123.483	1.79169	0.383022	4.67776	2.90022e-06	9.95422e-05
Fuca2	1491.78	0.776958	0.166254	4.67331	2.96387e-06	0.000101516
Casd1	907.577	1.3978	0.299388	4.66886	3.02872e-06	0.000103522
Klhl6	3097.08	-0.710163	0.152367	-4.66086	3.14888e-06	0.000107185
Trappc8	970.387	1.43782	0.308481	4.66096	3.14735e-06	0.000107185
Cables2	769.336	1.21089	0.25987	4.6596	3.16826e-06	0.000107623
Trbv13-1	270.365	-1.14439	0.245662	-4.6584	3.18673e-06	0.000108028
Padi2	2486.96	0.868403	0.186632	4.65303	3.2709e-06	0.000110654
Cd38	2376.25	0.79004	0.169908	4.6498	3.3226e-06	0.000112173
Patj	544.833	-0.959832	0.206534	-4.64733	3.36262e-06	0.000113293
Paxip1	982.724	1.34888	0.290371	4.64538	3.39456e-06	0.000114136
Arl14ep	452.688	0.996408	0.214766	4.6395	3.49251e-06	0.000117191
Gm37376	26730.2	-0.716885	0.154573	-4.63783	3.52085e-06	0.000117812
Prickle1	1056.63	0.910521	0.196336	4.63757	3.52531e-06	0.000117812
Gm12840	3921.58	-0.728877	0.157405	-4.63059	3.64633e-06	0.000121611
Chst2	516.253	1.27125	0.274685	4.62804	3.69144e-06	0.000122867
Ptprd	413.205	1.39908	0.302726	4.6216	3.80784e-06	0.000126486
Zmpste24	1827.73	0.740316	0.160273	4.6191	3.85417e-06	0.000127768
Eif4g2	14622.3	0.684187	0.148416	4.60993	4.02803e-06	0.000133264
Gm47138	86.2597	-1.75682	0.381425	-4.60595	4.10596e-06	0.000135571
Rps20	2462.98	-0.879689	0.191061	-4.60422	4.14009e-06	0.000136425
Ncapg2	771.043	1.17828	0.256673	4.5906	4.41983e-06	0.000144776
Rassf6	148.719	1.48856	0.324224	4.59114	4.40837e-06	0.000144776
Tmeff1	177.522	1.98192	0.431722	4.59073	4.41706e-06	0.000144776
Lonrf1	190.219	1.52105	0.331592	4.58711	4.49415e-06	0.000146628
Rpl31	1363.02	-0.763407	0.166418	-4.58729	4.49043e-06	0.000146628
Mcur1	678.613	1.40832	0.307432	4.5809	4.62969e-06	0.000150753
Gm19236	246.824	-1.30449	0.284872	-4.57922	4.6672e-06	0.000151394
Lcp1	27363.8	0.762477	0.166509	4.57919	4.66773e-06	0.000151394
Arih1	1624.83	1.33949	0.292686	4.57654	4.72735e-06	0.000153027
Wsb2	1157.62	1.21913	0.266436	4.57569	4.74643e-06	0.000153344
Rnf187	2386.42	1.45793	0.318753	4.57385	4.78838e-06	0.000154397
Ubash3b	2735.41	0.722091	0.157906	4.57292	4.80981e-06	0.000154786
Mark3	1032.86	1.40746	0.307946	4.57045	4.86668e-06	0.000156291
Rps16-ps2	1135.16	-1.07879	0.236056	-4.57007	4.87553e-06	0.000156291
Crem	7589.04	0.708948	0.155145	4.56959	4.88687e-06	0.000156351
Rps15a	2602.55	-0.737329	0.161422	-4.5677	4.93117e-06	0.000157463
Upf1	1340.91	1.16528	0.25532	4.56398	5.01922e-06	0.000159966
Gm7536	1514.64	-0.853168	0.186953	-4.56353	5.03006e-06	0.000160002
Gm22625	99.7742	-1.81246	0.397284	-4.56214	5.06354e-06	0.000160757
Kpna1	3058.74	0.81149	0.177924	4.56088	5.09401e-06	0.000161415
Ubqln1	2559.35	1.39584	0.306098	4.56011	5.11259e-06	0.000161693
Scml4	579.219	-0.927276	0.20342	-4.55843	5.15373e-06	0.000162682
Polg2	633.59	-0.875302	0.192143	-4.55547	5.22684e-06	0.000164675
Zbtb1	1819.84	0.824522	0.181021	4.55484	5.2426e-06	0.000164857
Thada	1158.54	-0.778008	0.170902	-4.55237	5.3046e-06	0.00016649
Bcl2a1b	2100.85	0.755883	0.166154	4.54928	5.38287e-06	0.000167902
Mlycd	240.844	1.71284	0.376534	4.54896	5.39125e-06	0.000167902
Polr2b	1765.9	0.789128	0.173488	4.5486	5.40044e-06	0.000167902
Rps7	2193.4	-0.75745	0.166507	-4.54905	5.38882e-06	0.000167902
Stil	297.493	1.13706	0.24996	4.54898	5.39074e-06	0.000167902
Rpl29	2944.03	-0.732083	0.161101	-4.54424	5.5135e-06	0.000171095
Suds3	496.361	1.24457	0.274235	4.53836	5.6694e-06	0.000175602
Ankrd50	1072.06	0.832663	0.183531	4.53691	5.70849e-06	0.000176482
Cysltr2	379.374	1.10445	0.243522	4.53531	5.75179e-06	0.000177488
Gm20696	327.127	-1.39562	0.308166	-4.52877	5.93269e-06	0.000182467
Naa50	1736.1	0.858637	0.1896	4.52868	5.93525e-06	0.000182467
Ube2m	478.33	1.34756	0.297594	4.52819	5.94903e-06	0.000182551
Rnf139	1040.93	1.24462	0.275042	4.52519	6.03406e-06	0.000184817
Traf3	1603.85	0.955674	0.211245	4.52401	6.06779e-06	0.000185506
Sema3c	7805.42	0.939947	0.207861	4.52199	6.12617e-06	0.000186944
Gm25735	77.0588	-1.86924	0.41345	-4.52107	6.15267e-06	0.000187407
Igf1r	363.604	-1.06195	0.234949	-4.51992	6.18622e-06	0.000188082
Map3k5	659.458	1.03479	0.229221	4.51438	6.35036e-06	0.000192717
Pik3cg	1065.82	0.885785	0.196299	4.51243	6.40903e-06	0.000194141
Phtf2	983.102	0.961929	0.213267	4.51045	6.46906e-06	0.0001956
Gm2245	131.531	-1.45451	0.322812	-4.50574	6.61426e-06	0.000199625
Gm38223	38.1553	-2.61005	0.57947	-4.50419	6.66256e-06	0.000200716
Map3k3	1879.89	1.19823	0.266106	4.50282	6.70589e-06	0.000201653
Crbn	3948.08	0.694078	0.15435	4.49679	6.89883e-06	0.000207078
Gm20682	64.7152	-2.34296	0.521205	-4.49529	6.94765e-06	0.000208165
Ywhaz	24194.4	0.639168	0.142228	4.49397	6.99066e-06	0.000209074
Rps4x	4508.76	-0.724964	0.161355	-4.49298	7.02321e-06	0.000209667
Pvrig	228.172	1.19389	0.265759	4.49236	7.04369e-06	0.000209899
Rasa3	3465.11	-0.780759	0.173847	-4.49107	7.08675e-06	0.000210802
Bmi1	510.366	1.59129	0.354605	4.48751	7.20595e-06	0.000213962
Kif23	862.259	0.85506	0.190888	4.47938	7.4861e-06	0.000221882
B630019A10Rik	36.5183	-2.79343	0.624495	-4.4731	7.7095e-06	0.000228093
Ankib1	990.864	1.28521	0.287566	4.46928	7.84846e-06	0.000231789
Tram1	4187.44	0.710919	0.159204	4.46546	7.98975e-06	0.000235541
Gm9964	100.312	-1.61283	0.361271	-4.46433	8.0319e-06	0.000236361
Kbtbd2	2284.13	1.20801	0.270826	4.46046	8.17846e-06	0.000240246
Parp12	501.724	1.75394	0.393436	4.45799	8.27303e-06	0.000242592
Camsap2	700.139	1.21661	0.273183	4.45345	8.45009e-06	0.000247345
Acot11	1426.04	0.964848	0.216761	4.45121	8.53867e-06	0.000249495
Rbbp7	4638.3	0.752097	0.169051	4.44894	8.62956e-06	0.000251706
Capza1	9645.77	0.684115	0.1538	4.44807	8.6646e-06	0.000252282
Ccng1	3111.34	0.791423	0.177968	4.44699	8.708e-06	0.000253099
Xpo1	1542.28	0.94229	0.211925	4.44634	8.73458e-06	0.000253426
Gm45407	109.939	-1.52262	0.342598	-4.44434	8.81635e-06	0.000255349
Itfg1	2094.79	0.796759	0.179408	4.44106	8.95188e-06	0.000258821
Rps3	9113.86	-0.654604	0.147488	-4.43835	9.06498e-06	0.000261632
Furin	1665.88	0.771237	0.17382	4.43699	9.1224e-06	0.000262372
Ppm1d	664.511	1.41931	0.319862	4.43724	9.11186e-06	0.000262372
Fbxw11	2987.34	0.71406	0.161009	4.43492	9.21083e-06	0.000264455
Sema4d	5929.85	0.819192	0.184939	4.42952	9.44409e-06	0.000270681
Cd1d1	873.617	-0.792835	0.179045	-4.42813	9.50517e-06	0.00027194
Rpl17	3017.61	-0.764106	0.172571	-4.42778	9.52095e-06	0.00027194
Mtmr6	2378.54	0.68606	0.154982	4.4267	9.56855e-06	0.000272828
Dedd2	943.887	-0.947976	0.214176	-4.42616	9.59236e-06	0.000273035
Crmp1	1342.26	0.847367	0.191464	4.42572	9.6119e-06	0.00027312
Sacm1l	2014.06	0.82181	0.185832	4.42232	9.76461e-06	0.000276983
Map7d1	882.012	1.11738	0.252956	4.4173	9.9943e-06	0.000283012
Abca2	2016.98	1.08627	0.246132	4.41335	1.01785e-05	0.000287736
Ckap5	1203.76	0.770437	0.174738	4.4091	1.03799e-05	0.000292789
Rps2	9965.29	-0.748183	0.169701	-4.40884	1.03928e-05	0.000292789
Gm44951	160.832	-1.29101	0.292917	-4.40742	1.04611e-05	0.000294213
Ube2e3	925.353	1.13778	0.258199	4.40661	1.05003e-05	0.000294812
Slc52a3	1169.28	1.04535	0.237262	4.40589	1.05353e-05	0.000295291
Gm15708	101.727	-1.54456	0.350764	-4.40341	1.06561e-05	0.000298172
Bhlhe41	159.898	2.05312	0.46643	4.40178	1.07369e-05	0.000299431
Ergic1	3106.7	0.874554	0.198682	4.40177	1.07374e-05	0.000299431
Rpl9	4779.51	-0.675219	0.153535	-4.39783	1.09339e-05	0.000304398
Fgf16	53.2205	2.60942	0.593534	4.39642	1.10051e-05	0.000305864
Mcmbp	1202.53	1.29763	0.295215	4.39554	1.105e-05	0.000306596
Gm22662	55.5295	-2.86938	0.653155	-4.39311	1.11738e-05	0.000308477
Gm34006	113.185	-1.74286	0.396722	-4.39315	1.1172e-05	0.000308477
Ikzf3	4180.3	0.707315	0.161005	4.39313	1.11731e-05	0.000308477
4930503L19Rik	735.412	0.950492	0.216512	4.39002	1.1334e-05	0.000310305
Arid1b	1003.3	0.941951	0.214503	4.39132	1.12664e-05	0.000310305
Gimap1os	515.754	-0.895955	0.204068	-4.39048	1.13099e-05	0.000310305
Rpl10-ps3	3049.92	-0.894756	0.203807	-4.39022	1.13238e-05	0.000310305
Tpp2	3425.44	0.815959	0.18586	4.39018	1.13256e-05	0.000310305
G530012D18Rik	212.348	-1.32773	0.302513	-4.38899	1.13876e-05	0.000311255
Ap3b1	2523.45	0.690105	0.157304	4.38709	1.14878e-05	0.000313474
Ssx2ip	312.658	1.59832	0.364401	4.38617	1.15362e-05	0.000314275
Thy1	1600.15	0.855433	0.195221	4.38186	1.17669e-05	0.000320032
Snord13	338.532	-1.06132	0.242346	-4.37936	1.1903e-05	0.000323203
Gm38082	162.394	-1.26511	0.288976	-4.37789	1.19832e-05	0.000324311
Rnf130	462.076	1.42704	0.325957	4.378	1.19772e-05	0.000324311
Rasa1	1308.69	1.40507	0.320984	4.3774	1.20106e-05	0.000324521
Aard	95.0071	2.57338	0.588038	4.37621	1.20759e-05	0.000325222
Bcap29	917.194	0.969607	0.221545	4.37657	1.20562e-05	0.000325222
Ubr3	571.873	1.09747	0.251017	4.3721	1.23055e-05	0.000330866
Ano8	104.104	2.32199	0.531189	4.37131	1.23502e-05	0.000331005
Dmwd	110.252	1.55621	0.356006	4.3713	1.23508e-05	0.000331005
Arl8a	642.87	1.43677	0.328985	4.36727	1.25811e-05	0.000336632
Ywhah	6058.46	0.803282	0.183965	4.36651	1.26249e-05	0.000336711
Zcchc24	637.047	1.37864	0.315709	4.36679	1.26085e-05	0.000336711
Gclm	449.281	1.54746	0.354506	4.36511	1.27059e-05	0.000338325
Mfsd14b	2282.92	0.733357	0.168034	4.36433	1.27515e-05	0.000338993
Gm38034	175.282	-1.33723	0.306439	-4.36378	1.27835e-05	0.000339296
Exoc2	2540.4	0.686999	0.157784	4.35405	1.33644e-05	0.000354142
Klf8	142.186	1.40218	0.322066	4.3537	1.33857e-05	0.000354142
Kpna3	1319.47	0.785215	0.180427	4.35198	1.34912e-05	0.000356362
Ptpn18	1932.57	-0.756196	0.173777	-4.35153	1.35193e-05	0.000356534
Plpp6	308.479	2.02835	0.466268	4.35018	1.36026e-05	0.000358157
Fbrs	254.308	-1.09079	0.250773	-4.34971	1.36315e-05	0.000358314
Tdg	2637.45	0.672443	0.154606	4.34939	1.36519e-05	0.000358314
Osbpl3	2330.2	0.727259	0.167247	4.34841	1.3713e-05	0.000359345
Bmt2	365.763	1.71879	0.395517	4.34567	1.38848e-05	0.000362697
Hlf	204.426	1.17437	0.270225	4.34589	1.38715e-05	0.000362697
Gm49413	163.639	-1.26587	0.291384	-4.34436	1.39684e-05	0.000364304
Rab12	371.459	1.81441	0.418027	4.34042	1.42208e-05	0.000370301
Igfbp4	4717.95	-0.847704	0.19536	-4.33918	1.43013e-05	0.000371543
Nr3c1	5865.37	0.652488	0.150378	4.339	1.43135e-05	0.000371543
Gm13568	26.5019	-4.65026	1.07245	-4.33612	1.45017e-05	0.000375838
Rpl6	3490.35	-0.673879	0.155427	-4.33567	1.45315e-05	0.000376019
Coq2	536.889	1.17699	0.271646	4.3328	1.47227e-05	0.00038037
Serinc5	1819.8	0.805027	0.185985	4.32844	1.50167e-05	0.000387362
Fbxw8	1260.09	1.05718	0.244414	4.32536	1.52281e-05	0.000392202
Ccn4	597.733	0.826489	0.191115	4.32457	1.5283e-05	0.000392601
Gfi1	112.146	1.53617	0.35523	4.32445	1.52912e-05	0.000392601
Tesc	430.641	-1.02241	0.236487	-4.32333	1.53694e-05	0.000393997
Ism1	476.495	1.35692	0.313975	4.32174	1.54801e-05	0.00039622
Samd9l	1615.9	0.784883	0.181644	4.321	1.55323e-05	0.000396939
Septin11	4755.37	0.683965	0.158311	4.3204	1.55749e-05	0.000397413
Pou2f2	193.292	-1.27823	0.296017	-4.31809	1.57385e-05	0.000400967
Nusap1	440.066	1.07294	0.248604	4.31588	1.58965e-05	0.000404368
Carm1	259.921	1.46422	0.339686	4.31051	1.62878e-05	0.000413685
5430405H02Rik	320.428	-1.00034	0.232149	-4.30907	1.63944e-05	0.000415463
Manea	414.565	0.955251	0.221693	4.30888	1.64081e-05	0.000415463
Gm37520	28.9955	-3.16724	0.735472	-4.3064	1.65931e-05	0.000419502
Mapkbp1	652.883	0.967215	0.224746	4.3036	1.68049e-05	0.000424207
Ggta1	1555.48	0.714649	0.166145	4.30137	1.69749e-05	0.000427192
Ssbp3	679.922	1.15777	0.269156	4.30146	1.69677e-05	0.000427192
Ppp2r2d	692.989	1.113	0.258885	4.2992	1.71418e-05	0.000430736
Adam9	2083.14	0.813954	0.189449	4.29643	1.73568e-05	0.000434816
Glrx	5972.76	0.721004	0.167806	4.29664	1.73406e-05	0.000434816
Lrrc32	5992.68	-0.724637	0.168708	-4.29522	1.74524e-05	0.000435888
Vps35	2857.83	0.718464	0.16726	4.2955	1.74298e-05	0.000435888
Mapk1	3893.71	1.15122	0.268078	4.29434	1.75216e-05	0.000436956
Rpl28-ps1	956.585	-0.829925	0.19328	-4.29391	1.75557e-05	0.000437144
BE692007	210.906	-1.29498	0.301615	-4.29349	1.75889e-05	0.000437312
Tent5a	2660.99	0.813465	0.189497	4.29275	1.76475e-05	0.000438109
Klhl21	692.119	1.27111	0.296141	4.29225	1.76868e-05	0.000438427
Capn3	103.367	-1.63409	0.380815	-4.29103	1.77845e-05	0.000439527
Fxr2	535.065	1.23469	0.287735	4.29105	1.77827e-05	0.000439527
Ubxn2a	1062.12	0.901164	0.210086	4.28949	1.79083e-05	0.000441926
BC051077	433.242	-1.11994	0.261203	-4.28764	1.80581e-05	0.000444293
Wdr31	601.961	-1.1285	0.263192	-4.28773	1.80505e-05	0.000444293
Mapkapk3	4272.11	0.794272	0.185262	4.28729	1.80864e-05	0.000444328
Ube2h	3445.98	0.956404	0.223135	4.28621	1.81746e-05	0.000445832
Arhgap18	928.547	0.77989	0.182049	4.28395	1.83605e-05	0.000449057
Ccrl2	2657.82	0.660233	0.154116	4.28399	1.83572e-05	0.000449057
Siah2	569.31	1.61054	0.375983	4.28353	1.83952e-05	0.000449239
Stk39	252.892	1.74096	0.406492	4.28288	1.84488e-05	0.000449885
Sorl1	2108.5	0.742892	0.173833	4.2736	1.92344e-05	0.00046835
Ric1	453.384	1.22045	0.285705	4.2717	1.93988e-05	0.000471657
Pim2	610.509	-0.827811	0.19382	-4.27104	1.94566e-05	0.000472365
Gnai1	322.903	1.39139	0.325996	4.26811	1.97137e-05	0.000477906
Rabac1	3715.17	-0.731654	0.171451	-4.26742	1.97749e-05	0.000478685
Trp53inp1	6432.38	0.86938	0.20389	4.26397	2.00829e-05	0.000485431
Rpl21	3489.22	-0.686547	0.161037	-4.2633	2.01433e-05	0.000486178
Gm38226	61.538	-2.03272	0.477041	-4.26111	2.03412e-05	0.000490239
Phf6	1231.4	0.873326	0.205037	4.25936	2.05012e-05	0.000493373
Gpr160	360.553	1.04654	0.245741	4.25871	2.05607e-05	0.000494086
H2aj	1475.03	-0.878427	0.206314	-4.25771	2.06527e-05	0.000495575
Smim13	496.64	1.19829	0.281482	4.25708	2.07111e-05	0.000495592
Txk	2475.52	-0.653537	0.153519	-4.25706	2.07135e-05	0.000495592
Ivns1abp	5096.47	0.71273	0.167449	4.25639	2.07753e-05	0.000496353
Ralgapa1	1206.88	1.235	0.290304	4.25415	2.09846e-05	0.000500628
Il10ra	2089.68	0.69011	0.162371	4.2502	2.13581e-05	0.000508804
Gm37324	864.889	-0.865319	0.203646	-4.24912	2.14609e-05	0.000510515
Arhgef6	2604.44	0.764195	0.179931	4.24716	2.16499e-05	0.000514271
Rassf3	1001.93	1.14195	0.269452	4.23807	2.25451e-05	0.000534766
Tmtc1	338.91	1.16858	0.276878	4.22055	2.43706e-05	0.000577238
Bicdl1	184.162	-1.24394	0.294876	-4.21852	2.45914e-05	0.000581633
Siah1a	375.534	1.37162	0.32518	4.21805	2.46426e-05	0.000582009
Ccne2	272.747	1.22037	0.289351	4.21762	2.46894e-05	0.000582281
Cbfb	1555.41	1.19393	0.283125	4.21698	2.47596e-05	0.000583104
Slamf6	2523.99	-0.742951	0.176372	-4.2124	2.52675e-05	0.000594217
Gm42725	80.513	-1.65156	0.392157	-4.21147	2.53713e-05	0.000595811
Abi2	779.331	0.775008	0.184209	4.20723	2.58524e-05	0.000604441
Fyn	4981.73	1.08729	0.258441	4.20709	2.58684e-05	0.000604441
Prkar1a	18771.4	0.598429	0.142248	4.20694	2.58852e-05	0.000604441
Zc3h12c	191.126	1.14632	0.272454	4.20741	2.58314e-05	0.000604441
Cd96	1000.8	-0.81876	0.194684	-4.20558	2.60411e-05	0.000607222
Rfx1	909.11	-0.890104	0.211682	-4.20492	2.61173e-05	0.000608138
Copg2	1213.81	0.794311	0.189056	4.20147	2.65193e-05	0.000616629
Tsc22d2	1205.12	1.391	0.331286	4.19878	2.68361e-05	0.000623117
Hnrnph2	4008.43	0.702072	0.167319	4.19601	2.71653e-05	0.000628993
Usf2	274.952	-1.05977	0.252553	-4.19624	2.71379e-05	0.000628993
Gm42566	624.236	-0.872669	0.208183	-4.19183	2.7671e-05	0.000639806
Cebpb	595.505	3.60573	0.860539	4.19009	2.78847e-05	0.000643844
Ict1os	68.0418	-1.99446	0.476155	-4.18867	2.80593e-05	0.000646233
Phactr2	1160.62	0.924024	0.220604	4.18861	2.80665e-05	0.000646233
Trbc1	5675.54	-0.61653	0.147245	-4.18711	2.82528e-05	0.000649617
Gm14584	35.6865	3.58939	0.857532	4.18572	2.84259e-05	0.000652688
Api5	3798.94	0.678609	0.162141	4.18531	2.84778e-05	0.000652972
Gm8489	74.6315	-1.69702	0.40558	-4.18417	2.86213e-05	0.000655352
Bub1b	548.835	1.08097	0.258587	4.18031	2.91112e-05	0.000665646
Gsr	1040.44	1.15953	0.277965	4.17149	3.02612e-05	0.000689979
Nabp1	3927.24	0.790545	0.189506	4.1716	3.02468e-05	0.000689979
Slc15a3	634.83	0.816652	0.195784	4.17119	3.03007e-05	0.000689979
Mllt6	531.62	-0.842405	0.201991	-4.1705	3.03938e-05	0.000691144
Rps24	2873.24	-0.794206	0.190531	-4.16837	3.06779e-05	0.000696646
Gbp6	2724.45	0.661366	0.158718	4.16693	3.08731e-05	0.000700115
Gm27316	41.176	-2.65941	0.638268	-4.1666	3.09177e-05	0.000700165
Tnks	556.358	1.08676	0.260869	4.1659	3.10129e-05	0.000701358
Zbtb25	632.06	1.07756	0.258826	4.16325	3.13754e-05	0.000708586
Gm43813	260.316	-1.13656	0.273139	-4.16112	3.16688e-05	0.000714234
Ssbp2	671.996	-1.08478	0.260753	-4.16019	3.17983e-05	0.000716178
Iglv1	439.856	3.97127	0.955265	4.15724	3.22119e-05	0.000724504
Bzw1	6992.78	0.689174	0.165813	4.15633	3.23401e-05	0.00072541
Tmpo	3586.53	1.16285	0.279762	4.15657	3.23054e-05	0.00072541
Atrn	628.821	1.05224	0.253267	4.15466	3.25765e-05	0.000729723
Mknk2	2987.95	0.800159	0.192644	4.15357	3.27332e-05	0.000732239
Tbc1d2b	1375.56	0.702394	0.169188	4.15155	3.30227e-05	0.000737716
Stt3a	4569.03	0.629306	0.151605	4.15095	3.31097e-05	0.00073866
Fundc1	758.318	0.90144	0.217202	4.15025	3.32119e-05	0.00073994
Gm14125	15.0406	-5.57886	1.34528	-4.14698	3.36887e-05	0.000749551
Arhgap23	333.866	1.30171	0.314012	4.14543	3.39181e-05	0.000753011
Ighv1-72	26.708	4.97363	1.19982	4.14531	3.39355e-05	0.000753011
Agap1	314.705	1.33115	0.321449	4.14109	3.45658e-05	0.000764943
Vmp1	3599.62	0.66747	0.161172	4.14134	3.45275e-05	0.000764943
Mrs2	764.75	1.09356	0.26414	4.14008	3.47178e-05	0.000767276
Bach2	352.073	-1.28017	0.309279	-4.13922	3.48496e-05	0.00076916
Btbd2	225.303	1.37496	0.332519	4.13499	3.54974e-05	0.000782411
Cd101	646.157	0.842017	0.203679	4.13404	3.56437e-05	0.000782866
Far1	2289.72	0.950764	0.229964	4.1344	3.55886e-05	0.000782866
Phc2	774.746	1.20047	0.290393	4.13394	3.56603e-05	0.000782866
Carnmt1	415.966	1.69342	0.409745	4.13286	3.58273e-05	0.000785488
Rpl26	2967.39	-0.677479	0.16394	-4.13248	3.58866e-05	0.000785744
A630023P12Rik	374.187	-0.894299	0.216525	-4.13025	3.62376e-05	0.000791332
Rpl11	2649.87	-0.725542	0.17566	-4.13038	3.62164e-05	0.000791332
Gm47654	241.557	-1.19461	0.289296	-4.12937	3.63761e-05	0.000793306
Dach1	153.892	1.4131	0.342515	4.12565	3.69682e-05	0.000805155
Smurf1	720.075	1.07636	0.261065	4.12296	3.74029e-05	0.00081355
Slc39a10	757.996	0.748682	0.181625	4.12212	3.75398e-05	0.000815454
Twsg1	3627.16	0.654536	0.158813	4.12143	3.76526e-05	0.000816829
Pqlc3	1531.93	0.695774	0.168931	4.1187	3.81018e-05	0.000825489
Gas1	95.5002	2.12254	0.515743	4.11549	3.86355e-05	0.000835954
Gm7666	197.637	-1.6023	0.3896	-4.11269	3.9108e-05	0.000845071
Itga9	216.77	1.45291	0.353333	4.11202	3.92217e-05	0.000846419
Otulin	557.95	1.48513	0.361268	4.11087	3.94163e-05	0.000849509
Ereg	161.094	1.77056	0.430914	4.10885	3.97635e-05	0.000854491
Gm49336	1387.51	0.756043	0.183991	4.10913	3.97149e-05	0.000854491
Snhg14	949.48	-0.85247	0.207486	-4.10856	3.98138e-05	0.000854491
Vps37b	18577.6	-0.659852	0.160613	-4.10832	3.98545e-05	0.000854491
Gm48611	180.326	-1.15034	0.280152	-4.10615	4.02316e-05	0.000859493
Pycard	1981.34	-0.737013	0.179493	-4.10607	4.0244e-05	0.000859493
Zbtb41	390.743	0.888961	0.216468	4.10667	4.01402e-05	0.000859493
Tmem248	1622.26	1.02098	0.248679	4.1056	4.03265e-05	0.000860142
Pkn1	2374.8	0.787695	0.191874	4.10527	4.03851e-05	0.000860281
Eef1b2	2140.72	-0.655357	0.159673	-4.10437	4.05415e-05	0.000862499
Gsk3a	720.115	1.34513	0.32776	4.104	4.06068e-05	0.000862776
Otud4	943.599	1.17658	0.286814	4.10222	4.09201e-05	0.000868316
Dusp4	4103.32	1.00681	0.245509	4.10093	4.11495e-05	0.000872063
Ppm1b	3175.72	0.968282	0.236168	4.09998	4.13189e-05	0.000873531
Rgmb	281.073	1.37468	0.335292	4.09995	4.13246e-05	0.000873531
Rpl3	3256.35	-0.618346	0.150836	-4.09946	4.14116e-05	0.000874251
Smco1	66.8316	-1.79368	0.437594	-4.09897	4.14993e-05	0.000874982
Sec23a	1202.91	0.739265	0.180478	4.09615	4.20086e-05	0.000884591
Grb2	2454.56	1.044	0.255235	4.09035	4.3073e-05	0.00090585
Edem1	4091.48	1.00596	0.245988	4.08948	4.32339e-05	0.000908076
Gm10288	542.1	-0.99019	0.242156	-4.08905	4.33139e-05	0.000908601
Dpp8	1909.06	0.678457	0.165957	4.08816	4.34805e-05	0.000910938
Cdv3	1786.71	0.896996	0.219549	4.08562	4.39588e-05	0.000919792
Map4k5	852.169	1.13578	0.278107	4.08395	4.42763e-05	0.000925262
Crebbp	1358.59	-0.708832	0.173659	-4.08173	4.47008e-05	0.000932953
Zmym4	519.899	0.951308	0.233175	4.07981	4.50732e-05	0.000939538
Plcg1	3779.71	0.84175	0.206348	4.07928	4.51761e-05	0.000940495
Adam17	2718.12	0.643041	0.157708	4.07741	4.55404e-05	0.000945694
Ccny	930.711	1.09367	0.268211	4.07766	4.54909e-05	0.000945694
Endod1	2041.06	0.702956	0.172463	4.07597	4.58222e-05	0.000948408
Lamp2	5521.93	0.657118	0.161222	4.07587	4.58435e-05	0.000948408
Slc26a2	1868.3	0.817621	0.200582	4.07624	4.57697e-05	0.000948408
Gm45343	77.1504	-1.69975	0.417609	-4.07019	4.69751e-05	0.000970604
Gm38062	164.57	-1.42384	0.349883	-4.06948	4.71191e-05	0.000972362
Crebzf	387.505	1.54852	0.380694	4.06763	4.74937e-05	0.000977647
Strn3	1484.52	1.10206	0.270929	4.0677	4.74793e-05	0.000977647
Acp5	2228.72	-0.706336	0.173669	-4.06715	4.75925e-05	0.000978462
Slc45a4	333.229	1.02611	0.252493	4.06393	4.8254e-05	0.000990827
Gm48161	3406.68	-0.639985	0.157525	-4.06276	4.84957e-05	0.000994554
Mynn	1207.02	0.698565	0.172033	4.06064	4.89392e-05	0.0010024
Gm38120	367.069	-0.902937	0.22242	-4.05961	4.91554e-05	0.00100558
Capza2	6165.24	0.71023	0.174982	4.05887	4.93115e-05	0.00100753
Plxnd1	404.86	0.957717	0.235996	4.0582	4.94532e-05	0.00100918
Gm26789	182.016	-1.20093	0.296116	-4.05562	5.00025e-05	0.00101912
Gnai3	4863.84	0.648723	0.160031	4.05372	5.04097e-05	0.00102616
Mmp9	447.019	0.88972	0.219549	4.0525	5.06735e-05	0.00102899
Mob1a	4697.43	0.650338	0.160473	4.05262	5.06469e-05	0.00102899
Gpr153	189.592	1.95073	0.481569	4.05079	5.10445e-05	0.00103525
Rplp0	13008	-0.651705	0.160934	-4.04952	5.13221e-05	0.0010396
Copb1	3039.81	0.62691	0.154857	4.04832	5.15859e-05	0.00104367
Tet3	1140.9	-0.818531	0.202378	-4.04456	5.24209e-05	0.00105797
Zdhhc15	476.365	0.851985	0.210641	4.04473	5.23842e-05	0.00105797
2410006H16Rik	872.065	-0.717318	0.177403	-4.04344	5.26725e-05	0.00106175
Ampd1	17.3359	-3.7633	0.932762	-4.03458	5.47006e-05	0.00109994
Pptc7	856.734	1.0344	0.256375	4.03474	5.46633e-05	0.00109994
Abhd11	490.746	-0.906841	0.224796	-4.03407	5.48192e-05	0.00110074
Mnt	255.404	-1.03155	0.255724	-4.03384	5.48734e-05	0.00110074
Grk6	2496.8	1.0028	0.248658	4.03284	5.51061e-05	0.00110406
Exoc8	249.025	1.25242	0.310586	4.03245	5.51982e-05	0.00110457
Tnfsf11	376.108	1.07142	0.265748	4.03173	5.53689e-05	0.00110664
Clcf1	298.304	-1.00149	0.248494	-4.03024	5.57191e-05	0.00111208
Mepce	484.84	-0.903808	0.22427	-4.03	5.57757e-05	0.00111208
Gm45342	42.3476	-2.47236	0.613563	-4.02951	5.58932e-05	0.00111308
Eif2ak3	433.455	1.03986	0.258204	4.0273	5.64218e-05	0.00112225
Dipk1c	57.0611	2.06549	0.513053	4.02587	5.67644e-05	0.00112771
Cd83	6339.01	0.660612	0.164179	4.02373	5.72838e-05	0.00113666
Adap1	454.201	0.943022	0.234562	4.02036	5.81097e-05	0.00115166
Abhd17c	341.168	1.70634	0.424483	4.01982	5.82424e-05	0.00115291
Gm15801	277.717	1.2439	0.309624	4.01745	5.88313e-05	0.00116317
Gm11960	218.176	-1.04789	0.260897	-4.01647	5.90771e-05	0.00116663
St8sia4	2143	0.792936	0.197456	4.01575	5.92564e-05	0.00116877
Wipf2	203.522	-1.08182	0.269522	-4.01385	5.97365e-05	0.00117684
Rps12	808.329	-0.798731	0.199031	-4.0131	5.99263e-05	0.00117917
AW549877	1458.91	0.661945	0.165062	4.01029	6.0644e-05	0.00118984
Clec2i	346.232	-1.05133	0.262168	-4.01013	6.06847e-05	0.00118984
Rpl23a	4546.12	-0.632208	0.157632	-4.01067	6.05477e-05	0.00118984
Agrn	702.831	0.766786	0.191258	4.00918	6.09304e-05	0.00119324
Cdc34	439.744	1.26631	0.315901	4.00858	6.10845e-05	0.00119484
Akirin2	316.642	1.83114	0.456932	4.00747	6.13734e-05	0.00119603
Ankrd40	772.944	1.07399	0.267972	4.00784	6.12757e-05	0.00119603
Gm37552	74.1451	2.2679	0.565952	4.00723	6.14351e-05	0.00119603
Ltb4r1	1869.19	0.880149	0.219628	4.00745	6.13769e-05	0.00119603
Gm28036	698.53	0.800556	0.19987	4.00538	6.19183e-05	0.00120402
Setd1a	91.8604	-1.45875	0.364801	-3.99875	6.36781e-05	0.00123678
Gm10287	119.27	-1.54743	0.387151	-3.99697	6.41587e-05	0.00124465
Bcl2l11	1601.38	-0.695458	0.17404	-3.99597	6.44289e-05	0.00124842
Emg1	1594.18	-0.645469	0.161544	-3.99562	6.45261e-05	0.00124884
Slc22a23	236.821	1.49311	0.374241	3.98971	6.61535e-05	0.00127884
Gm8670	76.7438	-1.79358	0.449614	-3.98916	6.63082e-05	0.00128033
Irf7	1856.31	-0.694638	0.174417	-3.98262	6.81608e-05	0.00131456
Pde1b	127.306	-1.27209	0.319584	-3.98044	6.87871e-05	0.00132509
Rb1	672.986	1.17788	0.296112	3.97783	6.95458e-05	0.00133815
Map4k3	1012.05	0.909869	0.229066	3.97209	7.12449e-05	0.00136925
Cse1l	1533.67	0.687664	0.173149	3.97151	7.14195e-05	0.00136948
Lypla1	2537.14	0.869781	0.219006	3.97149	7.14232e-05	0.00136948
Donson	1100.06	1.14987	0.289647	3.96992	7.1898e-05	0.00137699
Coa5	2595.46	0.637021	0.160639	3.96555	7.32275e-05	0.00140083
Galnt3	169.012	1.39558	0.351962	3.96513	7.33544e-05	0.00140163
Kdm1a	689.141	1.30068	0.328063	3.96472	7.34819e-05	0.00140244
G2e3	514.055	0.858712	0.216864	3.95967	7.50524e-05	0.00143076
Fem1b	1425.71	0.687106	0.173559	3.95893	7.52877e-05	0.00143194
Tmx1	2137.19	0.748366	0.18902	3.95919	7.52037e-05	0.00143194
Lyn	2548.59	0.723568	0.182798	3.95828	7.54909e-05	0.00143415
0610010F05Rik	311.863	1.26866	0.320739	3.95543	7.63981e-05	0.00144474
Gm49756	113.137	-1.60704	0.406233	-3.95595	7.623e-05	0.00144474
Mtrex	1530.87	0.703927	0.177941	3.95596	7.62284e-05	0.00144474
Zfp706	4015.59	0.601232	0.151996	3.95557	7.63526e-05	0.00144474
Elf1	6625.02	0.580988	0.147084	3.95004	7.81387e-05	0.00147596
Plxna1	653.709	0.858659	0.217458	3.94862	7.86018e-05	0.00148301
Uba52	3218.09	-0.690867	0.175015	-3.94748	7.89769e-05	0.00148839
Rasgrp1	3513.97	0.70709	0.179169	3.9465	7.93015e-05	0.0014928
Fut8	1012.1	0.73885	0.187333	3.94403	8.0122e-05	0.00150653
Tle5	4098.56	0.917805	0.232781	3.94279	8.05404e-05	0.00151267
Zfp667	198.919	1.09959	0.279024	3.94086	8.11905e-05	0.00152315
Snhg20	224.842	-1.06148	0.269402	-3.94012	8.14393e-05	0.00152609
Fam171a1	730.102	0.826137	0.209728	3.93909	8.17923e-05	0.00153096
Herpud2	1638.27	1.01256	0.257119	3.93811	8.2126e-05	0.00153547
Prkd1	105.225	1.86618	0.47406	3.93659	8.26486e-05	0.00154349
Acot9	2294.21	0.614508	0.156275	3.93221	8.41686e-05	0.0015701
Slfn9	488.665	0.902816	0.229661	3.93107	8.45672e-05	0.00157576
Muc3a	49.0557	-2.09659	0.533525	-3.9297	8.50503e-05	0.00158297
Timm13	1310.88	-0.719473	0.183198	-3.92729	8.59068e-05	0.00159711
Snord118	542.79	-0.801506	0.204103	-3.92697	8.60211e-05	0.00159744
Gm33104	179.944	-1.15743	0.294846	-3.92553	8.65401e-05	0.00160527
Antxr2	2673.75	0.602534	0.153547	3.9241	8.70542e-05	0.00161299
Lsm4	1734.55	-0.745618	0.190044	-3.9234	8.73069e-05	0.00161586
Neo1	312.891	1.08563	0.276909	3.92054	8.83503e-05	0.00163334
Lin7c	1802.11	0.72944	0.18625	3.91645	8.98627e-05	0.00165944
Cnot6	2301.67	1.03027	0.263113	3.91568	9.01489e-05	0.00166287
Sec24d	1298.49	0.764121	0.195178	3.915	9.04029e-05	0.00166569
Akap11	730.984	0.785205	0.200648	3.91334	9.10288e-05	0.00167349
Mfsd6	1115.47	0.919267	0.234893	3.91355	9.09484e-05	0.00167349
Vamp7-ps	138.473	1.34372	0.343678	3.90983	9.23599e-05	0.00169607
Cdk2ap1	464.942	1.19493	0.305734	3.90838	9.29155e-05	0.00170438
Rpl7a	2827.98	-0.591725	0.151423	-3.90776	9.31562e-05	0.0017069
Tcf7	761.633	-1.13865	0.291446	-3.9069	9.34866e-05	0.00171105
Fmr1	926.982	1.24254	0.318124	3.90582	9.39045e-05	0.00171549
Zdhhc23	1027.11	0.681053	0.174372	3.90574	9.3937e-05	0.00171549
Afg3l2	1877.18	0.783656	0.200697	3.90467	9.43556e-05	0.00172123
Serp1	5963.98	0.649769	0.16667	3.89853	9.67797e-05	0.00176351
Ppp1r15a	15794.6	-0.689132	0.176796	-3.8979	9.70309e-05	0.00176613
Rpl13	10361.3	-0.670708	0.172184	-3.8953	9.80786e-05	0.00178324
Otud1	103.286	1.98489	0.509913	3.8926	9.91754e-05	0.0018012
Trim62	244.418	1.21165	0.311309	3.8921	9.93806e-05	0.00180294
Ralgds	1500.61	0.957066	0.245965	3.89107	9.9805e-05	0.00180865
Gm48141	64.1223	-1.689	0.434945	-3.88325	0.000103069	0.00186576
Capn2	4958.81	0.617335	0.159004	3.8825	0.000103389	0.00186676
Ccm2l	290.271	1.28849	0.331887	3.88232	0.000103464	0.00186676
Mgat4b	572.322	1.10879	0.285573	3.88267	0.000103318	0.00186676
Lrrc8b	966.87	0.772316	0.198973	3.88151	0.000103812	0.00187099
Gm36932	19.7236	-3.36388	0.867321	-3.87847	0.000105117	0.00189038
Usp47	2674.21	0.64927	0.167399	3.87857	0.000105072	0.00189038
Lrrc58	2570.15	0.978233	0.252239	3.8782	0.000105233	0.00189041
Dynlt3	1832.41	0.750917	0.193758	3.87554	0.00010639	0.00190913
Notch4	834.395	1.24998	0.322648	3.87414	0.000107003	0.00191804
Chdh	307.342	1.12837	0.291287	3.87375	0.000107175	0.00191904
Axin2	55.8113	-1.77448	0.458264	-3.87217	0.00010787	0.00192939
Ints4	1412.07	0.708521	0.183039	3.87087	0.000108448	0.00193763
Crlf3	6107.22	-0.582015	0.150382	-3.87025	0.000108723	0.00193836
Echdc1	347.113	0.941063	0.243165	3.87005	0.000108811	0.00193836
Gm9973	2198.94	-0.652895	0.168707	-3.86999	0.000108841	0.00193836
Gm2a	13567.1	0.688494	0.177963	3.86874	0.000109397	0.00194616
Gm9889	89.8527	-1.44425	0.37346	-3.86721	0.000110087	0.00195632
Man2a2	1510.18	0.674759	0.174528	3.86619	0.000110547	0.00195817
Uap1	2219.5	0.628742	0.16261	3.86657	0.000110375	0.00195817
Vps26a	1375.65	0.689626	0.178363	3.86642	0.000110446	0.00195817
Atp13a3	601.229	1.08086	0.279694	3.86442	0.000111354	0.00197035
Gm26740	854.868	-0.828706	0.214727	-3.85934	0.000113693	0.00200959
Gbp7	4389.46	0.603061	0.156397	3.85597	0.000115273	0.00203313
Ptov1	507.442	1.27357	0.330307	3.85571	0.000115394	0.00203313
Samhd1	8927.24	-0.560111	0.14525	-3.85617	0.000115176	0.00203313
Cand1	2384.51	0.673463	0.174701	3.85495	0.000115753	0.00203728
Nr1d2	2202.75	0.773642	0.200725	3.85423	0.000116094	0.00204099
Pawr	159.675	1.98677	0.515511	3.85398	0.000116211	0.00204099
Ghitm	8042.86	0.552313	0.143336	3.85328	0.000116544	0.00204467
Lsm14a	2335.38	0.831809	0.215942	3.85201	0.000117154	0.00205101
Plcb4	895.352	0.698383	0.181296	3.85218	0.000117071	0.00205101
Actr2	4461.75	0.636048	0.165254	3.84891	0.000118644	0.00207488
Ppp3ca	1216.47	0.903744	0.234929	3.84688	0.000119629	0.00208991
Gm49494	114.218	-1.51133	0.393058	-3.84506	0.000120524	0.0021033
Rtf1	691.931	-0.785487	0.204425	-3.84243	0.000121824	0.00212375
Rpe	814.384	0.75887	0.197539	3.84161	0.000122229	0.00212856
Gimap6	11740	-0.546037	0.142214	-3.83953	0.000123268	0.00214439
Lpgat1	491.629	1.17282	0.305668	3.83691	0.000124593	0.00216517
Chek2	340.495	-1.04795	0.273156	-3.83646	0.000124819	0.00216681
Ccng2	1932.84	0.66435	0.173181	3.83616	0.000124974	0.00216723
Kpna2	2174.07	0.771393	0.201173	3.83449	0.000125827	0.00217745
Prkcb	819.486	1.18872	0.310002	3.83455	0.000125795	0.00217745
Tent2	1040.5	0.755357	0.197122	3.83194	0.000127139	0.00219784
Il12rb1	1254.87	0.843324	0.220133	3.83098	0.000127633	0.00220353
Kif3b	745.55	0.695232	0.181485	3.83079	0.000127735	0.00220353
Helz2	1470.75	-0.74345	0.194104	-3.83017	0.000128055	0.00220675
Fnip2	136.51	1.23238	0.321856	3.82898	0.000128676	0.00221514
Gm22692	68.641	-1.73149	0.452446	-3.82696	0.000129736	0.00223106
Tespa1	581.224	-0.781273	0.204206	-3.82591	0.000130288	0.00223822
Gm23840	38.5685	-2.29137	0.598996	-3.82535	0.000130585	0.00224098
9930120I10Rik	106.642	-1.43582	0.375746	-3.82125	0.000132778	0.00227534
Zfp773	403.112	-0.83326	0.218069	-3.82109	0.000132863	0.00227534
Sema3f	1619.79	1.10459	0.289163	3.81995	0.000133476	0.00228348
Gm25535	62.2137	-1.88358	0.49317	-3.81934	0.000133812	0.00228685
H2-Q4	459.179	-0.807746	0.211537	-3.81845	0.000134291	0.00229267
Bclaf3	920.754	0.815011	0.213907	3.81011	0.000138905	0.0023655
Dact1	43.2661	2.30285	0.604456	3.80979	0.000139088	0.0023655
Psmd1	3269.61	0.578848	0.151925	3.8101	0.000138911	0.0023655
Srxn1	1048.03	0.688888	0.180824	3.80971	0.00013913	0.0023655
Col23a1	155.328	1.69542	0.445135	3.80878	0.000139654	0.00237196
Abhd13	757.832	1.07931	0.283445	3.80782	0.000140197	0.00237873
Bmpr1a	423.149	1.43854	0.377895	3.80673	0.000140816	0.00238409
Csnk2a2	214.149	-1.02273	0.26866	-3.80678	0.00014079	0.00238409
Fbxl3	1637.88	0.811448	0.213188	3.80625	0.00014109	0.00238409
Gm46620	4738.56	0.7141	0.18761	3.8063	0.00014106	0.00238409
Mcm6	4654.67	0.676741	0.178058	3.80068	0.000144298	0.0024358
Oaf	47.9209	2.53136	0.666334	3.79894	0.000145317	0.00245049
Supt4a	1916.46	-0.627374	0.165157	-3.79865	0.000145489	0.0024509
Dock10	4930.18	0.657969	0.173301	3.79669	0.000146643	0.00246199
Drc1	24.9013	-3.01698	0.79467	-3.79652	0.000146744	0.00246199
Rab10	4052.89	0.576644	0.151863	3.79713	0.00014638	0.00246199
Ythdf3	1902.32	0.623803	0.164308	3.79654	0.00014673	0.00246199
Fignl1	312.428	1.00314	0.264261	3.79602	0.000147039	0.00246444
Strbp	606.342	1.11916	0.294913	3.79489	0.000147709	0.00247315
Prex1	4411.85	0.835504	0.220196	3.79437	0.000148017	0.0024758
Arhgap21	444.69	0.869717	0.229382	3.79156	0.000149702	0.00250145
Canx	8208.67	0.58164	0.153442	3.79062	0.000150273	0.00250845
Cdc73	632.947	1.42274	0.375449	3.78943	0.000150992	0.00251791
Prkn	194.023	-1.16025	0.306313	-3.7878	0.000151986	0.00253193
Mast2	324.436	1.00864	0.266424	3.78584	0.000153188	0.00254937
Rp2	423.822	0.895529	0.236621	3.78466	0.00015392	0.00255899
Kntc1	226.217	1.24339	0.328784	3.78179	0.000155705	0.00258604
Rragc	1715.65	0.61949	0.163935	3.77889	0.000157531	0.00261375
Ids	1670.56	0.689674	0.182567	3.77766	0.000158311	0.00262405
Hook1	308.255	1.20468	0.319006	3.77635	0.000159143	0.00263306
Il1r1	1070.61	0.640994	0.169741	3.7763	0.000159173	0.00263306
Sp3	2229.17	0.818568	0.216816	3.7754	0.000159751	0.00263997
D8Ertd738e	2604.25	-0.625809	0.16581	-3.77426	0.000160481	0.00264938
Slc2a13	57.752	2.10497	0.557823	3.77354	0.000160948	0.00265443
Hsf2	233.94	0.973898	0.258114	3.77313	0.000161212	0.00265613
Dtl	700.466	0.944075	0.250413	3.77008	0.000163198	0.00268408
Prrc2c	3427.94	-0.565333	0.149965	-3.76977	0.000163395	0.00268408
Satb1	3058.22	-0.888627	0.235717	-3.76989	0.000163319	0.00268408
Kmt2b	264.362	-1.08646	0.288295	-3.76859	0.000164174	0.00269418
Abi1	3387.66	0.669348	0.177767	3.76531	0.000166341	0.00272703
Psat1	722.31	0.741741	0.197012	3.76494	0.000166587	0.00272835
Grasp	468.194	1.45564	0.387034	3.76102	0.00016922	0.00276873
Ndrg3	2587.35	-0.708046	0.188369	-3.75883	0.000170709	0.00278721
Pcbp1	1323.4	0.880172	0.234152	3.75897	0.000170614	0.00278721
Vps4b	2458.93	0.618507	0.164557	3.75862	0.000170856	0.00278721
Ubxn7	668.884	0.784919	0.209283	3.75051	0.000176474	0.00287602
Ipp	233.656	0.995652	0.265489	3.75025	0.000176657	0.00287617
Gm44013	52.0461	1.97594	0.527152	3.74832	0.000178022	0.00289553
Psip1	1223.8	1.23061	0.328334	3.74803	0.000178229	0.00289605
Atad2	2028.46	0.759676	0.202778	3.74634	0.000179434	0.00291198
Dexi	271.182	1.48361	0.396034	3.74616	0.000179563	0.00291198
Parg	1248.16	0.664189	0.177343	3.74523	0.000180227	0.00291989
Rnu1a1	147.126	-1.33433	0.356515	-3.74269	0.000182063	0.00294674
Zfp148	2115.98	0.603079	0.161278	3.73937	0.000184483	0.00298299
Arhgef18	2231.61	-0.601645	0.160935	-3.73844	0.000185168	0.00299072
Sftpb	1331.36	-0.791506	0.211733	-3.73823	0.000185324	0.00299072
mt-Rnr1	3824.14	-1.07877	0.288918	-3.73384	0.000188585	0.00304039
Cacybp	1095.44	0.671789	0.179954	3.73312	0.000189119	0.00304602
Ctsk	438.213	-1.24831	0.334621	-3.73051	0.000191093	0.00307374
Vav3	401.014	1.22267	0.327762	3.73035	0.000191213	0.00307374
Abl2	331.806	-0.842867	0.22605	-3.72867	0.000192494	0.00308801
Gm43481	148.152	-1.26945	0.34044	-3.72884	0.000192364	0.00308801
Tfdp2	706.303	0.882762	0.236764	3.72845	0.000192662	0.00308801
Mmp25	321.193	0.921873	0.247418	3.72597	0.000194564	0.00311548
Slc35a3	1099.93	0.88321	0.23706	3.72568	0.000194788	0.00311604
Tpt1	7419.14	-0.641847	0.172307	-3.72502	0.000195297	0.00312116
Gm45222	345.392	1.02848	0.276208	3.72357	0.000196422	0.0031361
Gm12191	861.596	-1.0763	0.289116	-3.72271	0.000197096	0.00314382
Chd3	1870.36	-0.73447	0.197382	-3.72105	0.000198394	0.00315801
Gimap9	1148.68	-0.633839	0.170328	-3.72128	0.000198216	0.00315801
Rere	522.499	-0.751212	0.201893	-3.72084	0.000198559	0.00315801
Gna13	11814.1	0.544186	0.146263	3.72059	0.000198756	0.00315809
Zxdc	459.669	1.085	0.291746	3.71897	0.000200033	0.00317534
Cox7a2l	1425.79	-0.6318	0.170008	-3.71631	0.000202157	0.00320596
Gm6637	755.606	0.854073	0.22985	3.71579	0.00020257	0.00320942
Nfkb1	3103.51	-0.646019	0.174012	-3.7125	0.000205223	0.00324718
Stk32c	91.974	1.57198	0.423446	3.71235	0.000205346	0.00324718
Gm20390	1646.02	-0.631547	0.170295	-3.70856	0.000208445	0.00329303
Sipa1l2	598.304	1.06414	0.287	3.7078	0.000209069	0.00329973
Etnk1	1531.08	0.959645	0.258949	3.70592	0.000210623	0.00332109
Fzd8	68.8445	1.76182	0.475652	3.70402	0.000212206	0.00334089
Tmem158	68.3261	2.07679	0.560698	3.70393	0.000212284	0.00334089
Rnft1	733.23	0.760258	0.205344	3.70236	0.000213601	0.00335842
Samsn1	7453.1	0.611817	0.165303	3.70118	0.000214601	0.00337093
Ugp2	1133.38	0.687457	0.185858	3.69883	0.000216597	0.00339904
Hopx	10546.8	0.599261	0.162141	3.69592	0.00021909	0.00343165
Irf2bp2	521.503	-0.838158	0.226767	-3.69612	0.000218917	0.00343165
Lhfpl4	102.566	-1.39399	0.377318	-3.69448	0.000220341	0.00344797
Dsel	186.543	1.00904	0.273621	3.68773	0.000226263	0.00353728
Snx20	611.712	0.792101	0.214853	3.68671	0.000227175	0.00354818
Slfn1	198.424	-0.994816	0.270007	-3.68441	0.000229237	0.00357701
Usp7	740.295	-0.824307	0.223798	-3.68326	0.000230266	0.00358967
Ccs	1178.48	-0.719208	0.195308	-3.68243	0.000231017	0.00359798
Brca1	264.871	1.30449	0.354301	3.68186	0.000231542	0.00360276
Papola	3828.91	0.6072	0.1652	3.67554	0.000237349	0.00368963
Cic	372.273	-0.917327	0.249644	-3.67454	0.000238277	0.0036971
Rab37	1866.61	0.732771	0.199411	3.67468	0.000238149	0.0036971
Fbln2	875.289	-1.10614	0.301168	-3.67282	0.000239888	0.00371741
Gm3325	125.685	1.33765	0.364218	3.67266	0.000240036	0.00371741
Gm527	44.9641	2.31866	0.631601	3.67109	0.00024152	0.00373688
Cmpk1	1782.18	0.73749	0.200982	3.66942	0.000243097	0.00375777
Ifi213	528.027	-0.818446	0.223061	-3.66915	0.000243356	0.00375825
Ppp1r13b	644.902	1.13636	0.309751	3.66862	0.000243862	0.00376254
Gm10605	62.2274	2.03841	0.555928	3.66667	0.000245726	0.00378777
Fnbp1	4972.77	0.60402	0.164779	3.66564	0.000246724	0.00379959
Gm43329	151.908	-1.17027	0.319311	-3.665	0.000247343	0.00380557
Melk	217.779	1.021	0.278667	3.66385	0.00024845	0.00381905
Gp1bb	20.4364	4.98242	1.36061	3.6619	0.000250355	0.00384219
Xxylt1	996.051	0.829406	0.2265	3.66183	0.000250421	0.00384219
Tab2	674.845	-0.743636	0.203107	-3.6613	0.00025094	0.00384658
Dgka	6741.64	-0.563626	0.154064	-3.65839	0.000253807	0.00388692
Slain2	2040.55	0.898655	0.245675	3.6579	0.000254289	0.00388709
Slc16a6	1129.11	0.658766	0.180092	3.65794	0.000254247	0.00388709
Coq8a	2512.28	0.757818	0.207191	3.65758	0.000254611	0.00388842
Platr25	192.602	1.16849	0.319674	3.65527	0.000256916	0.00391999
Isoc1	1094.31	0.90694	0.248267	3.65308	0.000259117	0.00394628
Mrpl58	651.138	-0.737309	0.201822	-3.65326	0.000258936	0.00394628
Pbx3	157.913	1.11016	0.303927	3.65271	0.000259485	0.00394823
Tmem30a	5243.56	0.688544	0.188555	3.65169	0.000260525	0.00396041
4921534A09Rik	117.227	-1.20134	0.329113	-3.65023	0.000262001	0.00397919
Chp1	2473.31	0.577266	0.158229	3.64831	0.000263975	0.0040018
Tox	1912.54	0.626906	0.171834	3.64832	0.000263964	0.0040018
Rgcc	1552.65	-0.603809	0.165529	-3.64775	0.00026455	0.00400684
Gm20186	7737.96	-0.554942	0.15219	-3.64636	0.000265979	0.00402479
Trappc10	565.549	0.911543	0.250029	3.64575	0.000266616	0.00403073
Gabpa	1022.7	0.666933	0.182948	3.64549	0.000266887	0.00403114
Arpc5	10681.3	0.56661	0.155515	3.64345	0.000269013	0.00405953
AI987944	548.696	0.841926	0.231215	3.64131	0.000271257	0.00408966
D830050J10Rik	79.8955	-1.47737	0.405782	-3.64081	0.000271786	0.0040939
Frmd4b	2169.93	0.622902	0.171171	3.63907	0.000273627	0.00411787
Fam107b	17541.1	0.58374	0.160453	3.63808	0.000274678	0.00412993
Stag2	2376.31	0.663649	0.18256	3.63523	0.000277728	0.00417198
Gm23413	15.5733	-3.9009	1.0732	-3.63482	0.000278171	0.00417485
Pi4k2a	538.747	1.05034	0.289023	3.63411	0.000278939	0.00418256
Serinc1	5825.79	0.56366	0.155126	3.63355	0.000279549	0.00418791
Slc35e3	224.521	1.37492	0.378474	3.63281	0.000280356	0.00419619
Neb	3871.71	0.544308	0.149871	3.63184	0.000281407	0.0042081
Prf1	139.414	-1.25579	0.345977	-3.62968	0.000283777	0.00423971
6430548M08Rik	881.833	0.663994	0.182979	3.6288	0.000284745	0.00424649
Dmxl2	175.992	1.01405	0.279441	3.62886	0.000284678	0.00424649
Ern1	518.146	0.750765	0.206956	3.62765	0.000286013	0.00425386
Gm44777	102.314	-1.41603	0.390324	-3.62783	0.000285812	0.00425386
Trim56	336.496	-0.930588	0.256513	-3.62785	0.000285796	0.00425386
Rrm2	1595.62	0.927515	0.255711	3.6272	0.000286516	0.00425751
Gm35206	110.302	-1.50888	0.416067	-3.62653	0.000287254	0.00426463
Spred1	166.824	1.74126	0.480566	3.62335	0.000290808	0.00431351
Klhl41	84.4875	-1.38038	0.381007	-3.62298	0.000291228	0.00431587
Washc5	1267.03	0.707835	0.195653	3.6178	0.000297116	0.00439918
Zfp52	1347.6	0.696919	0.192675	3.61708	0.00029795	0.00440757
Cyfip1	4526.83	0.612628	0.169409	3.61626	0.000298887	0.00441748
Cybb	1463.6	0.747484	0.206792	3.61466	0.000300737	0.00443687
Pdp1	602.162	0.755172	0.208916	3.61472	0.000300674	0.00443687
Gpr171	877.374	0.635171	0.175867	3.61165	0.000304251	0.00448388
Serpinb2	60.5224	5.97121	1.6534	3.61147	0.000304466	0.00448388
Oxsr1	491.727	1.08289	0.299878	3.61111	0.000304886	0.00448607
Cntln	182.962	1.03328	0.286185	3.61052	0.000305578	0.00449224
Arid1a	1408.2	-0.605806	0.167838	-3.60948	0.00030681	0.00450634
Gm16006	46.2371	-1.9208	0.532664	-3.60603	0.000310918	0.00455857
Ttc39b	2488.5	0.588615	0.163223	3.60619	0.00031072	0.00455857
Has1	778.483	-0.957786	0.265647	-3.60548	0.000311574	0.00456412
Fam20b	1021.23	0.783355	0.217291	3.6051	0.000312039	0.00456688
Lcp2	4938.52	0.590055	0.163712	3.60423	0.000313078	0.00457803
Septin7	6483.01	0.758993	0.210624	3.60355	0.000313903	0.00458604
Tspan5	502.383	1.03302	0.286707	3.60305	0.000314503	0.00459075
Spata13	4458.17	0.69323	0.192446	3.60221	0.000315523	0.00460156
Capns1	1112.94	-0.679462	0.188649	-3.60173	0.000316112	0.00460609
Uqcc3	418.682	-0.796475	0.221396	-3.59751	0.000321282	0.00467729
Gm12940	163.073	-1.42999	0.397669	-3.59593	0.000323239	0.00470163
Ccdc117	1086.25	0.8441	0.235001	3.59189	0.000328286	0.00477083
Eps15	1895.14	0.590249	0.164411	3.59008	0.000330576	0.00479259
Foxf1	3755.57	0.97775	0.272327	3.59036	0.000330224	0.00479259
Gzma	104.329	1.46236	0.407417	3.58933	0.000331524	0.00479259
Pten	2963.75	0.830655	0.231422	3.58935	0.000331498	0.00479259
Tnfrsf13b	1256.5	0.61288	0.170738	3.58958	0.000331207	0.00479259
Usp9x	1962.31	0.609661	0.169837	3.58968	0.000331081	0.00479259
Impa1	1836.95	0.591655	0.165004	3.5857	0.000336169	0.00485124
Ralbp1	1487.81	-0.629491	0.175553	-3.58576	0.0003361	0.00485124
Dph5	840.117	-0.644982	0.179984	-3.58356	0.000338939	0.00488694
Tmem68	420.646	0.876577	0.244654	3.58292	0.000339776	0.00489473
2900097C17Rik	5013.73	0.561342	0.156713	3.58197	0.000341015	0.0049083
Gm20589	102.127	-1.40007	0.391053	-3.58026	0.000343254	0.00493622
Nadk2	193.939	1.41423	0.395309	3.57754	0.00034685	0.00497925
Taf2	947.811	0.642997	0.179722	3.57774	0.00034658	0.00497925
Gm42449	49.9941	-1.72161	0.481398	-3.57627	0.000348534	0.00499908
Ciapin1	2085.6	0.617194	0.172595	3.57597	0.000348927	0.00500038
Cox6a1	5257.82	-0.534279	0.149421	-3.57566	0.000349351	0.00500212
Gm38380	273.263	-0.982261	0.274796	-3.57451	0.000350887	0.00501976
Fam117b	1028.3	1.06446	0.298093	3.57089	0.000355769	0.00508518
Exoc5	1689.19	0.700822	0.196319	3.56981	0.000357237	0.00509734
Ints8	907.738	0.626293	0.175437	3.56991	0.000357108	0.00509734
Fpgt	331.882	0.800089	0.224207	3.56853	0.000358985	0.00511786
Rab3ip	726.219	-0.822328	0.230483	-3.56785	0.000359923	0.00512681
Slc33a1	444.523	0.767943	0.215303	3.56681	0.00036136	0.00514283
Zhx1	1324.85	0.59572	0.167056	3.566	0.000362477	0.00515428
Eri1	1430.01	0.674147	0.189098	3.56507	0.000363761	0.0051681
Clstn1	734.645	1.08643	0.305081	3.56111	0.00036929	0.00524213
Cpt1b	19.0235	-4.83428	1.35789	-3.56014	0.000370654	0.00525232
Gm37082	48.05	-1.79659	0.504672	-3.55992	0.000370962	0.00525232
Gm45120	68.641	-1.5435	0.433523	-3.56037	0.000370338	0.00525232
Ncaph	560.195	0.748529	0.210284	3.5596	0.000371421	0.00525432
Ncapg	392.967	0.919557	0.258476	3.55761	0.000374238	0.00528964
Tmed7	1320.51	2.44317	0.686969	3.55645	0.0003759	0.00530858
Mettl4	435.106	0.858692	0.241484	3.5559	0.000376693	0.00531523
Lig1	1772.86	0.688254	0.193566	3.55565	0.00037704	0.00531559
Atp2c1	1951.23	0.567842	0.159782	3.55386	0.000379624	0.00534744
Tpd52	1047.29	0.794846	0.223721	3.55285	0.000381088	0.0053635
Acsl4	1755.13	0.848057	0.238743	3.55218	0.000382057	0.00537256
Vps26b	1415.89	0.635368	0.179101	3.54754	0.00038884	0.00546328
Trim12a	797.736	-0.722097	0.203572	-3.54713	0.000389451	0.00546722
Ndst1	2014.09	0.59025	0.166537	3.54425	0.000393731	0.00551874
Tent5c	2794.59	0.621733	0.175422	3.54421	0.00039379	0.00551874
Actr5	441.728	0.873057	0.246411	3.54309	0.000395472	0.00553761
Gm15472	51.9746	-1.7015	0.480427	-3.54164	0.000397648	0.00556336
Mreg	29.7895	2.29	0.646721	3.54094	0.00039871	0.0055735
Lmbrd1	1676.78	0.595302	0.168175	3.53977	0.000400475	0.00559343
Cul2	1344.63	0.700359	0.19797	3.5377	0.000403631	0.00563275
Col11a2	29.9347	-2.22573	0.629363	-3.53647	0.00040551	0.00565419
Glipr1	1629.03	0.629473	0.178015	3.53606	0.000406142	0.00565823
Rap2a	385.516	1.19448	0.337953	3.53446	0.000408602	0.0056877
Msh6	1140.96	0.647913	0.183411	3.53257	0.000411534	0.00572369
Nod1	1333.35	-0.689003	0.195217	-3.52943	0.000416464	0.00578737
Cytl1	205.972	-1.6589	0.470128	-3.52861	0.000417741	0.00580024
Btaf1	1212.09	0.918446	0.260335	3.52793	0.000418815	0.00580539
Zbtb11os1	148.161	-1.1263	0.319234	-3.52814	0.000418495	0.00580539
Fbxo45	200.462	1.485	0.421318	3.52465	0.000424037	0.00587284
Spast	361.263	0.781141	0.221772	3.52226	0.000427877	0.00592105
Msl2	866.353	0.984473	0.27967	3.52012	0.000431347	0.00596407
Coro2a	2762.99	0.707272	0.200952	3.51961	0.000432179	0.00596559
Rpl30	2751.05	-0.605539	0.172041	-3.51974	0.00043197	0.00596559
Aff4	2447.59	0.7984	0.226899	3.51875	0.000433589	0.00598005
Rasl12	391.709	-0.903742	0.256959	-3.51707	0.000436346	0.00601306
Acin1	1158.52	-0.612095	0.174057	-3.51664	0.000437053	0.00601428
Gm10076	52.4444	-1.87403	0.532926	-3.5165	0.000437278	0.00601428
Txnrd1	3176.48	0.56647	0.161096	3.51635	0.000437528	0.00601428
Virma	1711.9	0.633924	0.180299	3.51595	0.000438184	0.00601829
Gbp3	3202.31	0.607259	0.172741	3.51543	0.000439039	0.00602502
Fosb	1427.67	-0.675661	0.192231	-3.51484	0.000440016	0.00603341
Gm14326	130.506	1.24738	0.355374	3.51005	0.000448024	0.00613811
Gm9780	617.646	-0.786645	0.224179	-3.509	0.000449794	0.00615216
Zfp53	2030.73	0.600403	0.171094	3.50921	0.000449448	0.00615216
Rab5a	2709.68	0.934788	0.26655	3.50699	0.000453199	0.00619359
Tmed8	364.209	0.929136	0.264966	3.50663	0.000453822	0.00619698
Habp4	586.321	1.0952	0.312444	3.50527	0.000456136	0.00621316
Hnrnpk	19649.6	0.566976	0.161732	3.50564	0.000455503	0.00621316
Ncbp1	1634.44	0.563788	0.16083	3.50549	0.00045577	0.00621316
A430027C01Rik	70.9808	-1.54386	0.440541	-3.50446	0.000457529	0.006227
Gm22906	57.2293	-1.58306	0.45187	-3.50336	0.000459436	0.00624476
Gm25534	44.9142	-2.50951	0.716333	-3.50327	0.000459591	0.00624476
Ranbp2	2125.36	0.6384	0.182258	3.50273	0.000460508	0.00624694
Rufy1	460.86	0.888562	0.253675	3.50276	0.000460472	0.00624694
Ski	968.706	-0.60679	0.17325	-3.50239	0.000461109	0.00624996
Edem3	905.286	0.763644	0.218164	3.50032	0.000464693	0.00629337
Crot	1171.26	0.631078	0.180368	3.49884	0.000467292	0.00632338
Pkd2	869.966	0.938014	0.268152	3.49807	0.000468646	0.00633651
Evi5	558.149	0.845706	0.241987	3.49485	0.000474334	0.00640707
Spcs2	4993.15	0.512664	0.146699	3.49467	0.000474641	0.00640707
Rac1	7500.1	2.18405	0.625031	3.4943	0.000475305	0.00641079
Gm25240	35.3582	-2.10345	0.602046	-3.49384	0.000476128	0.00641664
Rps3a1	5858.24	-0.534189	0.15295	-3.49258	0.000478377	0.0064417
Cyld	3677.71	0.590589	0.169189	3.4907	0.000481752	0.00648187
Gm42427	9410.94	0.540077	0.15474	3.49023	0.000482599	0.00648269
Sys1	1615.83	-0.575602	0.16491	-3.4904	0.000482293	0.00648269
Gm48275	1179.93	-0.84773	0.243027	-3.48821	0.000486263	0.00652659
Gm24265	79.4253	-1.41928	0.407083	-3.48648	0.000489428	0.00656374
Iglc1	558.707	5.42744	1.55681	3.48626	0.000489828	0.00656377
Gpr68	1683.35	0.728056	0.209037	3.48291	0.000496001	0.00663771
Tlnrd1	398.043	1.11965	0.321492	3.48266	0.000496458	0.00663771
Usp38	1870.25	0.565942	0.162505	3.48261	0.000496552	0.00663771
Lclat1	1401.25	0.635615	0.182528	3.4823	0.000497135	0.00664013
Cycs	1311.21	0.796971	0.228979	3.48054	0.000500399	0.00667832
Gm49774	55.9007	-1.61392	0.463967	-3.47852	0.000504187	0.00672033
Nectin3	284.364	1.46189	0.420274	3.47843	0.000504361	0.00672033
Rpp21	793.5	-0.787009	0.22633	-3.47727	0.000506548	0.00674403
Elk3	2211.92	0.556277	0.160263	3.47103	0.000518458	0.00689704
Map3k14	665.401	-0.790635	0.228124	-3.46581	0.000528633	0.00702674
Hat1	888.343	0.824974	0.238144	3.46417	0.000531862	0.00706397
Lgalsl	207.077	0.918872	0.265284	3.46373	0.000532737	0.0070699
Gm32633	28.7161	-2.29596	0.663203	-3.46193	0.000536311	0.00711161
Blk	38.6829	2.19574	0.634468	3.46075	0.000538665	0.0071371
Foxo1	3351.33	0.801087	0.231524	3.46006	0.000540053	0.00714974
Fhod1	117.527	-1.18107	0.34148	-3.45869	0.0005428	0.00718035
Gm43057	201.777	-1.03798	0.3002	-3.45763	0.000544955	0.00719595
Hilpda	4835.12	0.551033	0.159385	3.45725	0.000545722	0.00719595
Rpl37	2415.57	-0.537662	0.155488	-3.45789	0.000544424	0.00719595
Usp25	1703.41	2.14486	0.620375	3.45736	0.000545493	0.00719595
Naa30	509.378	1.16568	0.33729	3.45602	0.000548208	0.00722296
Ogfod2	514.225	-0.765101	0.221443	-3.45508	0.000550138	0.00724261
Ankrd6	356.504	0.994166	0.287801	3.45436	0.000551609	0.00725544
Gm9806	40.7724	-1.8523	0.53625	-3.45417	0.000551992	0.00725544
Arl6ip1	8436.44	0.496431	0.143767	3.45302	0.000554358	0.00728074
Hexim1	267.663	-0.831041	0.240737	-3.45207	0.000556299	0.00729753
Ppp2ca	5671.77	2.17028	0.628708	3.45196	0.00055652	0.00729753
Trim8	1205.71	0.772698	0.223871	3.45154	0.000557407	0.00730336
Hras	482.713	1.11243	0.322373	3.45076	0.000559004	0.00731676
Penk	1037.32	1.09927	0.318573	3.45061	0.000559316	0.00731676
Gm42736	179.08	-1.13222	0.328325	-3.44846	0.000563788	0.00736942
Ermn	71.532	1.48484	0.430621	3.44815	0.000564439	0.0073721
Tpcn1	191.039	-1.03913	0.301402	-3.44764	0.000565512	0.00738027
Galm	654.313	0.697045	0.202243	3.44657	0.000567751	0.00740363
Ncapd3	1203.17	0.692172	0.20089	3.44553	0.000569943	0.00742635
Calca	93.5447	1.50929	0.438095	3.44513	0.000570793	0.00743156
Larp4b	2040.75	0.748483	0.217326	3.44405	0.000573066	0.00745528
Pip4k2a	1070.62	0.909741	0.264397	3.44082	0.000579952	0.00753892
Gm10125	290.256	-0.864134	0.251165	-3.4405	0.000580633	0.00754184
Pmepa1	456.55	-0.703064	0.204377	-3.44003	0.000581649	0.00754909
Lmbr1l	853.262	-0.653917	0.190329	-3.43572	0.000590971	0.00766406
Gadd45gip1	360.917	-0.854013	0.248594	-3.43538	0.000591726	0.00766782
Gadd45a	502.192	-0.783027	0.228108	-3.43271	0.000597579	0.00773759
Tbl1xr1	1640.48	0.648819	0.18909	3.43127	0.000600757	0.00777265
Tg	183.867	1.03449	0.301567	3.43036	0.000602775	0.00779265
Bod1	374.746	1.19565	0.348633	3.42954	0.000604616	0.00780422
Rabgap1l	3214.17	0.588562	0.171608	3.42969	0.000604276	0.00780422
Nckap1l	3787.94	0.624155	0.182106	3.42743	0.000609325	0.00785886
Snhg12	118.237	-1.19745	0.349495	-3.42624	0.00061199	0.00788707
Mex3c	476.056	1.06956	0.31219	3.426	0.000612546	0.00788808
Gm45184	184.413	-1.3531	0.395085	-3.42482	0.000615203	0.00791192
Runx2	677.292	0.675751	0.197314	3.42475	0.000615355	0.00791192
Dscaml1	27.2705	3.01793	0.881376	3.42411	0.000616816	0.00792453
Sap25	237.091	-0.923016	0.269673	-3.42272	0.000619982	0.00795901
Tnrc6c	490.697	-0.742543	0.217022	-3.42151	0.000622747	0.00798829
Socs3	16252.9	-0.601513	0.175864	-3.42032	0.000625464	0.00801692
Sorcs2	250.336	-0.858111	0.251023	-3.41846	0.000629772	0.00806586
Cox14	2343.18	-0.54512	0.159485	-3.41801	0.000630817	0.00807299
Cnot1	3190.03	0.57355	0.167817	3.4177	0.000631519	0.00807572
6530402F18Rik	506.97	0.822951	0.240855	3.41679	0.000633642	0.00809659
Arl1	2495.31	0.582775	0.17059	3.41623	0.000634934	0.00809883
Gmps	1442.04	0.603653	0.176709	3.41608	0.000635289	0.00809883
Mfsd1	2479.24	0.536307	0.156983	3.41634	0.000634697	0.00809883
Marveld2	285.014	0.944993	0.276653	3.4158	0.000635938	0.00810085
Tab3	319.704	0.814709	0.238588	3.41471	0.000638511	0.00812735
D930028M14Rik	23.3216	-2.44576	0.71645	-3.41372	0.000640831	0.00814432
Muc4	68.0904	1.84268	0.539763	3.41386	0.000640484	0.00814432
Tapt1	1178.01	0.968169	0.283756	3.41197	0.000644942	0.00819026
Gm44775	28.8742	-3.30442	0.968585	-3.4116	0.000645836	0.00819532
D5Ertd579e	1277.18	0.579419	0.169917	3.41002	0.000649579	0.00823648
Ift80	1115.11	-0.645497	0.189452	-3.40719	0.000656364	0.00831613
Phyh	891.598	0.628369	0.184512	3.40558	0.000660246	0.0083589
Sele	504.24	-1.02072	0.29979	-3.40477	0.000662189	0.00837707
Slc25a53	327.772	0.774509	0.227509	3.4043	0.000663334	0.00838513
Ipo7	1230.9	0.652039	0.191586	3.40338	0.000665573	0.008407
Gm35240	287.955	-1.06122	0.311871	-3.40275	0.000667112	0.00841999
Kctd9	453.099	0.793139	0.233122	3.40224	0.000668354	0.00842279
Uty	833.483	0.715222	0.210211	3.40241	0.00066795	0.00842279
Csnk1a1	7154.28	0.543846	0.159864	3.40194	0.000669104	0.00842582
Tubb2b	190.475	-0.962039	0.282881	-3.40086	0.000671742	0.00845258
Gm3558	63.382	1.54694	0.454904	3.40058	0.000672426	0.00845475
Tmed2	7021.82	0.870849	0.256122	3.40013	0.000673541	0.00846232
Dennd4a	5226.32	0.555	0.16337	3.39719	0.000680808	0.00854712
Rdx	3458.77	0.592447	0.174413	3.39681	0.000681756	0.00855135
Usp2	263.924	-0.939796	0.276684	-3.39664	0.000682181	0.00855135
Atp6v1h	1592.33	0.552765	0.162836	3.39461	0.000687258	0.00860193
Foxp1	4500.44	-0.511146	0.150572	-3.39469	0.000687056	0.00860193
Gm20045	93.2723	-1.26003	0.371426	-3.39242	0.000692785	0.00866454
Baz1b	1361.76	0.622613	0.183554	3.39199	0.000693881	0.00867168
Fam117a	163.276	-1.00003	0.294984	-3.39011	0.000698645	0.00872347
Pafah1b3	153.386	-1.04698	0.308848	-3.38994	0.000699082	0.00872347
Smarcd2	2037.89	0.825824	0.243686	3.38889	0.00070176	0.00875027
Sypl	2909.57	0.592647	0.174939	3.38773	0.000704742	0.0087742
Sytl3	489.985	0.783482	0.23126	3.38788	0.000704341	0.0087742
AC159819.1	148.936	-8.91486	2.63366	-3.38498	0.000711845	0.00884929
Hdhd5	817.968	-0.638602	0.188654	-3.38504	0.000711675	0.00884929
Pard6b	162.621	1.26465	0.373778	3.38341	0.000715905	0.00889306
Btnl6	28.4988	2.17011	0.641594	3.38237	0.000718639	0.00891361
Nsmce4a	1091.48	1.07667	0.31831	3.38246	0.000718393	0.00891361
Nop53	4128.98	-0.574063	0.169753	-3.38175	0.000720261	0.00892702
Gm8203	585.955	-12.9959	3.84344	-3.38132	0.000721387	0.00893427
Lef1os1	97.7097	-1.31447	0.388783	-3.38098	0.000722282	0.00893526
Sephs1	765.51	0.692764	0.204907	3.38088	0.000722549	0.00893526
Prdm4	838.794	0.891632	0.263943	3.37812	0.000729828	0.00901851
Il7r	9996.36	0.571878	0.169417	3.37556	0.000736663	0.00909617
Gm10130	179.655	-1.03737	0.307361	-3.37509	0.00073791	0.00910475
Ddx17	958.576	-0.625472	0.185354	-3.37447	0.000739581	0.00911856
Ncmap	2248.29	0.638361	0.189207	3.37388	0.000741158	0.00913118
Rbbp5	917.961	0.595206	0.176433	3.37356	0.000742038	0.0091352
Gm22513	39.7965	-1.85611	0.550511	-3.37161	0.0007473	0.00919312
Lysmd3	878.794	0.66219	0.196502	3.36989	0.000751981	0.00924382
Ccna2	1176.47	0.872904	0.259067	3.36941	0.00075328	0.0092529
Gm37510	153.488	-1.0352	0.307479	-3.36672	0.000760666	0.00933668
Pank2	1196.92	0.904665	0.268835	3.36513	0.00076508	0.00938388
2900026A02Rik	1087.29	0.763181	0.226856	3.36416	0.000767757	0.00940275
Chil3	3059.04	0.570343	0.169528	3.36431	0.000767361	0.00940275
Pafah1b2	2551.65	0.538761	0.160185	3.36336	0.000769986	0.00942306
Apbb1ip	488.99	-0.735869	0.218885	-3.3619	0.00077409	0.00945536
Gm38319	117.903	-1.24265	0.369627	-3.36191	0.000774052	0.00945536
Nck2	1135.39	0.775069	0.230551	3.36181	0.000774344	0.00945536
Ncoa6	488.766	0.774031	0.23031	3.36082	0.000777112	0.00948215
Piezo1	1571.28	0.749689	0.223196	3.35888	0.000782593	0.00953684
Ttc7b	156.639	1.30912	0.389756	3.35882	0.00078275	0.00953684
Pank3	594.094	0.812563	0.241982	3.35795	0.000785214	0.00955981
Rps27a	3489.59	-0.594659	0.177184	-3.35616	0.000790329	0.009608
Tle1	660.081	0.910425	0.271273	3.35613	0.000790426	0.009608
Tmem254b	870.201	0.640368	0.190816	3.35595	0.000790919	0.009608
Elmo1	4066.31	0.502017	0.149656	3.35448	0.00079514	0.00965218
Gdi2	6191.47	0.583202	0.174034	3.35107	0.000805002	0.00975896
Slc25a46	1469.52	0.623447	0.186046	3.35103	0.000805118	0.00975896
Arfgef1	1168.84	0.990789	0.295771	3.34985	0.000808548	0.00978196
Atp6ap2	2521.32	0.569488	0.170008	3.34977	0.000808794	0.00978196
Dapp1	1438.05	0.577136	0.17228	3.34999	0.000808158	0.00978196
Anxa11	809.407	0.694638	0.207389	3.34945	0.000809728	0.00978586
Bambi-ps1	33.6172	-2.14042	0.639152	-3.34885	0.000811487	0.00978586
Fbxl17	265.68	1.14626	0.342285	3.34886	0.000811446	0.00978586
Shroom3	753.961	1.04632	0.312438	3.3489	0.00081134	0.00978586
Lrrc23	49.1592	-1.72354	0.514729	-3.34845	0.000812662	0.00979287
Sertad1	3264.44	-0.551276	0.164669	-3.34779	0.00081459	0.0098018
Sumo2	5004.17	0.67895	0.202801	3.34786	0.000814374	0.0098018
Gm26781	37.3232	1.85961	0.555602	3.34702	0.000816862	0.00980768
Mms22l	436.278	0.772611	0.230847	3.34685	0.000817356	0.00980768
Pak2	4316.93	0.515763	0.154084	3.34728	0.000816093	0.00980768
Slc12a2	346.464	1.21703	0.363642	3.34678	0.000817564	0.00980768
Slc2a4rg-ps	141.335	-1.06987	0.319688	-3.34661	0.000818049	0.00980768
Gm43461	143.088	-1.48227	0.443074	-3.34543	0.000821539	0.00984238
Adcy2	71.6862	1.48183	0.443064	3.3445	0.000824297	0.00986825
Pus10	368.343	0.819347	0.245045	3.34366	0.000826821	0.00988745
Tmem168	1316.92	0.64925	0.194179	3.34356	0.000827098	0.00988745
Ap3s1	1208.06	0.884092	0.264494	3.34258	0.000830048	0.00991553
Gm49897	127.44	-1.19504	0.357546	-3.34234	0.000830739	0.00991661
Fastkd3	347.238	0.802731	0.240284	3.34076	0.000835485	0.00996606
Abce1	1870.91	0.541436	0.162095	3.34024	0.000837064	0.00997048
Gm20939	154.82	1.45611	0.435908	3.3404	0.000836581	0.00997048
Rab1a	4176.97	0.586808	0.175696	3.33991	0.00083806	0.00997515
Mib1	447.881	1.07107	0.320823	3.3385	0.00084232	0.0100186
Lemd3	478.164	1.15755	0.346772	3.33807	0.000843639	0.0100271
Cobll1	590.337	0.855199	0.256224	3.3377	0.000844748	0.0100331
Plekhf2	992.236	0.691834	0.207374	3.33616	0.00084944	0.0100815
Pola1	688.146	0.709153	0.212701	3.33404	0.000855948	0.0101515
Tmem243	890.986	1.05449	0.31631	3.33371	0.000856966	0.0101562
Tbx2	463.127	0.994264	0.298289	3.33323	0.000858448	0.0101665
Gm48086	21.1803	-2.71246	0.814277	-3.33113	0.000864938	0.010222
Haus6	432.663	0.784552	0.235524	3.33109	0.000865063	0.010222
Lat	4416.13	-0.597253	0.179283	-3.33133	0.000864305	0.010222
Zscan10	52.0473	-1.55845	0.467874	-3.33092	0.000865608	0.010222
Rnf220	1152.34	0.805752	0.241929	3.33053	0.000866808	0.0102288
Zfp54	210.209	1.00391	0.301511	3.32958	0.000869756	0.0102563
Prc1	853.103	0.786784	0.23637	3.3286	0.000872824	0.0102851
Fbxo28	661.334	0.872232	0.262103	3.32782	0.000875288	0.0103068
Gm20721	94.3376	2.32074	0.697639	3.32657	0.000879225	0.0103458
Shoc2	1362.38	0.579195	0.174127	3.32627	0.00088016	0.0103494
Cep85l	1042.96	0.739413	0.22251	3.32305	0.000890379	0.0104591
Rbpjl	140.769	-1.0452	0.314542	-3.32293	0.000890759	0.0104591
Rpl35a	2415.46	-0.583827	0.17571	-3.32267	0.000891601	0.0104616
Gm30285	44.7674	-1.76726	0.531934	-3.32233	0.000892699	0.010467
Gm49521	58.8298	-1.47387	0.443873	-3.32048	0.00089862	0.010529
Klf9	1220.68	0.869888	0.262056	3.31947	0.000901888	0.0105598
Ppp1r14a	238.975	-0.840325	0.253191	-3.31894	0.000903614	0.0105725
Vav2	556.579	0.647176	0.195013	3.31863	0.0009046	0.0105765
Fyb	4509.33	-0.518121	0.156278	-3.31538	0.000915196	0.0106928
Gm42748	74.4386	-1.41475	0.42676	-3.3151	0.000916098	0.0106958
Yme1l1	1101.76	0.615551	0.185815	3.31271	0.000923957	0.0107799
Btla	880.261	-0.76058	0.22968	-3.31147	0.000928068	0.0108203
Lhfpl2	336.233	0.800493	0.241772	3.31095	0.000929802	0.0108252
Tmem259	394.768	-0.723901	0.218638	-3.31096	0.000929752	0.0108252
Bloc1s1	1115.91	-0.609531	0.184129	-3.31035	0.000931778	0.0108405
Paxx	494.466	-0.73802	0.222973	-3.3099	0.000933288	0.0108505
Asap2	175.442	1.09723	0.331619	3.30871	0.00093727	0.0108814
Ifit1bl1	91.8602	-1.36672	0.413055	-3.3088	0.000936963	0.0108814
Ap1ar	624.373	1.07555	0.325101	3.30836	0.000938436	0.0108873
E2f6	510.753	0.829411	0.25077	3.30746	0.000941453	0.0109146
Arrdc3	1652.26	0.533171	0.161213	3.30725	0.000942179	0.0109154
Kcna3	933.43	0.974549	0.294693	3.307	0.000943006	0.0109173
Gm49759	438.157	0.740782	0.224074	3.30597	0.000946486	0.0109423
Stim2	975.379	1.09053	0.329851	3.30612	0.00094598	0.0109423
Ptpn13	499.307	0.871027	0.263523	3.30531	0.000948702	0.0109602
Gm44264	21.5418	-2.47541	0.749048	-3.30474	0.000950651	0.010975
Pou6f1	223.534	-0.894389	0.270679	-3.30424	0.000952355	0.010987
Ntn4	592.868	1.21711	0.368609	3.30189	0.000960371	0.0110718
Use1	1079.57	-0.572682	0.173502	-3.30072	0.000964384	0.0111103
Rasal1	65.917	-1.48152	0.448887	-3.30043	0.000965363	0.0111138
Gm47673	448.545	-0.826077	0.250385	-3.29923	0.000969511	0.0111538
Ect2	270.455	1.01775	0.308517	3.29885	0.000970813	0.0111577
Rab18	3577.22	0.647784	0.196373	3.29874	0.000971204	0.0111577
Fam241a	190.564	1.42435	0.431839	3.29834	0.000972587	0.0111658
Sh3glb1	2791.41	0.64242	0.194798	3.29788	0.000974171	0.0111762
Gps2	1141.31	-0.646286	0.196013	-3.29715	0.000976706	0.0111877
Il1rn	736.467	1.03746	0.314641	3.2973	0.000976205	0.0111877
Mbd6	126.268	-1.04957	0.318341	-3.29701	0.000977206	0.0111877
Gnl3l	958.381	0.597526	0.18127	3.29634	0.000979526	0.0111987
Rpl3-ps1	5545.56	-0.526787	0.159807	-3.2964	0.000979336	0.0111987
Slc25a24	650.845	0.628103	0.190591	3.29556	0.000982267	0.0112223
Alcam	1507.17	0.652254	0.197954	3.29498	0.000984294	0.0112377
Lonp2	2179.99	0.581554	0.176591	3.29322	0.000990475	0.0112849
Mcm4	2831.92	0.620528	0.18841	3.2935	0.000989484	0.0112849
Stk24	415.79	-0.750714	0.22795	-3.29334	0.000990059	0.0112849
Ube2g1	1412.67	0.687629	0.208831	3.29276	0.000992102	0.0112956
Degs1	2836.2	0.508822	0.154578	3.29169	0.000995887	0.0113309
Cd200r4	144.055	1.1309	0.343599	3.29132	0.000997167	0.0113376
Dck	985.888	0.748487	0.22757	3.28904	0.0010053	0.0114205
Slco2b1	328.631	0.754791	0.229497	3.28889	0.00100584	0.0114205
Hspa13	663.062	0.655621	0.199359	3.28865	0.00100669	0.0114223
Chil5	24.4579	-2.35925	0.717503	-3.28814	0.0010085	0.0114272
Stk38	2521.14	-0.524314	0.159455	-3.28816	0.00100845	0.0114272
Pabpc4	112.966	-1.17169	0.356396	-3.28761	0.00101041	0.011441
Nt5c	1879.9	-0.598503	0.182077	-3.28709	0.0010123	0.0114545
Lats2	3783.35	0.650289	0.197872	3.28641	0.00101473	0.0114741
1700113A16Rik	50.2107	-1.69516	0.516069	-3.28476	0.00102068	0.0115172
Aggf1	1262.71	0.962176	0.292971	3.2842	0.00102273	0.0115172
Dgcr8	672.78	0.633557	0.192868	3.28493	0.00102006	0.0115172
Dusp2	591.142	1.12923	0.343799	3.28457	0.00102138	0.0115172
Gimap1	4226.29	-0.57697	0.175677	-3.28426	0.0010225	0.0115172
Perp	383.294	0.929006	0.282834	3.28463	0.00102117	0.0115172
Gxylt1	950.519	0.856128	0.260737	3.28349	0.00102531	0.0115384
Trim44	620.856	1.09832	0.334578	3.28269	0.00102821	0.0115632
Prr12	45.0714	-1.64651	0.501652	-3.28218	0.00103008	0.0115763
Gm37648	79.6016	1.33093	0.405569	3.28165	0.00103202	0.0115902
Mcm3	2907.44	0.671867	0.204852	3.27977	0.00103892	0.0116597
Gm47139	26.3552	-2.2745	0.693676	-3.27891	0.0010421	0.0116875
Crnkl1	1041.72	0.567608	0.173141	3.27831	0.00104431	0.0116964
Usp1	1172.13	1.02534	0.312758	3.27838	0.00104404	0.0116964
Yap1	329.106	1.06108	0.323827	3.27669	0.00105032	0.0117558
Slc36a4	957.704	0.655541	0.200163	3.27503	0.0010565	0.0118169
Mapk6	2695.81	0.581168	0.177476	3.27463	0.001058	0.0118257
Golph3	3461.5	0.862653	0.263747	3.27075	0.00107261	0.0119809
Cdc42	14871.3	0.484289	0.148081	3.27043	0.00107383	0.0119864
Rps25	6117.99	-0.536173	0.164224	-3.26489	0.00109505	0.012215
Ccnd3	4112.21	-0.497246	0.152324	-3.2644	0.00109695	0.0122279
Rpl24	2386.76	-0.528631	0.162018	-3.2628	0.00110317	0.0122889
Itgb2	9675.34	0.559845	0.17161	3.26232	0.00110505	0.0123016
Stx1a	129.945	-1.13563	0.348273	-3.26075	0.00111119	0.0123616
Orc1	170.224	0.927456	0.284534	3.25956	0.00111584	0.0123978
Syngr2	5181.31	0.606761	0.18615	3.25954	0.00111594	0.0123978
Ybx1	4412.49	0.773953	0.237464	3.25924	0.00111712	0.0124025
Rab11b-ps2	84.4726	7.62327	2.33967	3.25827	0.00112093	0.0124364
Arhgap39	318.69	0.73846	0.226663	3.25797	0.00112214	0.0124369
Oit3	97.206	1.17466	0.36056	3.25788	0.00112247	0.0124369
Kif20b	207.889	0.978958	0.300564	3.25707	0.00112569	0.0124641
Fads6	37.4909	-1.79424	0.550974	-3.2565	0.00112796	0.0124763
Gm42685	36.053	-2.16363	0.664574	-3.25566	0.0011313	0.0124763
Mustn1	279.048	-0.827982	0.254305	-3.25585	0.00113052	0.0124763
Rnf24	151.516	1.10544	0.339504	3.25606	0.00112971	0.0124763
Rpl15-ps3	1916.22	-0.678212	0.208318	-3.25565	0.00113133	0.0124763
Smg9	568.202	-0.809619	0.248665	-3.25586	0.00113049	0.0124763
Arl8b	2090.34	0.601991	0.185029	3.2535	0.00113994	0.0125629
Ceacam-ps1	104.697	1.19543	0.367603	3.25196	0.00114611	0.0126225
Rex1bd	695.245	-0.70458	0.216746	-3.25072	0.00115114	0.0126685
Tbrg4	234.039	-0.841098	0.258756	-3.25055	0.00115182	0.0126685
Wdr41	534.585	0.659612	0.202952	3.25009	0.00115369	0.0126806
Fam172a	1034.2	0.816528	0.25132	3.24896	0.00115829	0.0127227
Gm32624	96.4929	-1.18917	0.366113	-3.24808	0.00116185	0.0127457
Timm10b	899.921	-0.583877	0.179761	-3.24807	0.00116193	0.0127457
Hpse2	21.0313	-3.52463	1.08536	-3.24742	0.00116458	0.0127663
Gm42826	177.281	-1.27702	0.393268	-3.24719	0.00116552	0.0127682
Slco3a1	1654.23	0.598332	0.184287	3.24674	0.00116734	0.0127796
Hace1	637.063	0.686048	0.211477	3.24408	0.0011783	0.012891
Rps13-ps2	397.557	-10.6675	3.28966	-3.24273	0.00118389	0.0129437
Dhx36	1048.42	1.0499	0.323958	3.24086	0.00119169	0.0130202
Hdac2	1384.76	0.732312	0.226066	3.23937	0.00119792	0.0130797
Insyn2b	173.408	-0.980459	0.302752	-3.23849	0.00120166	0.0131031
Ppp6c	2066.14	0.602927	0.186172	3.23855	0.0012014	0.0131031
Optn	407.59	0.68797	0.212472	3.23794	0.00120397	0.0131198
Eogt	1301.15	0.5625	0.173734	3.23772	0.00120491	0.0131213
Lman1	1568.62	0.568794	0.175721	3.23692	0.00120829	0.0131407
Trmt1	491.46	-0.674871	0.208483	-3.23706	0.00120769	0.0131407
Faah	2126.99	-0.611881	0.18905	-3.23662	0.00120956	0.0131459
Bpifa1	2742.83	9.14792	2.82784	3.23495	0.00121665	0.0132142
Gm31805	59.6021	-1.42582	0.440794	-3.23466	0.00121787	0.0132188
Cxcl2	1507.16	0.658911	0.20375	3.23392	0.00122102	0.0132443
E030022I16Rik	71.7077	-1.54149	0.47677	-3.23319	0.00122418	0.0132611
Larp4	1549.2	0.621392	0.192185	3.2333	0.00122367	0.0132611
Rps17	2774.33	-0.517331	0.160037	-3.23257	0.00122682	0.0132811
Zmynd19	163.604	1.34778	0.41709	3.23137	0.00123197	0.013328
Gm47087	132.494	-1.00663	0.311626	-3.23024	0.00123687	0.0133723
Ppp1cc	7871.53	0.684572	0.211948	3.2299	0.00123833	0.0133793
Cdc27	1107.21	0.579887	0.179595	3.22886	0.00124285	0.0134172
Mtss1	533.266	-0.649093	0.201037	-3.22872	0.00124346	0.0134172
Tomm70a	1480.24	0.601554	0.186402	3.22719	0.00125013	0.0134803
Kri1	342.946	-0.772203	0.239316	-3.22671	0.00125224	0.0134943
Gm21917	119.041	-1.24838	0.387039	-3.22547	0.00125768	0.013544
Ipo11	707.062	0.606342	0.188028	3.22473	0.0012609	0.0135698
Plekha2	4105.8	0.544866	0.168991	3.22424	0.00126309	0.0135846
Trib2	5064.43	-0.520368	0.161438	-3.22333	0.0012671	0.0136188
Fbxl12	471.283	-0.681861	0.211569	-3.22287	0.00126912	0.0136317
Zfp97	208.053	0.934447	0.289977	3.22248	0.00127085	0.0136414
Traf3ip3	1532.81	-0.611241	0.189698	-3.22217	0.00127221	0.0136472
Uba2	2730.52	0.522818	0.162336	3.22059	0.00127929	0.0137141
Gm6158	75.5142	-8.14554	2.53003	-3.21955	0.00128392	0.0137549
Rpl31-ps8	833.603	-0.681023	0.211556	-3.21911	0.00128589	0.013767
Gm27201	16.3347	-2.93491	0.91222	-3.21732	0.00129393	0.0138351
Tstd3	356.845	0.749866	0.233068	3.21737	0.00129372	0.0138351
Mcm9	306.202	1.05021	0.326469	3.21688	0.00129592	0.0138406
Uba6	681.541	0.771746	0.239908	3.21684	0.00129611	0.0138406
4930581F22Rik	98.2356	-1.14258	0.355252	-3.21625	0.00129876	0.0138598
E430021H15Rik	54.1259	-1.64005	0.510152	-3.21483	0.00130524	0.01392
Gabbr1	390.834	-0.688227	0.214137	-3.21395	0.00130921	0.0139533
Mfsd14a	2427.75	0.504648	0.157076	3.21277	0.00131463	0.0140021
Golga7	2486.15	0.524187	0.163259	3.21077	0.00132381	0.0140907
Gm45062	181.345	-1.19883	0.373461	-3.21004	0.00132717	0.0141125
Itsn2	2330.76	0.792743	0.246964	3.20995	0.00132756	0.0141125
Arfip1	819.134	0.610341	0.190203	3.20889	0.0013325	0.0141559
Sigirr	1604.84	-0.639959	0.199459	-3.20848	0.0013344	0.014167
Ifngr2	1388.14	-0.586975	0.182999	-3.20753	0.00133878	0.0142043
Ckap4	198.232	1.17064	0.365057	3.20673	0.00134252	0.0142263
Ubp1	927.874	0.880497	0.274579	3.20672	0.00134258	0.0142263
Rgs16	1205.69	0.824926	0.257539	3.20311	0.00135952	0.0143874
Sppl2a	2619.37	0.534952	0.167009	3.20313	0.00135942	0.0143874
Gm43533	19.676	-2.99777	0.936039	-3.20261	0.0013619	0.0144033
Gm9917	831.703	0.848632	0.265038	3.20193	0.00136511	0.014428
Nmur1	84.3249	1.45175	0.453927	3.1982	0.00138287	0.0145971
Trpc1	63.5302	1.8735	0.585787	3.19826	0.0013826	0.0145971
Gpbp1	2316.87	0.653645	0.204397	3.19792	0.00138422	0.014602
Pdzd8	876.201	0.745578	0.233177	3.19747	0.00138638	0.0146154
Ppp3r1	1801.21	0.684599	0.214131	3.1971	0.00138817	0.0146249
Tbxa2r	310.905	-0.818682	0.2561	-3.19672	0.00138998	0.0146346
Entpd1	2785.85	0.50033	0.15653	3.19639	0.00139158	0.0146352
H2az1	15379	0.618783	0.193602	3.19616	0.00139269	0.0146352
Snhg9	41.7159	-1.71459	0.53643	-3.1963	0.00139201	0.0146352
Srgap3	129.43	1.00774	0.315382	3.1953	0.00139684	0.0146694
Bc1	267.702	-1.12532	0.352302	-3.19419	0.00140226	0.0147078
Gm3055	143.98	1.38382	0.43323	3.19418	0.00140227	0.0147078
Caap1	212.487	1.10306	0.34551	3.19254	0.00141026	0.0147746
Mpeg1	418.359	0.800177	0.250642	3.19251	0.00141043	0.0147746
Mpp6	277.38	1.26814	0.397257	3.19223	0.00141179	0.0147795
B4galnt1	3115.61	-0.720099	0.226049	-3.18558	0.00144463	0.0151137
Agpat5	727.772	0.646209	0.202891	3.18501	0.00144748	0.0151244
Disp1	317.647	-0.78685	0.247037	-3.18516	0.00144676	0.0151244
Dpm3	425.452	-0.85917	0.269997	-3.18214	0.00146191	0.0152558
Ramp1	3171.88	0.542772	0.170568	3.18215	0.00146186	0.0152558
Ext1	365.858	0.835041	0.262483	3.18131	0.0014661	0.0152898
Cln5	1022.03	0.585746	0.184133	3.18111	0.00146713	0.015291
Nsd2	620.135	0.68343	0.214858	3.18085	0.00146845	0.0152951
Rab20	1092.3	0.571117	0.179629	3.17942	0.0014757	0.0153609
BC005537	944.278	-0.599397	0.188541	-3.17914	0.00147712	0.015366
5830487J09Rik	131.502	-1.30776	0.411443	-3.17848	0.00148048	0.0153815
Cnot11	692.799	0.77287	0.243147	3.17861	0.00147982	0.0153815
AI597479	477.342	0.653176	0.205605	3.17685	0.00148884	0.0154489
Nr2c2ap	286.2	-0.840881	0.264686	-3.17691	0.00148855	0.0154489
Ei24	1068.36	0.574428	0.180879	3.17575	0.0014945	0.0154979
Trbv13-3	259.567	-0.848651	0.267249	-3.17551	0.00149574	0.0155011
Gpld1	243.528	0.999169	0.3148	3.17398	0.00150365	0.0155732
Zfp51	566.847	0.742481	0.234	3.173	0.00150875	0.0156163
Smarcc1	1611.37	0.541626	0.17071	3.17279	0.00150981	0.0156174
Pycr2	1636.58	-0.639949	0.201769	-3.17169	0.00151556	0.0156671
Mtpn	4544.07	0.610193	0.192602	3.16816	0.00153406	0.0158385
Pno1	387.405	0.703796	0.222138	3.16828	0.00153342	0.0158385
Phlpp1	982.536	-0.563224	0.177812	-3.16753	0.00153738	0.0158629
Neto2	117.131	1.63082	0.51501	3.16658	0.00154242	0.0159049
Pole	414.556	0.844668	0.266806	3.16585	0.00154631	0.0159351
Hnrnpa0	200.236	-1.07014	0.338173	-3.16446	0.00155372	0.0160015
Dnaja4	1146.26	0.705571	0.223035	3.1635	0.00155887	0.0160305
Hnrnpu	10252.4	0.590176	0.186557	3.16351	0.00155879	0.0160305
Mrps26	778.425	-0.661053	0.20897	-3.16339	0.00155945	0.0160305
Ndufa2	2522.59	-0.509417	0.161147	-3.16121	0.00157117	0.0161409
Tug1	1522.55	0.596224	0.188627	3.16087	0.001573	0.0161497
Dlat	1009.48	0.56655	0.179276	3.16022	0.00157651	0.0161757
Gm25692	47.733	-6.93557	2.1955	-3.15899	0.00158318	0.016234
Crk	3769.92	0.607331	0.192309	3.15809	0.00158805	0.016269
F530104D19Rik	110.879	-1.07654	0.340894	-3.158	0.00158856	0.016269
Gm12953	188.178	-1.10582	0.35035	-3.15632	0.00159774	0.0163528
Rad51	464.595	0.902217	0.285936	3.15531	0.00160325	0.0163991
Atad1	1483.83	0.548371	0.17384	3.15446	0.00160793	0.0164368
Gm45718	135	-1.09863	0.348369	-3.15363	0.00161256	0.0164739
Atf2	1449.18	0.547142	0.173549	3.15266	0.00161793	0.0165185
Mon2	505.304	-0.730419	0.231824	-3.15074	0.00162855	0.0166167
Eif4e	2424.69	0.548455	0.174239	3.14773	0.00164546	0.0167684
Gm49932	24.9958	-2.33081	0.740432	-3.1479	0.00164445	0.0167684
Foxp3	15350.3	0.604471	0.192073	3.14709	0.00164905	0.0167947
Acvr1c	18.1342	-2.76524	0.878863	-3.14639	0.00165301	0.0168246
Eea1	1415.52	0.544883	0.173227	3.14549	0.00165809	0.0168659
Haus3	724.122	0.719691	0.228816	3.14528	0.00165927	0.0168676
Dhx15	3013.27	0.49237	0.156588	3.14437	0.00166444	0.0169097
Anapc1	2864.74	0.479236	0.152481	3.14293	0.00167265	0.0169827
Etv6	1031.1	0.650969	0.2072	3.14174	0.00167948	0.0170416
Csgalnact2	727.11	0.743148	0.236559	3.14149	0.00168093	0.0170458
Cops2	840.601	0.650662	0.207159	3.14089	0.00168435	0.017049
Eef2	19173.1	-0.530663	0.168941	-3.14111	0.0016831	0.017049
Hspa4l	823.176	0.670071	0.213336	3.14092	0.00168415	0.017049
Impad1	1098.41	0.586204	0.186667	3.14038	0.0016873	0.0170684
Ppp1r14b	258.13	0.959968	0.305844	3.13875	0.00169672	0.0171532
Ccnk	79.4738	-1.35929	0.433202	-3.13779	0.00170229	0.017199
Pomc	289.475	-1.25866	0.401183	-3.13737	0.00170473	0.017213
Gm47922	202.075	-0.874828	0.279148	-3.13393	0.00172485	0.0173951
Nid2	469.32	0.865772	0.276258	3.13392	0.00172487	0.0173951
Med15	3832.42	0.647346	0.206575	3.13371	0.0017261	0.0173969
Brap	1214.93	0.855311	0.272989	3.13313	0.00172952	0.0174073
Cpsf6	2259.71	0.52051	0.166145	3.13286	0.00173112	0.0174073
Myo5a	673.76	0.693753	0.22144	3.13291	0.0017308	0.0174073
Tmem33	1440.7	0.598261	0.190966	3.13282	0.00173134	0.0174073
C1qtnf5	245.499	-0.829706	0.264909	-3.13205	0.00173592	0.0174427
Ssb	2034.49	0.688913	0.220024	3.13108	0.00174164	0.0174895
G430095P16Rik	65.8825	-1.47523	0.471294	-3.13017	0.00174702	0.0175329
Pfdn5	1475.21	-0.534029	0.170704	-3.1284	0.0017576	0.0176283
Clec4e	225.328	0.832421	0.266167	3.12743	0.00176339	0.0176757
Ampd3	591.25	0.638925	0.204351	3.1266	0.0017684	0.0176919
Arf4	8086.75	0.50437	0.161324	3.12645	0.0017693	0.0176919
Arfgef2	777.525	0.631689	0.202035	3.12664	0.00176818	0.0176919
Wsb1	5492.93	0.45443	0.145349	3.12647	0.00176916	0.0176919
Ndufb7	2064.95	-0.548127	0.175341	-3.12606	0.00177166	0.0177048
Lat2	350.129	0.775162	0.248068	3.12479	0.0017793	0.0177704
2810454H06Rik	85.8799	-1.21621	0.389264	-3.12439	0.00178171	0.0177837
Ppp4r3b	2380.25	0.557761	0.178545	3.12392	0.00178457	0.0178015
Gm43753	107.122	-1.4688	0.470506	-3.12174	0.00179788	0.0179234
Nol9	591.606	0.86893	0.278367	3.12153	0.00179915	0.0179253
Atrnl1	376.937	1.05996	0.339939	3.11808	0.00182035	0.0181256
Lrp8	144.832	1.34727	0.432158	3.11755	0.00182363	0.0181288
Prg4	707.494	-0.634094	0.20339	-3.11763	0.0018231	0.0181288
Vipr1	76.1048	-1.47399	0.472812	-3.11749	0.00182398	0.0181288
Gm49474	156.705	-1.06562	0.342044	-3.11544	0.0018367	0.0182443
Ctu2	713.407	-0.620127	0.199109	-3.11451	0.00184252	0.0182651
Hcst	1574.77	-0.536879	0.172374	-3.11462	0.00184184	0.0182651
Rap1a	3503.94	0.661977	0.212554	3.1144	0.00184322	0.0182651
Slc35b4	1191.6	0.582611	0.187058	3.1146	0.00184195	0.0182651
Sirt5	583.885	-0.649912	0.208726	-3.11372	0.00184747	0.0182963
Acly	5809.82	0.476193	0.152949	3.1134	0.00184945	0.0182975
Foxo4	79.1132	-1.291	0.414689	-3.11318	0.00185084	0.0182975
Fzd7	86.0959	1.38274	0.444159	3.11317	0.00185092	0.0182975
Pcgf5	1107.88	0.644047	0.206912	3.11266	0.0018541	0.018318
Cnot7	1142.04	0.648066	0.208242	3.11209	0.0018577	0.0183316
Pdia3	13417.5	0.446108	0.143342	3.11219	0.00185703	0.0183316
Gm47230	21.4387	-2.35423	0.756568	-3.11172	0.00186001	0.0183434
Zfyve16	609.68	0.64114	0.206059	3.11144	0.0018618	0.0183502
Alyref	999.953	2.20736	0.70951	3.11111	0.00186386	0.0183595
Casp3	951.877	0.627072	0.20165	3.1097	0.00187278	0.0184363
Gm18214	25.3428	-2.45462	0.79019	-3.10637	0.00189402	0.0186343
Pard6g	970.738	0.536996	0.172884	3.10611	0.00189563	0.018639
Heca	480.629	-0.816658	0.263157	-3.10331	0.00191369	0.0188055
Bcl9l	294.136	-0.769007	0.247826	-3.10301	0.00191564	0.0188134
Gm30054	189.737	-0.849774	0.273961	-3.10181	0.00192342	0.0188785
Dusp7	324.31	0.881442	0.284201	3.10147	0.0019256	0.0188887
Trib1	1887.17	-0.607177	0.195826	-3.1006	0.00193131	0.0189335
Rnf115	1434.55	0.540046	0.174283	3.09867	0.00194393	0.0190459
Gm42031	5759.26	0.634144	0.204665	3.09844	0.00194542	0.0190492
Pex6	463.706	0.934447	0.301616	3.09813	0.00194747	0.0190575
Ppp3cc	879.039	1.0319	0.333089	3.09796	0.00194857	0.0190575
Abhd12	1629.88	0.556819	0.179766	3.09746	0.00195186	0.0190783
Wapl	2458.37	0.707221	0.228393	3.09651	0.00195812	0.0191281
Josd1	859.084	0.877705	0.283573	3.09517	0.00196702	0.0191928
Tbc1d4	537.186	-0.675756	0.218339	-3.09499	0.00196822	0.0191928
Wrn	638.634	0.618378	0.19979	3.09513	0.00196723	0.0191928
Coq10a	170.365	0.937407	0.30294	3.09437	0.00197231	0.0192007
Hells	341.301	0.779171	0.251799	3.09442	0.00197199	0.0192007
Il18rap	890.47	0.55668	0.179903	3.09434	0.00197252	0.0192007
Dnah8	273	-0.777206	0.251243	-3.09345	0.00197846	0.0192472
Adam19	2473.88	0.563674	0.182237	3.09308	0.00198091	0.0192483
Fam160b1	647.594	0.768832	0.248553	3.09323	0.0019799	0.0192483
Ndufv3	1801.79	-0.507567	0.164156	-3.09197	0.00198833	0.019309
Marchf5	1332.89	0.730743	0.236474	3.09016	0.00200051	0.0194159
Cep164	320.891	-0.789111	0.255387	-3.08986	0.00200253	0.0194241
Srp54a	2052.31	0.512825	0.166038	3.08859	0.00201106	0.0194953
Tcf20	141.829	-0.950785	0.307863	-3.08834	0.0020128	0.0195008
Cpsf2	1046.02	0.568275	0.18405	3.08762	0.00201769	0.0195267
Nfatc3	3553.96	0.594288	0.192476	3.08759	0.00201784	0.0195267
Peli1	4834.26	0.774259	0.250801	3.08714	0.00202089	0.0195333
Pla2g12a	275.316	1.02387	0.331648	3.08721	0.00202047	0.0195333
Caprin2	200.061	-0.852027	0.276112	-3.0858	0.00203005	0.0196104
Gm17106	45.0967	-1.55952	0.505561	-3.08473	0.00203736	0.0196695
Nfatc2	1420.99	0.563605	0.182779	3.08353	0.00204558	0.0197373
Epb41l2	3179.69	0.465038	0.150825	3.08329	0.00204723	0.0197417
Gns	2086.93	0.563125	0.182658	3.08294	0.00204968	0.0197538
Sdcbp	12737.8	0.504033	0.163546	3.0819	0.00205687	0.0198115
Fam174a	856.575	0.639947	0.207748	3.08041	0.00206719	0.0198993
Nt5dc1	711.403	0.605421	0.196614	3.07923	0.00207533	0.0199544
Ptpn2	1715.11	0.582894	0.189291	3.07935	0.00207451	0.0199544
Gm15542	121.075	-1.00249	0.325601	-3.07889	0.00207776	0.0199609
Prickle3	286.493	-0.76706	0.249143	-3.07879	0.00207843	0.0199609
Fyttd1	1049.77	0.583542	0.189568	3.07828	0.00208201	0.019972
Smarca5	2229.76	1.975	0.641571	3.07838	0.00208126	0.019972
Fam189b	1405.1	-0.651911	0.211805	-3.07789	0.00208472	0.0199865
Gm44453	40.6595	-1.70419	0.553969	-3.07634	0.00209562	0.0200793
Arel1	1816.35	0.600268	0.195145	3.07601	0.00209789	0.0200869
Etfdh	1170.14	0.525058	0.170702	3.07588	0.00209885	0.0200869
Kif15	291.772	0.790491	0.257012	3.0757	0.0021001	0.0200872
Micu2	1723.39	0.795947	0.25897	3.07351	0.00211555	0.0202233
Trmt2b	675.659	0.588835	0.191666	3.0722	0.0021249	0.020301
Copa	8217.2	0.501369	0.163253	3.07111	0.00213265	0.0203561
Yipf4	1319.56	0.682171	0.22213	3.07104	0.00213314	0.0203561
Timp2	6597.42	1.69942	0.553482	3.07042	0.0021376	0.0203869
Apol9b	666.496	0.639713	0.208498	3.0682	0.00215352	0.0205268
Gm48566	46.0527	-1.5856	0.517184	-3.06584	0.00217061	0.0206778
Gimap3	12604.7	-0.519312	0.169475	-3.06425	0.0021822	0.020765
Tsc22d3	9675.47	-0.467157	0.152455	-3.06423	0.00218228	0.020765
Atad5	252.957	0.877312	0.286371	3.06355	0.00218729	0.0207951
Vps41	1741.5	0.49355	0.161109	3.06346	0.00218796	0.0207951
Gm12481	1234.57	-1.00959	0.329633	-3.06277	0.00219302	0.0208312
Slc30a5	1353.45	0.519018	0.16957	3.0608	0.00220749	0.0209566
Il1a	287.91	0.765708	0.250251	3.05977	0.0022151	0.0210167
Mbnl1	11382.3	0.543862	0.177758	3.05957	0.00221655	0.0210184
Ppp4r3a	2113.34	0.772314	0.252481	3.0589	0.0022215	0.0210468
Septin2	2098.72	0.596519	0.195022	3.05873	0.00222279	0.0210468
Sgpl1	2507.8	0.515747	0.168619	3.05865	0.00222337	0.0210468
Setd4	275.182	-0.73372	0.239944	-3.05788	0.00222911	0.0210891
Kansl1	1820.56	0.517389	0.169233	3.05725	0.00223376	0.0211209
Gm44080	47.5861	-1.52055	0.497477	-3.05653	0.00223914	0.0211597
Kif4	315.66	0.857666	0.280852	3.0538	0.00225965	0.0213412
Rps7-ps3	909.496	-0.574502	0.188156	-3.05333	0.00226316	0.0213622
Prrc2a	226.483	-0.801455	0.26262	-3.05176	0.002275	0.0214617
Col4a3bp	1033.12	0.593368	0.194481	3.05103	0.00228059	0.0215022
Efr3a	4226.75	0.473195	0.155244	3.04808	0.00230312	0.0217021
Slc30a1	150.623	1.12824	0.370186	3.04776	0.00230553	0.0217125
Tmbim1	3686.51	0.46609	0.15304	3.04554	0.00232262	0.021861
Arid4b	2026.18	-0.566223	0.185954	-3.04496	0.00232711	0.0218783
Specc1l	3990.8	0.507919	0.166802	3.04504	0.00232651	0.0218783
Fbxl5	1455.53	0.502393	0.16502	3.04443	0.00233121	0.0219044
Nr2f6	291.989	1.12203	0.368628	3.0438	0.00233614	0.0219382
Smim3	622.111	0.595877	0.19583	3.04283	0.00234366	0.0219963
Kif18b	300.782	0.806931	0.265303	3.04154	0.00235369	0.0220654
Zfp758	259.797	0.788083	0.259096	3.04166	0.00235275	0.0220654
Arl5c	2228.3	-0.535137	0.176051	-3.03966	0.00236845	0.0221911
Mirt1	169.066	-1.0121	0.332987	-3.03944	0.00237015	0.0221944
Gm43063	28.3069	-1.99703	0.657274	-3.03835	0.00237875	0.0222623
H4c14	27.6208	-2.15752	0.710322	-3.03738	0.00238645	0.0223141
Nipa2	1129.7	0.545433	0.179578	3.03731	0.00238699	0.0223141
Polk	598.428	0.592847	0.195352	3.03476	0.00240724	0.0224908
Nuf2	257.548	0.887849	0.292645	3.03388	0.00241432	0.0225313
Syncrip	1817.8	0.576293	0.189949	3.03393	0.00241391	0.0225313
Dtnb	1663.7	0.548989	0.181017	3.03281	0.00242291	0.0225988
Als2	492.378	0.622626	0.205373	3.03169	0.00243189	0.0226697
2610002M06Rik	463.142	0.702651	0.231857	3.03053	0.00244125	0.0227408
Smarcad1	597.253	0.656019	0.216484	3.03033	0.00244288	0.0227408
Usp8	1656.27	0.516024	0.170292	3.03023	0.00244364	0.0227408
Adat1	122.8	-1.07783	0.355771	-3.02957	0.00244902	0.0227523
Mri1	940.191	-0.574443	0.189603	-3.02972	0.00244779	0.0227523
Rbm26	513.251	0.99217	0.327459	3.02991	0.00244628	0.0227523
Nsun5	353.004	-0.690832	0.228121	-3.02836	0.00245884	0.0228307
Napsa	1661.25	-0.783413	0.258792	-3.02719	0.0024684	0.0229066
Cyp4v3	493.688	0.671523	0.221976	3.0252	0.00248468	0.0230448
Lmcd1	319.031	-0.788636	0.260724	-3.02479	0.00248804	0.0230629
Cdkn2c	443.995	0.640979	0.211949	3.02421	0.00249283	0.0230943
Tarsl2	307.994	0.795296	0.263371	3.01968	0.0025304	0.0234293
N4bp2l1	1015.86	0.521647	0.172811	3.0186	0.00253948	0.0235001
Snu13	4366.17	0.492288	0.163117	3.018	0.00254453	0.0235337
Pdcd6ip	4394.72	0.467743	0.155002	3.01766	0.00254733	0.0235407
Uqcr11	3189.24	-0.522277	0.173079	-3.01757	0.00254814	0.0235407
Trrap	824.378	-0.572786	0.189841	-3.01719	0.00255128	0.0235566
Stap1	658.032	0.674053	0.223555	3.01515	0.00256853	0.0237026
Mpnd	1528.34	-0.556229	0.184498	-3.01483	0.00257127	0.0237146
Ets2	5780.25	0.482724	0.160173	3.01377	0.00258025	0.0237576
Pcbp2	1193.72	-0.529324	0.175625	-3.01395	0.00257867	0.0237576
Slc25a51	1419.76	0.519441	0.172356	3.01377	0.00258021	0.0237576
Tysnd1	326.853	1.17304	0.389293	3.01324	0.00258471	0.0237854
Mapre2	2540.12	0.495202	0.164441	3.01143	0.00260019	0.0239145
Bzw2	1200.64	-0.502843	0.166998	-3.01107	0.00260327	0.0239162
Sesn3	486.744	-0.697487	0.231632	-3.01119	0.00260224	0.0239162
Ttc19	356.638	1.06567	0.354238	3.00836	0.00262663	0.0241173
Itm2a	548.709	-0.751615	0.249911	-3.00753	0.00263382	0.02417
Ints6	1274.16	0.595711	0.198125	3.00675	0.00264056	0.0242184
Calcrl	20844.7	0.613284	0.204035	3.00577	0.00264907	0.0242694
Ttpal	1899.54	0.492843	0.16396	3.00588	0.00264815	0.0242694
Rnf111	881.517	0.688034	0.228942	3.00528	0.00265338	0.0242954
Zfp317	641.416	0.589878	0.196329	3.00453	0.00265989	0.0243416
AI506816	3248.19	0.585388	0.194876	3.00389	0.0026655	0.0243726
Gls	1195.64	0.858157	0.28569	3.00381	0.00266623	0.0243726
Tiparp	2591.51	0.467133	0.155555	3.00301	0.00267323	0.024423
Gm12568	18.66	-2.58409	0.860611	-3.00263	0.00267658	0.0244401
Art2b	311.735	-0.963867	0.321095	-3.00182	0.00268375	0.0244649
Dtx1	185.167	-1.23853	0.412588	-3.00186	0.00268337	0.0244649
Pon2	3082	0.460069	0.153253	3.00202	0.00268196	0.0244649
Bag1	2030.93	0.762723	0.25418	3.00072	0.00269345	0.0245399
Dpy19l1	187.638	1.21658	0.405565	2.99971	0.00270239	0.0246077
P3h3	133.527	1.19019	0.396827	2.99925	0.00270642	0.0246308
Gm14288	123.653	1.07172	0.357532	2.99755	0.00272159	0.0247553
Gm43305	30380.2	0.561195	0.187442	2.99397	0.00275374	0.0250063
Ndufs7	1918.33	-0.528942	0.176666	-2.99403	0.00275323	0.0250063
Tpgs2	550.187	0.641204	0.21415	2.99418	0.0027518	0.0250063
Adgre5	10300.8	-0.493282	0.164772	-2.99373	0.00275591	0.0250122
Hnrnpd	788.592	1.94361	0.649619	2.99192	0.00277225	0.0251467
Pik3cd	2667.9	-0.595715	0.199132	-2.99156	0.00277555	0.0251491
Soga1	152.896	1.11063	0.371248	2.9916	0.0027752	0.0251491
Adgrl1	210.926	-0.779761	0.260682	-2.99123	0.00277853	0.0251623
Lsm7	821.101	-0.566201	0.189334	-2.99048	0.00278537	0.025189
Npr2	228.382	0.779569	0.260684	2.99048	0.00278542	0.025189
Tent4b	415.572	1.07939	0.360952	2.99041	0.00278606	0.025189
Gm42979	83.2568	-1.23942	0.414579	-2.9896	0.00279346	0.0252421
Ralgapb	758.678	0.795287	0.266036	2.98939	0.00279533	0.0252451
Tmem71	1048.57	-0.591403	0.19798	-2.98718	0.00281565	0.0254147
Osbpl9	4505.5	0.449735	0.150596	2.98637	0.0028231	0.025468
Pdlim4	84.6067	-1.24303	0.416304	-2.98588	0.00282765	0.0254812
Rap1gap2	205.22	-0.919125	0.307814	-2.98598	0.00282672	0.0254812
Smarcd3	197.789	1.00283	0.33596	2.98498	0.00283595	0.0255421
Nipal3	336.29	-0.723633	0.242462	-2.98452	0.0028402	0.0255665
Mr1	514.007	0.634118	0.212514	2.98389	0.0028461	0.0256056
Impa2	951.597	0.64512	0.216234	2.98344	0.00285031	0.0256295
Zfp141	395.967	0.676276	0.226729	2.98275	0.00285667	0.0256727
Ptbp3	3343.83	0.51967	0.174314	2.98122	0.002871	0.0257874
Gm24407	57.1884	-1.56744	0.525851	-2.98077	0.00287522	0.0257972
Plekhb2	3979.58	0.473583	0.158875	2.98086	0.00287441	0.0257972
Frmd5	331.183	0.942655	0.316265	2.98059	0.00287692	0.0257986
Lbh	548.584	-0.622149	0.208774	-2.98001	0.00288236	0.0258193
Traf4	1808.86	0.728794	0.244557	2.98006	0.00288191	0.0258193
Eif5b	892.433	-0.574905	0.193004	-2.97872	0.00289457	0.0259096
Zfp943	258.105	0.838016	0.281344	2.97861	0.00289558	0.0259096
Gm44231	521.779	-0.669881	0.224929	-2.97819	0.00289953	0.0259308
Cdc6	322.275	1.00279	0.336874	2.97674	0.00291327	0.0259871
P4ha1	1638.18	-0.527888	0.177306	-2.97727	0.00290825	0.0259871
Pja1	2237.54	-0.502452	0.16879	-2.97679	0.00291284	0.0259871
Tbc1d12	73.4377	1.36917	0.459963	2.9767	0.00291369	0.0259871
Zfp719	365.586	0.755512	0.253784	2.97699	0.00291094	0.0259871
Dnajc13	998.808	0.511868	0.171971	2.97647	0.00291586	0.0259924
D130062J10Rik	199.658	-0.819649	0.275429	-2.9759	0.0029213	0.0260269
Actn1	226.393	-0.799297	0.268667	-2.97505	0.00292942	0.0260851
Slc25a16	456.889	0.608225	0.204457	2.97484	0.00293144	0.0260891
Cited2	605.849	0.993675	0.334202	2.97328	0.00294637	0.0262078
Brox	1834.87	0.508328	0.171056	2.9717	0.00296155	0.0263286
Cdk14	976.631	0.691635	0.232777	2.97123	0.00296606	0.0263545
Vbp1	1652.68	0.704346	0.237079	2.97093	0.002969	0.0263664
Alkbh5	984.13	0.8578	0.288783	2.97039	0.00297421	0.026389
Anapc4	1167.24	0.497661	0.167553	2.97017	0.00297634	0.026389
P2ry10	4377.36	0.598594	0.201525	2.97032	0.0029749	0.026389
Gm37660	45.1791	-1.53817	0.518142	-2.96863	0.00299127	0.0265072
Sfmbt2	143.872	1.02936	0.346971	2.96671	0.00301005	0.0266593
Gm37593	31.1433	-2.0082	0.677006	-2.96629	0.00301412	0.0266667
Gm48274	249.027	0.991342	0.334196	2.96634	0.00301364	0.0266667
Gm18811	21.6424	-2.16351	0.729687	-2.96498	0.00302704	0.0267658
Strn	792.412	0.637107	0.214889	2.96482	0.00302856	0.0267658
Acvr2a	544.216	0.653603	0.220467	2.96464	0.00303039	0.0267676
Marcks	414.893	1.1743	0.396249	2.96353	0.00304132	0.0268498
Unc93a	26.8615	2.13808	0.721544	2.9632	0.00304461	0.0268645
Rgl2	1304.43	-0.515874	0.174146	-2.9623	0.00305351	0.0269286
Ikzf1	852.383	-0.558267	0.188492	-2.96175	0.00305897	0.0269623
Ctdspl2	1005.73	0.568334	0.191961	2.96067	0.00306973	0.0270428
Rif1	861.535	0.861196	0.290955	2.9599	0.00307743	0.027088
Socs1	1203.4	-0.622687	0.21038	-2.95982	0.00307814	0.027088
1810041H14Rik	67.3041	-1.32166	0.446604	-2.95936	0.00308278	0.0271144
Cenpl	532.344	0.658671	0.22277	2.95673	0.00310916	0.0273318
Gem	4862.15	0.542148	0.183416	2.95584	0.00311818	0.0273965
Zbtb20	2699.85	-0.504737	0.170784	-2.95541	0.0031225	0.0274199
2310033P09Rik	395.131	-0.759748	0.257099	-2.95508	0.00312592	0.0274353
Mphosph6	559.142	0.593856	0.201114	2.95284	0.00314868	0.0276204
Wdfy3	747.395	0.79343	0.268815	2.95159	0.00316146	0.0277177
Srp54c	1310.88	0.509007	0.1726	2.94905	0.00318756	0.0279318
E230032D23Rik	39.9816	-1.62504	0.55109	-2.94878	0.00319033	0.0279412
3830406C13Rik	565.342	0.609024	0.206572	2.94824	0.00319592	0.0279649
Zfp40	155.438	1.01842	0.34544	2.94819	0.00319642	0.0279649
Tuba3a	19.3199	-2.27377	0.771487	-2.94726	0.00320606	0.0280343
Tnfaip8l2	673.268	-0.675757	0.229331	-2.94664	0.00321245	0.0280754
Flvcr2	164.149	1.13217	0.38444	2.94499	0.00322964	0.0282106
Tpx2	444.464	0.80132	0.272128	2.94464	0.00323327	0.0282274
Dgcr6	405.387	-0.636544	0.216246	-2.94361	0.00324412	0.0282718
Ezh2	576.418	0.632818	0.214987	2.94353	0.00324497	0.0282718
S100a10	10623.4	-0.473615	0.160881	-2.94388	0.00324127	0.0282718
Uhrf1bp1l	1932.84	0.539162	0.18317	2.9435	0.00324521	0.0282718
Ttc37	699.771	0.565226	0.192067	2.94286	0.00325199	0.028316
Cpeb4	620.089	0.605832	0.206014	2.94073	0.00327435	0.0284614
Efnb2	767.244	1.8997	0.646019	2.94062	0.00327558	0.0284614
Gm40437	41.4972	-1.6463	0.559834	-2.9407	0.00327471	0.0284614
Gtpbp6	432.147	-0.655822	0.222988	-2.94107	0.00327085	0.0284614
Fam185a	179.451	0.914281	0.311112	2.93876	0.00329532	0.0286178
Eef1d	1557.43	-0.526297	0.179132	-2.93804	0.00330294	0.0286538
Epb41l4aos	55.2416	-1.43253	0.487563	-2.93814	0.00330193	0.0286538
Fam8a1	237.928	1.10322	0.375612	2.93712	0.00331276	0.0287239
Csde1	8091.26	0.442667	0.150738	2.93668	0.00331749	0.0287347
Msantd4	419.073	0.678047	0.230887	2.93671	0.00331714	0.0287347
Faf1	772.93	1.87078	0.637158	2.93613	0.00332339	0.0287708
Gbp5	1117.6	0.56715	0.193201	2.93554	0.00332969	0.0288102
Gm37760	152.062	-0.974301	0.331941	-2.93517	0.0033337	0.0288297
Gm44950	109.515	-1.00358	0.342016	-2.93431	0.00334287	0.0288939
Ccl8	74.7498	1.62852	0.555129	2.9336	0.0033506	0.0289305
Cd163l1	79.7319	1.23953	0.422513	2.93371	0.00334937	0.0289305
Klhl2	242.42	1.02028	0.347831	2.93328	0.00335405	0.0289451
Gm6863	89.8112	-6.63404	2.26186	-2.933	0.00335703	0.0289557
Cox4i1	5599.33	-0.447698	0.152718	-2.93154	0.00337286	0.0290771
Colgalt1	1480.67	0.775438	0.264686	2.92966	0.00339338	0.0292387
Acss1	871.405	-0.573072	0.19568	-2.92861	0.00340478	0.0293178
Pitpna	6280.35	0.582788	0.199006	2.92849	0.00340612	0.0293178
Ftl1	39710.1	-0.522707	0.178661	-2.92569	0.00343697	0.029568
Phf3	1063.45	0.632029	0.216161	2.92389	0.00345689	0.0297239
Ncln	1987.57	-0.582001	0.199154	-2.92237	0.00347383	0.029854
1600020E01Rik	479.821	-0.694478	0.237786	-2.9206	0.00349358	0.0299934
Gm16580	29.5687	-1.87978	0.643632	-2.92059	0.00349369	0.0299934
Gm42646	48.3877	-1.52532	0.522628	-2.91856	0.00351656	0.030174
Nsmce1	1365.83	-0.493291	0.169083	-2.91745	0.00352911	0.030266
Dip2a	504.889	0.640022	0.219417	2.91692	0.00353511	0.0303017
Abcb1a	957.134	0.513067	0.176021	2.9148	0.00355913	0.0304918
Ptpn7	3303.09	0.605471	0.207751	2.91441	0.0035636	0.0305142
Rab32	329.065	0.666807	0.228817	2.91415	0.00356653	0.0305235
Edil3	500.895	0.756792	0.259794	2.91305	0.00357922	0.0306162
Acadl	1674.62	0.471376	0.161905	2.91143	0.00359774	0.0307103
Jade2	220.963	-0.798015	0.274058	-2.91184	0.00359303	0.0307103
Prr7	52.481	1.5442	0.530343	2.9117	0.00359465	0.0307103
Ssr3	3121.93	0.464095	0.159413	2.91128	0.00359951	0.0307103
Tmem170b	354.582	0.758006	0.260352	2.91147	0.00359738	0.0307103
Glud1	3198.05	0.772395	0.265373	2.9106	0.00360733	0.0307293
Srsf1	1776.02	0.607215	0.208616	2.91069	0.00360635	0.0307293
Tdrp	268.427	-0.939499	0.322766	-2.91077	0.00360537	0.0307293
Tmem234	2549.98	-0.478838	0.16458	-2.90946	0.00362052	0.0308258
Pdcd7	224.258	0.811594	0.279104	2.90785	0.00363918	0.0309687
Sclt1	137.414	1.29854	0.446613	2.90752	0.00364303	0.0309854
Fam129a	4368.13	0.61469	0.21149	2.90647	0.00365534	0.0310742
Pgf	103.311	-1.13531	0.390754	-2.90542	0.00366759	0.0311622
Gm45051	60.4066	-1.26829	0.436646	-2.90463	0.00367691	0.0311932
Ice1	587.046	0.6848	0.235758	2.90467	0.00367642	0.0311932
Soat2	85.2908	-1.12327	0.386708	-2.90471	0.00367594	0.0311932
Nup160	1008.67	0.587788	0.202375	2.90446	0.00367892	0.0311943
Nploc4	2014.31	0.632311	0.217719	2.90425	0.00368139	0.0311992
Dlg4	223.736	-0.772305	0.265954	-2.9039	0.00368543	0.0312174
Erp44	1587.94	0.524696	0.180729	2.90321	0.00369358	0.0312704
Tmem263	524.988	0.665206	0.229157	2.90284	0.0036979	0.0312909
Gm3194	21.9627	2.56914	0.88534	2.90187	0.00370944	0.0313725
Abcb7	473.314	0.779546	0.268675	2.90144	0.00371447	0.031399
Ttll3	109.04	-1.19734	0.41285	-2.90017	0.00372957	0.0315105
Pphln1	1207.94	0.516221	0.178037	2.89951	0.0037375	0.0315613
Ndc1	402.213	0.633126	0.218596	2.89632	0.00377563	0.031867
2610204G07Rik	26.0269	-1.90191	0.656767	-2.89587	0.00378112	0.0318808
Arid4a	1788.14	-0.459335	0.158609	-2.89602	0.00377927	0.0318808
Mad2l1	560.986	0.710042	0.245217	2.89557	0.00378474	0.0318949
Armcx3	830.684	0.552895	0.190968	2.89522	0.00378894	0.0319116
Hdgf	1154.43	0.639119	0.22076	2.89508	0.00379058	0.0319116
Gm38973	93.7733	-1.06111	0.366714	-2.89355	0.00380912	0.0320514
Hcn1	28.8499	1.86879	0.645917	2.89324	0.00381288	0.0320666
Bhlhb9	429.836	0.697101	0.241002	2.89251	0.00382177	0.0321251
Gsap	710.589	0.608465	0.2104	2.89195	0.00382861	0.0321498
Sephs2	734.061	0.533229	0.184383	2.89196	0.00382845	0.0321498
Mcrip1	1563.11	-0.589988	0.204075	-2.89103	0.00383977	0.0322245
Urb2	353.138	0.784203	0.271266	2.8909	0.00384141	0.0322245
Spen	496.989	0.743283	0.257177	2.89017	0.00385039	0.0322835
Pias2	735.927	0.716407	0.247899	2.88992	0.00385339	0.0322922
Eml4	1322.97	0.71501	0.247525	2.88864	0.00386913	0.0324076
E230001N04Rik	41.4685	-1.52566	0.528316	-2.88779	0.00387965	0.0324464
Opa1	1064.64	0.508125	0.175938	2.88809	0.00387588	0.0324464
Ube2j2	1152.88	0.580832	0.201128	2.88787	0.00387863	0.0324464
Ss18	3661.39	0.439242	0.152142	2.88706	0.00388861	0.0325049
Cdk11b	2664.99	-0.447836	0.155146	-2.88655	0.00389488	0.0325407
4930405G09Rik	36.2111	-1.67415	0.580025	-2.88635	0.00389741	0.0325454
Eps8	432.434	0.742035	0.257115	2.886	0.0039017	0.0325648
Hbs1l	1950.74	0.484972	0.168084	2.8853	0.00391038	0.0326207
Gm20008	141.637	0.928304	0.321921	2.88364	0.0039311	0.032777
Elovl5	8686.07	0.472137	0.163754	2.88321	0.00393642	0.0327882
Psmb10	1820.67	-0.615887	0.213604	-2.88332	0.00393513	0.0327882
Ube2z	1003.71	0.645959	0.224157	2.88172	0.00395512	0.0329274
Hsp90b1	8847.64	0.433491	0.150466	2.88099	0.00396428	0.032987
4930478L05Rik	96.6076	-1.06105	0.368354	-2.88053	0.00397011	0.0330131
Rpain	762.171	-0.571887	0.198543	-2.88042	0.00397141	0.0330131
Rpl7	5493.9	-0.44407	0.154191	-2.88001	0.00397666	0.0330401
Rgs9	509.449	0.595339	0.206752	2.87948	0.00398334	0.0330789
Katnbl1	432.579	0.772196	0.268188	2.8793	0.00398557	0.0330808
Kmt2a	1159.15	-0.503573	0.174921	-2.87885	0.00399123	0.0331111
D16Ertd472e	2754.64	0.438246	0.152284	2.87782	0.00400437	0.0332035
Gm3512	62.4814	1.30716	0.4543	2.8773	0.0040109	0.033241
Atox1	2003.58	-0.472635	0.164291	-2.87682	0.0040171	0.0332756
Ecpas	1071.93	0.510895	0.177671	2.87552	0.00403365	0.033396
1700084C06Rik	16.3632	-2.66071	0.925529	-2.8748	0.00404285	0.0334418
Gm43775	90.7607	-1.16648	0.405766	-2.87477	0.00404324	0.0334418
Mettl26	653.583	-0.634571	0.220764	-2.87443	0.00404754	0.0334606
Idnk	853.465	-0.509	0.177097	-2.87414	0.00405132	0.0334751
[truncated: 307 more rows]

## Sheet: Supp Table 3
Supplemental Table 3. Significant DEGs from single cell RNA-seq comparison of IAV-induced lung Treg cells (5 dpi) (Rorc and Ccr8 groups combined) vs. bleomycin-induced lung Treg cells (12 dpi) (Rorc and Ccr8 groups combined)
	p_val	avg_log2FC	pct.1	pct.2	p_val_adj
Irf7	0	4.55598	0.943	0.17	0
Isg15	0	5.18885	0.922	0.178	0
Ifit1	0	5.51522	0.758	0.045	0
Rtp4	0	4.01957	0.804	0.093	0
Ifit3	0	6.06845	0.721	0.03	0
Slfn1	0	4.55345	0.748	0.074	0
Ms4a4b	0	3.93001	0.814	0.159	0
Zbp1	0	3.54842	0.876	0.225	0
Bst2	0	3.78139	0.895	0.268	0
Xaf1	0	3.7486	0.73	0.115	0
Lgals3bp	0	4.00359	0.63	0.073	0
Ifi213	0	4.15841	0.569	0.044	0
Isg20	0	3.45101	0.866	0.344	0
Gbp6	0	3.44335	0.594	0.083	0
Igtp	0	2.63996	0.778	0.273	0
Trim30a	0	2.95529	0.638	0.145	0
Irgm1	0	3.38822	0.59	0.1	0
Ramp1	0	-3.02961	0.138	0.627	0
Iigp1	0	4.2892	0.517	0.038	0
Usp18	0	5.62004	0.49	0.019	0
Gm8369	0	2.53418	0.671	0.204	0
Phf11b	0	2.70431	0.809	0.37	0
Rnf213	0	3.54827	0.51	0.08	0
Stat1	0	2.1312	0.872	0.443	0
Ifit3b	0	6.08479	0.435	0.01	0
Ms4a6b	0	2.2061	0.814	0.395	0
Slfn2	0	2.06576	0.812	0.4	0
Oas1a	0	3.68006	0.481	0.069	0
Ifi47	0	2.32651	0.749	0.339	0
Trafd1	0	3.03087	0.532	0.128	0
Ube2l6	0	3.54781	0.485	0.081	0
Ifit1bl1	0	5.24811	0.419	0.017	0
Gbp4	0	2.66567	0.542	0.146	0
Ifi35	0	2.28315	0.622	0.226	0
Epsti1	0	2.25979	0.706	0.311	0
Phf11a	0	3.60715	0.448	0.057	0
Ifitm3	0	5.47502	0.423	0.035	0
Oasl2	0	5.87844	0.389	0.01	0
Daxx	0	3.03299	0.496	0.119	0
Gbp2	0	3.05769	0.505	0.134	0
Rsad2	0	5.32214	0.383	0.015	0
Dtx3l	0	2.39472	0.507	0.149	0
Rnf114	0	1.83791	0.694	0.339	0
Phf11c	0	3.64702	0.402	0.048	0
Aftph	0	2.79306	0.465	0.113	0
Mxd1	0	1.85587	0.827	0.475	0
Parp9	0	2.50348	0.46	0.118	0
Ifi209	0	2.79456	0.427	0.09	0
Tap1	0	1.57515	0.721	0.393	0
Stat2	0	3.07057	0.384	0.064	0
Cxcl10	0	5.00606	0.345	0.031	0
Ifi206	0	3.58609	0.34	0.035	0
Psmb9	0	1.46872	0.768	0.474	0
mt-Nd4l	0	-1.17048	0.65	0.943	0
Gm47242	0	5.33179	0.286	0.008	0
Sp100	0	1.48402	0.768	0.491	0
H2-T22	0	2.3298	0.951	0.675	0
Samhd1	0	1.86412	0.9	0.626	0
Oasl1	0	5.72075	0.268	0.007	0
H2-Q7	0	1.34519	0.899	0.66	0
Ly6a	0	1.92175	0.977	0.753	0
H2-T23	0	1.48533	0.879	0.655	0
mt-Cytb	0	-0.98911	0.73	0.948	0
Rpl36a	0	-1.04369	0.739	0.945	0
Rpl3	0	-1.17298	0.818	0.983	0
Rpl10a	0	-0.832926	0.835	0.978	0
Rps18	0	-0.882025	0.862	0.98	0
Npc2	0	1.67131	0.931	0.822	0
Ifi27l2a	0	3.10404	0.992	0.89	0
Rpl15	0	-0.74497	0.89	0.982	0
Rps8	0	-0.934662	0.9	0.991	0
Rps2	0	-1.0561	0.904	0.992	0
Rpl8	0	-0.852892	0.909	0.991	0
Glrx	0	1.45651	0.926	0.846	0
Rpl35	0	-0.736089	0.909	0.985	0
mt-Atp6	0	-0.788872	0.92	0.996	0
Rps26	0	-0.755887	0.921	0.988	0
Rps3a1	0	-0.923062	0.93	0.996	0
mt-Co2	0	-0.784314	0.93	0.996	0
Rps4x	0	-0.742088	0.94	0.998	0
Rps7	0	-0.673233	0.938	0.995	0
Rpl29	0	-0.624977	0.936	0.993	0
Rpl32	0	-0.729132	0.941	0.994	0
Rpl6	0	-0.678799	0.948	0.996	0
Rps27a	0	-0.721648	0.95	0.998	0
Rps3	0	-0.561684	0.95	0.997	0
Rps15a	0	-0.822054	0.951	0.998	0
Rpsa	0	-0.797263	0.954	0.999	0
Rpl35a	0	-0.653784	0.95	0.994	0
Rpl30	0	-0.535603	0.959	0.999	0
Rpl21	0	-0.666929	0.958	0.997	0
Rpl13	0	-0.814109	0.961	1	0
Rpl11	0	-0.620635	0.96	0.998	0
Rpl23	0	-0.587857	0.959	0.997	0
Rpl37	0	-0.583148	0.964	0.999	0
Eef1a1	0	-0.56808	0.972	1	0
Rpl37a	0	-0.543517	0.976	0.999	0
H2-K1	0	0.828859	0.998	0.988	0
B2m	0	0.651374	0.982	0.991	0
Shisa5	0	0.694987	0.98	0.986	0
H2-D1	0	0.735393	0.989	0.989	0
Rpl22	2.45983e-307	-0.68005	0.889	0.985	7.94155e-303
Dhx58	9.13081e-306	4.00841	0.3	0.025	2.94788e-301
Ifi203	1.73051e-300	1.86384	0.648	0.306	5.58697e-296
Parp14	1.98755e-300	2.28263	0.516	0.166	6.41681e-296
Rps19	2.70534e-300	-0.710486	0.922	0.993	8.73419e-296
Trim30d	5.55174e-299	3.40079	0.331	0.042	1.79238e-294
Tgtp2	2.17224e-298	3.07246	0.364	0.06	7.01309e-294
Mndal	2.50385e-295	1.83336	0.658	0.328	8.08369e-291
Rpl14	3.2789e-295	-0.84184	0.805	0.955	1.05859e-290
Rps10	8.20014e-294	-0.558021	0.952	0.996	2.64742e-289
Oas3	8.96524e-294	4.98293	0.253	0.008	2.89443e-289
Rps9	1.63829e-290	-0.574376	0.937	0.994	5.28921e-286
H2-Q4	1.72896e-290	1.45056	0.765	0.448	5.58195e-286
Rpl12	1.96092e-290	-1.02632	0.638	0.89	6.33082e-286
Ifi214	1.11493e-289	4.22756	0.27	0.016	3.59955e-285
Ddx60	8.2358e-289	4.10735	0.276	0.019	2.65893e-284
Rpl38	1.11851e-288	-0.55673	0.962	0.998	3.6111e-284
Gbp9	1.32699e-287	3.00967	0.357	0.06	4.28419e-283
Cd47	3.99633e-287	1.13907	0.841	0.653	1.29022e-282
Herc6	4.76906e-287	2.89793	0.379	0.074	1.53969e-282
Rpl34	9.57339e-286	-0.489922	0.959	0.997	3.09077e-281
Rpl10	6.29292e-285	-0.821028	0.808	0.946	2.03167e-280
Ifi27	9.70233e-285	-2.32923	0.116	0.479	3.1324e-280
mt-Co3	2.94161e-284	-0.83027	0.796	0.963	9.497e-280
Rps11	1.13849e-283	-0.526134	0.967	0.997	3.6756e-279
Pdcd1	6.48281e-282	-2.13871	0.204	0.565	2.09297e-277
Cmpk2	2.58761e-281	5.02045	0.256	0.014	8.35409e-277
Rpl26	6.87412e-280	-0.694895	0.885	0.972	2.21931e-275
Gng12	3.77144e-279	3.17783	0.372	0.077	1.21761e-274
Rps28	1.22675e-277	-0.636094	0.934	0.991	3.96056e-273
Rpl27a	2.89775e-276	-0.522932	0.96	0.997	9.35537e-272
Tmbim6	7.04644e-274	0.904649	0.895	0.823	2.27494e-269
H2-Q6	1.16126e-271	1.45661	0.749	0.448	3.74914e-267
Rpl41	1.33634e-269	-0.446364	0.985	1	4.31436e-265
Ddx58	2.66708e-269	2.51801	0.41	0.101	8.61067e-265
Ppia	3.198e-269	-0.560723	0.952	0.996	1.03248e-264
Rps16	3.87605e-269	-0.542087	0.951	0.998	1.25138e-264
Rplp1	3.99199e-269	-0.572808	0.95	0.994	1.28881e-264
Rps21	9.97979e-266	-0.569899	0.942	0.994	3.22198e-261
Rps29	3.53791e-263	-0.593296	0.96	0.996	1.14221e-258
Slfn8	6.63285e-263	2.47802	0.418	0.11	2.14142e-258
Rpl18	1.8712e-261	-0.528704	0.953	0.996	6.04115e-257
Ccrl2	3.37619e-261	2.10511	0.535	0.208	1.09e-256
Pml	1.86058e-260	3.01426	0.342	0.064	6.00688e-256
Rpl36	2.61466e-260	-0.494758	0.965	0.996	8.44142e-256
H2afz	5.27598e-260	-1.62658	0.681	0.881	1.70335e-255
Naa20	1.08845e-258	1.96935	0.532	0.213	3.51406e-254
Ms4a4c	1.18918e-251	5.99121	0.214	0.005	3.83925e-247
Bmyc	3.44301e-247	-2.5101	0.117	0.449	1.11158e-242
Psme1	5.37321e-245	0.898678	0.875	0.776	1.73474e-240
mt-Nd1	7.81478e-245	-1.1661	0.444	0.764	2.523e-240
Gbp3	7.44047e-244	1.89564	0.546	0.236	2.40216e-239
Rpl9	7.82423e-243	-0.447018	0.96	0.998	2.52605e-238
mt-Co1	9.48562e-242	-0.486068	0.981	0.999	3.06243e-237
Rps20	1.58113e-240	-0.573712	0.94	0.996	5.10467e-236
Rplp0	4.40919e-237	-0.541043	0.96	0.998	1.42351e-232
Ubald2	1.59531e-236	1.1021	0.866	0.672	5.15046e-232
Gbp7	2.92453e-229	1.59546	0.618	0.324	9.44184e-225
Fth1	9.0569e-226	1.06453	0.983	0.997	2.92402e-221
Rps13	1.98291e-221	-0.438231	0.958	0.998	6.40181e-217
Gpr18	6.69864e-221	2.59658	0.33	0.072	2.16266e-216
Gm4951	5.40374e-220	5.29203	0.193	0.006	1.7446e-215
Rps24	1.355e-219	-0.400335	0.969	0.999	4.3746e-215
Rps5	4.17482e-219	-0.474961	0.947	0.995	1.34784e-214
Ptma	1.68667e-218	-0.565988	0.955	0.992	5.44542e-214
Tapbp	4.99743e-218	1.34511	0.695	0.464	1.61342e-213
Lgals9	1.12928e-215	1.473	0.68	0.456	3.64588e-211
Nrn1	2.16582e-215	-2.98767	0.071	0.358	6.99234e-211
mt-Nd2	3.4866e-215	-1.1817	0.389	0.699	1.12565e-210
Ifit2	1.17068e-214	3.8091	0.249	0.032	3.77953e-210
Ifih1	3.20797e-212	3.30857	0.254	0.035	1.03569e-207
Sell	6.81046e-210	2.0516	0.489	0.213	2.19876e-205
Dgat1	1.79581e-207	1.52255	0.647	0.375	5.79777e-203
Helz2	1.59233e-205	2.17133	0.395	0.123	5.14084e-201
Rpl19	7.36401e-205	-0.359408	0.976	1	2.37747e-200
S100a4	8.91608e-203	-0.858361	0.746	0.913	2.87855e-198
Psmb8	1.14418e-201	0.717851	0.906	0.884	3.69397e-197
Rps23	1.04443e-199	-0.482466	0.945	0.992	3.37193e-195
Tor3a	1.07322e-198	2.80521	0.293	0.062	3.46488e-194
Chmp4b	8.20247e-197	1.42921	0.645	0.393	2.64817e-192
Psme2	8.24373e-197	0.918252	0.836	0.711	2.66149e-192
Nop10	2.99347e-194	-1.51594	0.226	0.531	9.66442e-190
Ifi211	4.06571e-194	4.73304	0.184	0.01	1.31261e-189
Eif3f	1.54045e-192	-0.608357	0.841	0.948	4.97334e-188
Parp12	3.31596e-192	4.57155	0.183	0.01	1.07056e-187
Rpl7	1.11332e-191	-0.551364	0.881	0.97	3.59437e-187
BC147527	4.1338e-190	2.82954	0.266	0.05	1.3346e-185
Sh3bgrl3	9.84713e-190	-0.54798	0.918	0.978	3.17914e-185
Rplp2	8.38557e-188	-0.521932	0.902	0.983	2.70728e-183
Cd81	2.8264e-187	-2.16898	0.16	0.439	9.12504e-183
Gbp10	6.12867e-187	4.04464	0.186	0.013	1.97864e-182
Tff1	1.47734e-184	-2.6555	0.083	0.348	4.76959e-180
Klrg1	3.27932e-183	-1.6319	0.177	0.472	1.05873e-178
Gzmb	8.71888e-182	2.52945	0.513	0.256	2.81489e-177
Npm1	5.22349e-181	-0.840953	0.672	0.848	1.6864e-176
mt-Atp8	2.82968e-178	-0.70904	0.646	0.866	9.13564e-174
Uba7	1.21345e-176	2.16188	0.338	0.101	3.91762e-172
Irf9	2.51191e-173	1.71011	0.417	0.159	8.10969e-169
Ogfr	1.05851e-172	1.60814	0.475	0.217	3.4174e-168
Eef2	3.08223e-172	-0.491737	0.927	0.982	9.95099e-168
Rack1	1.88974e-169	-0.722783	0.713	0.882	6.10103e-165
Sdc3	3.24764e-167	5.00473	0.156	0.007	1.0485e-162
Ccr8	3.80473e-167	-1.33733	0.248	0.541	1.22836e-162
Malat1	4.24805e-166	0.805739	0.999	0.994	1.37148e-161
Cd52	3.86896e-165	-0.53594	0.954	0.989	1.24909e-160
Rpl4	4.0821e-164	-0.651262	0.766	0.905	1.3179e-159
Cnp	4.32032e-164	1.1707	0.651	0.429	1.39481e-159
Apobec3	3.41218e-162	-1.83799	0.189	0.444	1.10162e-157
Ptprcap	3.97416e-162	-0.642379	0.781	0.909	1.28306e-157
Rpl36al	4.30342e-162	-0.615043	0.776	0.92	1.38936e-157
Ly6c2	6.22811e-161	6.17208	0.144	0.005	2.01074e-156
Znfx1	7.06121e-161	2.84849	0.233	0.045	2.27971e-156
Eef1b2	1.58607e-158	-0.59766	0.803	0.927	5.12062e-154
Slc16a3	2.89843e-158	2.4355	0.306	0.092	9.35758e-154
H3f3a	6.22135e-158	-0.529722	0.851	0.945	2.00856e-153
mt-Nd4	2.58538e-157	-0.931303	0.445	0.701	8.34689e-153
Rpl7a	3.02884e-157	-0.495174	0.888	0.963	9.7786e-153
Cd274	1.80155e-156	2.08668	0.32	0.1	5.8163e-152
Rps6	2.13001e-155	-0.659161	0.772	0.905	6.87673e-151
Oas2	7.49177e-154	5.71267	0.131	0.002	2.41872e-149
Samd9l	1.58413e-153	2.14434	0.308	0.093	5.11437e-149
Cxcr3	7.66355e-153	1.48849	0.478	0.227	2.47418e-148
H2-T24	2.33156e-152	3.25648	0.176	0.019	7.52744e-148
Rpl22l1	3.19522e-151	-0.711514	0.678	0.855	1.03158e-146
Gm4070	4.55562e-150	2.1963	0.257	0.061	1.47078e-145
Cdkn1a	7.00517e-149	1.83091	0.377	0.145	2.26162e-144
Rpl17	1.3826e-148	-0.520935	0.901	0.974	4.46372e-144
Rps12	2.66171e-148	-0.545436	0.882	0.965	8.59332e-144
Smchd1	3.26748e-148	1.73423	0.425	0.191	1.0549e-143
Hmgb1	2.05498e-147	-0.671366	0.724	0.873	6.63449e-143
Gm4841	4.96507e-147	4.55682	0.139	0.007	1.60297e-142
Gm20559	1.00404e-146	1.88527	0.344	0.122	3.24153e-142
Nampt	1.09834e-146	2.33665	0.253	0.063	3.546e-142
mt-Nd5	1.69133e-145	-1.00364	0.376	0.634	5.46047e-141
Eif3i	2.1509e-143	-0.960519	0.439	0.675	6.94419e-139
Naca	5.13096e-143	-0.45507	0.893	0.97	1.65653e-138
Ubb	5.20591e-143	0.373569	0.991	0.997	1.68073e-138
Pebp1	8.15601e-142	-1.34672	0.238	0.489	2.63317e-137
Parp10	1.17402e-140	2.34561	0.238	0.056	3.79033e-136
Il1rn	1.68256e-140	4.97643	0.156	0.016	5.43215e-136
Atp5g2	7.17162e-140	-0.533384	0.809	0.915	2.31536e-135
Atp5g3	1.11076e-138	-0.593684	0.776	0.89	3.58609e-134
Atp5e	1.2702e-137	-0.467653	0.879	0.956	4.10084e-133
Usp25	2.1907e-137	1.81636	0.334	0.123	7.07266e-133
Hif1a	7.53683e-137	0.756833	0.826	0.683	2.43327e-132
Tgtp1	1.86923e-136	4.25256	0.134	0.008	6.0348e-132
Nme2	6.18564e-136	-0.816886	0.577	0.785	1.99703e-131
Rps17	6.26976e-136	-0.862367	0.493	0.709	2.02419e-131
Nmi	3.20686e-135	1.39393	0.499	0.279	1.03533e-130
Ly6c1	2.10921e-134	3.8846	0.168	0.023	6.80957e-130
F830016B08Rik	5.63751e-132	5.41393	0.118	0.004	1.82007e-127
Rps27	1.49313e-128	-0.349778	0.969	0.997	4.82056e-124
Tor1aip2	5.21527e-128	1.50398	0.427	0.207	1.68375e-123
Irf1	9.92404e-128	1.2364	0.561	0.339	3.20398e-123
9930111J21Rik2	1.02381e-127	2.02808	0.279	0.089	3.30538e-123
Tspo	5.82301e-127	0.691626	0.836	0.786	1.87996e-122
Zfp36l1	1.50408e-126	-0.907709	0.678	0.826	4.85592e-122
Rpl27	8.08833e-125	-0.327664	0.962	0.995	2.61132e-120
Ybx1	1.7584e-124	-0.647731	0.649	0.821	5.67699e-120
Trmt112	2.83226e-124	-0.944191	0.359	0.604	9.14394e-120
Atp5g1	5.47031e-124	-0.990432	0.358	0.594	1.76609e-119
Ndfip1	5.42778e-122	-0.553615	0.828	0.921	1.75236e-117
Trim25	1.42552e-119	2.31223	0.228	0.063	4.60228e-115
Mov10	3.90693e-119	2.30702	0.206	0.049	1.26135e-114
Ctsh	5.84548e-118	-2.78807	0.029	0.197	1.88721e-113
Slfn5	2.89129e-117	2.13219	0.309	0.123	9.33451e-113
Pcgf5	8.02592e-117	1.80002	0.308	0.119	2.59117e-112
Rpl28	3.96394e-115	-0.455399	0.888	0.959	1.27976e-110
Gstp3	1.16503e-113	-1.17795	0.237	0.466	3.76131e-109
Trim34a	5.53087e-113	2.50539	0.179	0.037	1.78564e-108
Bcl2l15	1.49894e-112	-2.30668	0.047	0.221	4.83932e-108
Crbn	4.38754e-112	1.32261	0.484	0.276	1.41652e-107
Psmb10	5.05511e-112	1.26999	0.513	0.32	1.63204e-107
Snx2	7.45147e-111	1.06418	0.601	0.419	2.40571e-106
Rpl18a	3.34252e-110	-0.279213	0.981	0.999	1.07913e-105
Gimap7	6.62798e-110	1.06631	0.659	0.5	2.13984e-105
Capza2	6.62068e-109	0.930953	0.666	0.526	2.13749e-104
Tmem184b	1.76705e-108	2.14473	0.223	0.065	5.70492e-104
Ly6e	1.61247e-107	0.339157	0.989	0.994	5.20587e-103
Ifi44	1.65509e-107	6.41408	0.094	0.002	5.34347e-103
Irgm2	1.15838e-106	2.03802	0.215	0.061	3.73983e-102
Clic4	2.9357e-106	1.82101	0.276	0.102	9.4779e-102
Ifi204	1.05271e-105	6.29845	0.089	0.001	3.39869e-101
AW011738	3.97795e-105	3.02227	0.135	0.019	1.28428e-100
Grcc10	7.74292e-104	-0.689294	0.582	0.764	2.4998e-99
Tspan13	2.06169e-103	-0.88169	0.352	0.576	6.65616e-99
Nme1	8.20423e-103	-1.25212	0.265	0.466	2.64874e-98
Sp140	1.01597e-102	1.81952	0.287	0.114	3.28007e-98
Rhog	1.61278e-102	0.63391	0.818	0.75	5.20687e-98
Rpl5	1.25758e-101	-0.614214	0.584	0.759	4.0601e-97
Uqcr11	7.89198e-101	-0.787415	0.442	0.642	2.54792e-96
Rps14	3.56321e-100	-0.348031	0.94	0.987	1.15038e-95
Ubc	6.62951e-100	0.77781	0.766	0.63	2.14034e-95
Tmsb4x	1.48587e-99	-0.343656	0.984	0.999	4.79714e-95
Cd28	1.98557e-99	0.851118	0.656	0.474	6.4104e-95
Ddit3	3.97482e-99	1.85484	0.234	0.078	1.28327e-94
Fam110a	1.43362e-98	1.3597	0.513	0.336	4.62845e-94
Cd53	2.16437e-98	0.848535	0.721	0.585	6.98766e-94
Gsto1	2.94351e-98	-2.52999	0.043	0.197	9.50312e-94
Lrrc25	1.60621e-97	2.62688	0.174	0.043	5.18565e-93
Selenow	7.0407e-97	0.473092	0.907	0.926	2.27309e-92
Casp8	1.69957e-96	1.2316	0.457	0.27	5.48705e-92
Tpm3	3.15752e-96	0.616203	0.794	0.711	1.0194e-91
Zup1	1.47546e-95	1.71038	0.283	0.114	4.76351e-91
Ddx24	2.03202e-95	1.02442	0.556	0.373	6.56036e-91
Pim1	2.10238e-95	0.577459	0.902	0.812	6.78752e-91
Zc3hav1	3.98408e-95	0.88568	0.611	0.418	1.28626e-90
Ppdpf	6.74066e-95	-0.780393	0.448	0.638	2.17622e-90
Atxn10	5.40709e-94	-1.24171	0.187	0.383	1.74568e-89
Ccl5	2.08619e-93	-0.446219	0.174	0.385	6.73527e-89
Pkm	2.45636e-93	0.538771	0.892	0.889	7.93036e-89
Ephx1	2.72178e-93	-2.14198	0.051	0.205	8.78728e-89
Tmem106a	7.3446e-93	2.90705	0.127	0.02	2.3712e-88
Pde4b	2.09799e-92	0.99231	0.56	0.368	6.77335e-88
Hadh	3.26469e-92	-1.47339	0.127	0.309	1.05401e-87
1600014C10Rik	5.18236e-92	0.974743	0.588	0.409	1.67313e-87
Pglyrp1	1.21934e-90	-0.779756	0.377	0.591	3.93665e-86
Cd83	1.26533e-90	-1.84917	0.077	0.242	4.08513e-86
Ppa1	3.24312e-90	1.83484	0.278	0.119	1.04704e-85
Adar	4.0028e-90	1.69835	0.238	0.086	1.2923e-85
Tsc22d3	8.89717e-89	0.712996	0.754	0.596	2.87245e-84
Wnk1	1.04897e-88	0.952416	0.628	0.47	3.3866e-84
Mitd1	1.12813e-88	1.47492	0.301	0.134	3.64217e-84
Il6st	4.24346e-88	1.41744	0.351	0.175	1.37e-83
Bola2	6.65583e-88	-1.03848	0.263	0.459	2.14883e-83
Nsd3	7.45643e-88	0.962256	0.572	0.389	2.40731e-83
Ccnd2	2.06696e-87	0.978895	0.599	0.44	6.67318e-83
Atp5c1	4.19855e-87	-0.53195	0.675	0.807	1.3555e-82
Sertad1	6.1252e-87	1.20989	0.383	0.2	1.97752e-82
Btf3	9.31339e-87	-0.361285	0.875	0.948	3.00683e-82
Tomm6	9.72357e-87	-0.580532	0.625	0.775	3.13925e-82
Pttg1	1.43253e-86	1.03453	0.508	0.328	4.62494e-82
Park7	1.504e-86	-0.637411	0.511	0.704	4.85567e-82
Cmtm7	2.31285e-86	-0.618924	0.605	0.758	7.46705e-82
Eif2ak2	2.38761e-86	1.99012	0.2	0.064	7.70838e-82
Pabpc1	6.85702e-86	-0.400804	0.853	0.935	2.21379e-81
Rapsn	1.67425e-85	-1.9565	0.097	0.26	5.40533e-81
Xdh	3.02734e-85	3.5148	0.1	0.011	9.77377e-81
Cmtr1	2.29261e-84	1.49571	0.271	0.114	7.40168e-80
Bcl2a1b	5.06077e-84	-0.817982	0.376	0.576	1.63387e-79
Gm13822	1.10548e-83	4.83963	0.078	0.003	3.56903e-79
Sp110	4.83898e-83	1.56284	0.279	0.123	1.56226e-78
Vps37b	1.17817e-82	0.821915	0.599	0.407	3.80371e-78
Snrpg	1.40926e-82	-0.451391	0.76	0.866	4.5498e-78
Tor1aip1	2.62438e-82	1.32163	0.345	0.174	8.47282e-78
Sptssa	3.06221e-82	-0.859738	0.319	0.512	9.88634e-78
Stap1	1.75477e-80	-1.65126	0.088	0.244	5.66526e-76
Atpif1	1.62516e-79	-0.856127	0.337	0.522	5.24683e-75
Cd86	2.67989e-79	2.13928	0.145	0.035	8.65203e-75
Cd2	4.21823e-79	0.451982	0.923	0.922	1.36185e-74
Leprotl1	6.57344e-79	0.540314	0.836	0.789	2.12223e-74
Eif3e	1.85177e-78	-0.643766	0.499	0.666	5.97845e-74
Sdcbp2	4.98813e-78	1.04321	0.487	0.317	1.61042e-73
Eef1d	9.8574e-78	-0.572766	0.575	0.736	3.18246e-73
Gng10	4.21873e-77	-0.874494	0.297	0.482	1.36202e-72
Wdr83os	7.0984e-77	-0.869173	0.321	0.504	2.29172e-72
Ccr4	8.82411e-77	1.09918	0.423	0.254	2.84886e-72
Ikzf2	1.00927e-76	-0.488304	0.475	0.688	3.25841e-72
Atp5a1	1.28908e-76	-0.553416	0.575	0.727	4.16181e-72
Eef1g	1.50148e-76	-0.795173	0.364	0.547	4.84753e-72
Itga4	2.65754e-76	-1.18769	0.144	0.315	8.57988e-72
Slc25a22	1.15827e-75	2.13695	0.165	0.049	3.73948e-71
Trib2	4.22257e-75	1.6081	0.269	0.122	1.36326e-70
Hsh2d	9.1151e-75	2.20978	0.133	0.031	2.94281e-70
A930015D03Rik	1.80921e-74	3.52966	0.082	0.007	5.84102e-70
Eif3h	3.4865e-74	-0.437609	0.762	0.867	1.12562e-69
Ctss	3.97926e-74	0.661153	0.709	0.571	1.2847e-69
S100a10	4.2699e-74	-0.38685	0.908	0.965	1.37854e-69
Edem1	4.85801e-74	1.07663	0.389	0.221	1.56841e-69
Wdfy1	8.53788e-74	1.46857	0.227	0.089	2.75646e-69
Rab8a	1.85456e-73	0.792854	0.603	0.457	5.98743e-69
Glul	3.0958e-73	-1.21871	0.179	0.347	9.99478e-69
Serbp1	8.5387e-73	-0.540109	0.595	0.739	2.75672e-68
Ubtd1	1.46242e-72	2.6105	0.102	0.016	4.72142e-68
Tbca	5.07505e-72	-0.652685	0.462	0.634	1.63848e-67
AW112010	1.00262e-71	0.507602	0.94	0.943	3.23696e-67
Slc2a1	1.1619e-71	1.57052	0.23	0.096	3.7512e-67
Morc3	1.48253e-71	1.47683	0.257	0.115	4.78634e-67
Cd3e	1.79454e-71	-0.351959	0.896	0.961	5.79367e-67
Il12rb1	2.9015e-71	1.24192	0.306	0.154	9.36749e-67
Actg1	3.66677e-71	0.461094	0.979	0.994	1.18382e-66
mt-Nd3	3.78523e-71	-1.22648	0.135	0.295	1.22206e-66
Gpr183	5.45114e-71	1.09022	0.401	0.236	1.7599e-66
Polr2e	6.77302e-71	-0.919261	0.237	0.415	2.18667e-66
Cep57l1	8.63129e-71	2.55464	0.117	0.025	2.78661e-66
Spint2	1.06634e-70	-0.940792	0.233	0.411	3.44267e-66
Gbp5	2.08634e-70	1.88785	0.194	0.072	6.73573e-66
Rps25	2.37084e-70	-0.550359	0.587	0.732	7.65427e-66
Mt1	5.47002e-70	-1.89023	0.085	0.227	1.766e-65
Ndufb5	6.27533e-70	-0.719567	0.395	0.569	2.02599e-65
Il2ra	7.63769e-70	0.882679	0.665	0.55	2.46583e-65
Cox4i1	1.9528e-69	-0.345921	0.865	0.927	6.30462e-65
Tapbpl	2.3874e-69	1.14312	0.361	0.203	7.70772e-65
Uqcrh	5.19289e-69	-0.376758	0.833	0.912	1.67652e-64
Atp5mpl	5.30718e-69	-0.509229	0.635	0.769	1.71342e-64
Dut	1.4374e-68	-1.35347	0.091	0.237	4.64065e-64
Gbp8	2.66044e-68	1.66968	0.206	0.08	8.58923e-64
Ifi208	4.23513e-68	4.19017	0.07	0.005	1.36731e-63
Serf2	4.77207e-68	-0.334516	0.898	0.958	1.54066e-63
Socs3	2.00595e-67	0.795597	0.52	0.35	6.4762e-63
Etfb	2.44166e-67	-1.08617	0.194	0.354	7.88291e-63
Plaat3	2.91464e-67	0.646981	0.723	0.629	9.40992e-63
Lamp2	3.89333e-67	1.06492	0.397	0.241	1.25696e-62
Glrx3	4.22163e-67	-0.978692	0.238	0.403	1.36295e-62
Ccr2	5.86574e-67	0.686515	0.723	0.62	1.89375e-62
Lsm7	7.82826e-67	-1.08867	0.171	0.329	2.52735e-62
Etnk1	1.90633e-66	1.296	0.28	0.137	6.15459e-62
Gmppb	2.98128e-66	1.58392	0.199	0.077	9.62505e-62
Itm2c	3.44551e-66	-0.574317	0.569	0.713	1.11238e-61
Rgs10	3.5172e-66	-0.510116	0.564	0.728	1.13553e-61
H2-M3	4.78138e-66	1.06737	0.363	0.207	1.54367e-61
Gimap3	7.39517e-66	0.614486	0.823	0.766	2.38753e-61
Gpr25	9.06183e-66	-1.55608	0.083	0.219	2.92561e-61
Sco1	1.08347e-65	3.40779	0.081	0.01	3.49797e-61
Gpx1	1.31764e-65	-0.488492	0.589	0.755	4.25399e-61
Hspe1	2.31927e-65	-0.842615	0.316	0.484	7.48777e-61
Il4ra	3.11186e-65	0.948488	0.434	0.269	1.00466e-60
Rabac1	3.92137e-65	-0.653822	0.434	0.609	1.26602e-60
Rln3	4.1041e-65	-2.10334	0.083	0.213	1.32501e-60
Mrpl23	4.55738e-65	-1.13595	0.175	0.333	1.47135e-60
Ndufa1	6.54696e-65	-0.564403	0.543	0.681	2.11369e-60
Slc48a1	9.57062e-65	1.17721	0.42	0.27	3.08988e-60
Arf4	1.44413e-64	0.671688	0.7	0.606	4.66236e-60
Fkbp3	1.45224e-64	-0.574644	0.481	0.657	4.68857e-60
C1qbp	2.29432e-64	-1.56608	0.097	0.234	7.40722e-60
Snrpf	3.35143e-64	-0.660549	0.432	0.598	1.08201e-59
Atp5h	4.94686e-64	-0.402352	0.753	0.859	1.59709e-59
Tap2	5.09875e-64	0.73611	0.615	0.488	1.64613e-59
Banf1	5.99786e-64	-0.839035	0.281	0.452	1.93641e-59
Gnas	6.28186e-64	-0.468165	0.651	0.779	2.0281e-59
Npm3	6.8993e-64	-1.42501	0.107	0.248	2.22744e-59
Romo1	7.59001e-64	-0.740594	0.304	0.474	2.45044e-59
Fam102a	2.00508e-63	1.27123	0.278	0.137	6.47339e-59
Saraf	2.15887e-63	0.534758	0.81	0.741	6.96991e-59
Cox20	2.25882e-63	-0.828911	0.295	0.461	7.29259e-59
Ppib	3.0482e-63	-0.388133	0.77	0.873	9.84111e-59
Snw1	3.46832e-63	0.850923	0.529	0.383	1.11975e-58
Cd200r1	3.51674e-63	-1.522	0.075	0.204	1.13538e-58
Cox6c	3.63216e-62	-0.370304	0.817	0.885	1.17264e-57
Nap1l1	5.32093e-62	-0.896071	0.245	0.408	1.71786e-57
Rbbp7	5.87066e-62	-0.889897	0.257	0.417	1.89534e-57
Sdf4	7.41643e-62	0.499037	0.868	0.829	2.39439e-57
Tlr7	8.0082e-62	4.19952	0.059	0.003	2.58545e-57
Cct4	9.436e-62	-0.921972	0.257	0.415	3.04641e-57
Cd69	1.89951e-61	0.973704	0.514	0.37	6.13257e-57
Nt5c	2.88142e-61	-0.588519	0.451	0.619	9.30266e-57
Rpap3	2.93863e-61	1.36696	0.258	0.125	9.48736e-57
Tmem140	7.14926e-61	2.11672	0.122	0.032	2.30814e-56
Pfdn5	9.30373e-61	-0.345452	0.854	0.932	3.00371e-56
Trim12c	1.46843e-60	1.29351	0.246	0.116	4.74083e-56
H2afj	4.0943e-60	-0.476056	0.572	0.723	1.32184e-55
Trim12a	2.44514e-59	1.3333	0.222	0.098	7.89414e-55
Ccr5	2.57087e-59	0.90732	0.458	0.306	8.30004e-55
Ptms	6.98516e-59	0.868855	0.571	0.445	2.25516e-54
Cytip	7.91627e-59	0.411548	0.897	0.866	2.55577e-54
Tigit	8.6712e-59	-0.551301	0.637	0.758	2.7995e-54
Entpd1	1.43237e-58	1.13946	0.321	0.181	4.62442e-54
Gimap4	1.72515e-58	0.635358	0.689	0.575	5.56964e-54
Ppp1r12a	1.93475e-58	0.717689	0.626	0.496	6.24633e-54
Swap70	2.99793e-58	-1.52102	0.055	0.171	9.67882e-54
Asb13	3.67902e-58	1.98084	0.117	0.031	1.18777e-53
Ndufb10	8.71384e-58	-0.65258	0.399	0.557	2.81326e-53
Mt3	2.53785e-57	-2.92319	0.014	0.098	8.19344e-53
Gpr15	1.7486e-56	1.95731	0.129	0.04	5.64534e-52
Grina	1.86626e-56	0.839997	0.537	0.412	6.02522e-52
Pgls	2.7551e-56	-0.65606	0.377	0.537	8.89483e-52
Snrpd2	4.28807e-56	-0.633285	0.42	0.569	1.3844e-51
Aprt	5.36313e-56	-0.684061	0.334	0.497	1.73149e-51
Mxd4	7.56058e-56	-0.819606	0.223	0.377	2.44093e-51
Tox	8.382e-56	-0.849999	0.163	0.313	2.70613e-51
Gstp1	9.04261e-56	-0.471065	0.608	0.753	2.91941e-51
Crlf3	2.27891e-55	0.694752	0.607	0.475	7.35746e-51
Lmna	2.30976e-55	1.07295	0.462	0.327	7.45706e-51
Icos	2.44188e-55	0.391965	0.921	0.89	7.88361e-51
Tinf2	1.01073e-54	1.3614	0.217	0.1	3.26314e-50
Ascc3	1.21146e-54	1.21189	0.304	0.171	3.9112e-50
Acp5	1.30831e-54	-0.813572	0.231	0.384	4.22386e-50
Impa2	6.66254e-54	-0.937507	0.177	0.322	2.151e-49
Hint1	6.68276e-54	-0.413198	0.661	0.792	2.15753e-49
Gm2a	7.15906e-54	-0.474817	0.56	0.697	2.3113e-49
Zfp53	9.6192e-54	1.0111	0.374	0.233	3.10556e-49
Sdhaf1	1.0334e-53	-0.550826	0.399	0.56	3.33632e-49
AA467197	1.06627e-53	-1.11637	0.141	0.279	3.44245e-49
Lamtor2	1.20439e-53	-0.669033	0.363	0.518	3.88836e-49
Rgs16	2.36433e-53	-1.35902	0.083	0.202	7.63325e-49
H2-Ke6	2.43446e-53	-0.9605	0.167	0.312	7.85967e-49
Ffar2	3.78899e-53	4.14308	0.055	0.004	1.22328e-48
Prdx6	4.20133e-53	-0.565838	0.426	0.582	1.3564e-48
Trim21	5.10378e-53	2.24027	0.097	0.023	1.64776e-48
Slc25a4	8.95019e-53	-0.900146	0.235	0.379	2.88957e-48
Bcl2a1d	9.66941e-53	-1.30714	0.075	0.192	3.12177e-48
Rps27l	1.00945e-52	-0.703697	0.355	0.503	3.25902e-48
Eif3l	1.17657e-52	-0.935381	0.21	0.351	3.79855e-48
Nfil3	1.74056e-52	0.691509	0.544	0.399	5.61939e-48
Mvp	2.28859e-52	1.20395	0.255	0.131	7.38871e-48
Bhlhe40	2.82891e-52	-0.915573	0.252	0.399	9.13315e-48
Il10	3.44303e-52	1.27897	0.254	0.131	1.11158e-47
Resf1	3.52146e-52	0.977147	0.424	0.283	1.1369e-47
Hsd17b10	8.90223e-52	-0.994638	0.177	0.316	2.87409e-47
Rgs2	1.11147e-51	-0.643608	0.26	0.416	3.58839e-47
Cbx7	1.28022e-51	-1.77401	0.036	0.131	4.13319e-47
Kbtbd11	2.75046e-51	0.955684	0.362	0.221	8.87986e-47
Akr1b3	3.33986e-51	-0.771459	0.277	0.427	1.07827e-46
Ndufa5	5.41783e-51	-0.75659	0.236	0.386	1.74914e-46
Parp11	8.63891e-51	1.98608	0.102	0.027	2.78907e-46
Isy1	8.70206e-51	0.868755	0.55	0.435	2.80946e-46
Dnaja1	8.70923e-51	0.618433	0.726	0.641	2.81177e-46
Cenpx	1.20607e-50	-0.915106	0.181	0.322	3.89378e-46
Csrp1	1.78883e-50	0.953723	0.44	0.316	5.77523e-46
Gm43305	2.34437e-50	-0.902856	0.189	0.333	7.5688e-46
CAAA01147332.1	2.82001e-50	-1.61523	0.064	0.171	9.1044e-46
Selenof	3.51834e-50	-0.497308	0.528	0.662	1.1359e-45
Il1rl1	5.22571e-50	-0.986236	0.091	0.213	1.68712e-45
Lta4h	7.14049e-50	-1.00368	0.141	0.274	2.30531e-45
Gimap9	7.93765e-50	0.785874	0.453	0.315	2.56267e-45
Msn	8.01425e-50	0.441599	0.804	0.74	2.5874e-45
Anapc11	1.50465e-49	-0.840473	0.207	0.351	4.85776e-45
Fdx2	2.23102e-49	-1.71586	0.055	0.156	7.20285e-45
Setdb2	3.1537e-49	1.37878	0.169	0.07	1.01817e-44
Ucp2	3.75784e-49	-0.281034	0.914	0.961	1.21322e-44
Dtd1	3.91578e-49	-1.74898	0.044	0.14	1.26421e-44
Slc15a3	3.91608e-49	1.60907	0.21	0.102	1.26431e-44
Pfn1	4.59813e-49	-0.250032	0.971	0.994	1.48451e-44
Cd38	6.10246e-49	-2.01221	0.034	0.124	1.97018e-44
Nlrc5	8.21117e-49	1.32235	0.206	0.097	2.65098e-44
Pik3ap1	9.91259e-49	3.54026	0.059	0.007	3.20028e-44
Limd2	1.63293e-48	-0.324118	0.828	0.917	5.27192e-44
Cdk4	1.71797e-48	-1.08101	0.158	0.285	5.54648e-44
Zfas1	2.36287e-48	1.01106	0.368	0.241	7.62852e-44
Prdx3	2.82732e-48	-0.961376	0.168	0.301	9.12801e-44
Rrad	4.43857e-48	0.739781	0.522	0.384	1.43299e-43
Rpl39	5.01319e-48	-0.149967	0.975	0.999	1.61851e-43
Rps15	6.46714e-48	-0.500646	0.506	0.644	2.08792e-43
Uqcrb	1.2315e-47	-0.464696	0.55	0.683	3.97591e-43
Uqcc2	1.24613e-47	-0.911641	0.195	0.33	4.02314e-43
Itm2b	1.38204e-47	0.232527	0.955	0.974	4.4619e-43
Furin	1.53636e-47	1.48627	0.185	0.084	4.96015e-43
Ston2	1.68722e-47	2.93345	0.065	0.01	5.44719e-43
Lgals8	2.12357e-47	1.07305	0.24	0.124	6.85595e-43
Atp5f1	2.93165e-47	-0.47563	0.569	0.693	9.46483e-43
Phb	6.42254e-47	-1.22098	0.101	0.216	2.07352e-42
Pa2g4	7.22993e-47	-0.873554	0.215	0.351	2.33418e-42
Ndufv1	1.02114e-46	-0.912577	0.175	0.307	3.29675e-42
Glrx5	1.24248e-46	-0.8128	0.202	0.338	4.01133e-42
Rwdd1	1.24652e-46	-0.638639	0.382	0.521	4.02441e-42
Phb2	1.28933e-46	-0.732339	0.292	0.431	4.1626e-42
Snrpe	2.15122e-46	-0.427927	0.632	0.742	6.94523e-42
9330175E14Rik	2.59106e-46	1.86288	0.091	0.023	8.36523e-42
Gbp2b	4.18119e-46	3.20785	0.064	0.01	1.3499e-41
Ilrun	4.75586e-46	1.34103	0.19	0.088	1.53543e-41
Sertad3	5.16004e-46	1.54328	0.171	0.075	1.66592e-41
Rexo2	5.26025e-46	-0.700412	0.238	0.382	1.69827e-41
Tmem256	5.33029e-46	-0.704152	0.303	0.442	1.72088e-41
Gtpbp2	5.75118e-46	1.23263	0.23	0.119	1.85677e-41
Ftl1	7.08568e-46	-0.251744	0.911	0.972	2.28761e-41
Phf11d	7.86999e-46	4.62783	0.045	0.002	2.54083e-41
S100a11	9.38124e-46	-0.289721	0.845	0.911	3.02873e-41
Spr	9.88381e-46	-1.04921	0.108	0.227	3.19099e-41
Max	1.00195e-45	0.958343	0.388	0.266	3.23481e-41
Ltb4r1	1.40429e-45	-0.638765	0.295	0.444	4.53377e-41
Tnfrsf18	1.40947e-45	0.449328	0.897	0.895	4.55048e-41
BC051226	1.72997e-45	1.77987	0.114	0.037	5.58522e-41
Nt5c3b	1.88023e-45	-1.13048	0.092	0.204	6.07032e-41
Tnp2	2.24173e-45	3.01401	0.061	0.009	7.23741e-41
Qdpr	2.27978e-45	-1.06165	0.122	0.24	7.36026e-41
Cyth1	4.22272e-45	0.809303	0.42	0.286	1.3633e-40
Klf6	5.79685e-45	0.689178	0.533	0.399	1.87151e-40
Emc2	7.12538e-45	-1.13112	0.121	0.238	2.30043e-40
Gsdmd	9.62835e-45	0.881585	0.339	0.212	3.10851e-40
Trim30c	1.00677e-44	8.02328	0.037	0	3.25035e-40
Cetn3	1.07883e-44	-0.961999	0.147	0.27	3.48301e-40
P4ha1	1.11603e-44	1.04108	0.247	0.133	3.60311e-40
Arid5a	1.12887e-44	1.0524	0.254	0.138	3.64457e-40
Ets2	1.47908e-44	0.992613	0.302	0.18	4.77522e-40
Uqcr10	1.68714e-44	-0.469637	0.552	0.665	5.44694e-40
Prrc2c	2.86475e-44	0.660949	0.617	0.509	9.24885e-40
Gna13	2.93381e-44	0.585654	0.646	0.542	9.47179e-40
Hmgb3	3.00075e-44	-1.44589	0.054	0.149	9.68792e-40
Tdrd7	3.03551e-44	3.19921	0.057	0.008	9.80014e-40
Smpdl3a	3.0772e-44	-0.580902	0.445	0.58	9.93473e-40
Gata3	3.18905e-44	-0.774047	0.274	0.413	1.02959e-39
Spock2	4.19436e-44	-2.17024	0.026	0.103	1.35415e-39
Ctsw	5.25078e-44	-1.08089	0.106	0.219	1.69521e-39
Gimap6	6.95387e-44	0.528056	0.727	0.652	2.24506e-39
Mrps14	7.71323e-44	-0.754766	0.246	0.382	2.49022e-39
Maf	7.78225e-44	0.590811	0.696	0.602	2.5125e-39
Fam162a	9.02147e-44	-1.34862	0.086	0.191	2.91258e-39
Shfl	1.21223e-43	1.56156	0.124	0.045	3.91367e-39
Lig1	1.26139e-43	-1.15223	0.105	0.216	4.07238e-39
Ccnd3	2.48744e-43	0.79084	0.427	0.304	8.0307e-39
Cst3	2.86813e-43	-0.507858	0.407	0.55	9.25977e-39
Pparg	3.05861e-43	-3.71166	0.006	0.065	9.87471e-39
Ell2	6.92343e-43	1.19873	0.205	0.102	2.23523e-38
Eif4b	7.20946e-43	-0.702987	0.268	0.405	2.32757e-38
Cct5	7.37258e-43	-0.644166	0.303	0.437	2.38024e-38
Carhsp1	1.42859e-42	1.39403	0.172	0.079	4.61221e-38
Dop1b	1.49276e-42	1.69011	0.116	0.041	4.81937e-38
Nfkbia	1.94464e-42	0.499825	0.894	0.869	6.27826e-38
Rasgrp1	2.39655e-42	-0.699246	0.207	0.338	7.73727e-38
Swi5	2.97852e-42	-0.623	0.352	0.485	9.61616e-38
Pnkd	3.27894e-42	-0.864552	0.161	0.285	1.05861e-37
B4galt5	4.09526e-42	2.69155	0.06	0.01	1.32216e-37
Ahnak	5.11103e-42	-0.404545	0.51	0.649	1.6501e-37
Nsa2	5.56152e-42	-0.368815	0.676	0.789	1.79554e-37
Fbl	9.60851e-42	-1.1546	0.106	0.214	3.10211e-37
Lamtor4	1.01586e-41	-0.53925	0.404	0.545	3.2797e-37
Ehd4	1.03177e-41	1.50622	0.165	0.076	3.33107e-37
Chchd2	1.19412e-41	-0.34165	0.722	0.814	3.85523e-37
Nosip	1.71673e-41	0.846157	0.364	0.239	5.54247e-37
Eif5a	1.96732e-41	-0.354363	0.751	0.854	6.35149e-37
Micos13	2.83031e-41	-0.588513	0.363	0.496	9.13766e-37
Clec2d	3.0047e-41	0.676582	0.574	0.464	9.70066e-37
Nutf2	3.1202e-41	-0.982761	0.142	0.257	1.00736e-36
Gm45716	3.20152e-41	-1.12514	0.107	0.215	1.03361e-36
Slc25a3	3.44882e-41	-0.279496	0.775	0.86	1.11345e-36
Marcksl1	4.29908e-41	1.48755	0.155	0.068	1.38796e-36
Prg4	4.77465e-41	1.40195	0.135	0.054	1.5415e-36
Pop5	6.67249e-41	-0.765222	0.191	0.32	2.15421e-36
Ost4	7.62876e-41	-0.391035	0.566	0.695	2.46294e-36
Anp32b	8.83915e-41	-0.500385	0.537	0.647	2.85372e-36
Atp5b	9.01251e-41	-0.431236	0.572	0.691	2.90969e-36
Slfn4	1.3342e-40	6.0201	0.034	0	4.30747e-36
Paics	1.46227e-40	-0.815674	0.186	0.311	4.72095e-36
Rpl31	1.49924e-40	-0.35663	0.659	0.764	4.8403e-36
Dennd1a	1.61983e-40	1.40945	0.155	0.068	5.22963e-36
Prpf19	2.16222e-40	-1.36303	0.07	0.165	6.98072e-36
Cdkn2d	2.20798e-40	0.731261	0.409	0.285	7.12848e-36
Phyh	2.29127e-40	0.801235	0.387	0.266	7.39737e-36
Sms	3.1407e-40	-0.90917	0.167	0.285	1.01397e-35
Tnfrsf4	3.55416e-40	0.396551	0.925	0.916	1.14746e-35
Gm15987	5.28426e-40	2.2617	0.066	0.014	1.70602e-35
Tecr	6.56508e-40	-0.430491	0.513	0.641	2.11953e-35
Ndufa6	6.84664e-40	-0.336762	0.691	0.8	2.21044e-35
9930111J21Rik1	7.02506e-40	1.87511	0.08	0.021	2.26804e-35
Gm44867	9.19844e-40	5.18514	0.036	0.001	2.96972e-35
Traf1	9.51269e-40	0.545459	0.733	0.665	3.07117e-35
Cdk5rap1	1.11654e-39	-1.52381	0.049	0.135	3.60474e-35
Stxbp3	1.30277e-39	1.68969	0.125	0.049	4.20599e-35
Gm5431	1.68982e-39	3.36369	0.043	0.004	5.4556e-35
Ppp1r15a	1.73373e-39	0.712725	0.598	0.485	5.59733e-35
Rnf138	2.1461e-39	0.76435	0.471	0.352	6.9287e-35
Uba52	2.71427e-39	-0.297475	0.824	0.9	8.76303e-35
Rpn1	3.03621e-39	-0.906029	0.143	0.256	9.80239e-35
Nfkbie	3.1078e-39	0.760144	0.422	0.301	1.00335e-34
1110008P14Rik	3.62199e-39	-0.518003	0.366	0.502	1.16936e-34
Ndufs2	4.31897e-39	-0.743091	0.197	0.321	1.39438e-34
Vdac1	4.38081e-39	-0.745195	0.221	0.345	1.41435e-34
Tmem191c	6.0286e-39	-1.28983	0.058	0.147	1.94633e-34
Txn2	6.50563e-39	-0.603161	0.322	0.45	2.10034e-34
Trim26	7.02987e-39	1.08793	0.232	0.13	2.26959e-34
P4hb	8.05754e-39	-0.614453	0.282	0.416	2.60138e-34
Rapgef3	8.64609e-39	2.43942	0.067	0.015	2.79139e-34
Grn	9.41986e-39	0.79799	0.41	0.297	3.0412e-34
Cib2	1.40373e-38	-3.05771	0.009	0.065	4.53194e-34
Fam3c	1.93551e-38	-0.673467	0.237	0.365	6.24878e-34
Rab11a	2.11693e-38	0.591174	0.547	0.446	6.83451e-34
Trmt1	2.14757e-38	-1.54358	0.045	0.127	6.93342e-34
Cd44	2.31444e-38	-0.537954	0.299	0.433	7.47218e-34
Id2	2.43708e-38	-0.396452	0.552	0.677	7.86812e-34
Atp10a	4.33568e-38	1.68671	0.09	0.028	1.39978e-33
Itgb8	5.0059e-38	-1.17113	0.049	0.134	1.61615e-33
Myd88	5.48537e-38	1.00079	0.258	0.154	1.77095e-33
Glipr1	5.74235e-38	-0.77669	0.205	0.326	1.85392e-33
Rabepk	8.46556e-38	1.2246	0.183	0.092	2.73311e-33
Sf3b5	1.01166e-37	-0.475258	0.432	0.56	3.26615e-33
1700037H04Rik	1.17563e-37	-1.10008	0.088	0.186	3.79552e-33
Snx18	1.8251e-37	0.626305	0.518	0.4	5.89233e-33
Lag3	1.86625e-37	1.10628	0.26	0.156	6.02519e-33
Wipf1	2.06789e-37	0.766976	0.378	0.261	6.67618e-33
Socs2	2.7787e-37	0.999119	0.253	0.147	8.97102e-33
Mrpl12	3.04558e-37	-0.867045	0.15	0.261	9.83264e-33
Gramd3	3.49044e-37	0.715355	0.364	0.245	1.12689e-32
Pdcd4	3.65837e-37	-0.943428	0.129	0.236	1.18111e-32
Irf2	3.89866e-37	0.686693	0.462	0.345	1.25868e-32
Serpinb6a	4.02358e-37	-0.802058	0.203	0.321	1.29901e-32
Eif3k	4.24586e-37	-0.345725	0.628	0.748	1.37077e-32
Tmbim1	4.94209e-37	-1.23503	0.067	0.156	1.59555e-32
Hsp90ab1	5.93869e-37	-0.229881	0.889	0.948	1.9173e-32
Nhp2	6.71504e-37	-1.16477	0.099	0.196	2.16795e-32
Psd4	1.04945e-36	1.08643	0.257	0.154	3.38817e-32
Svbp	1.24363e-36	0.730799	0.452	0.342	4.01505e-32
Alad	1.56916e-36	-1.1631	0.082	0.175	5.06602e-32
Ppp1ca	1.76369e-36	-0.303924	0.768	0.857	5.69406e-32
Olfr56	1.94207e-36	3.00131	0.045	0.006	6.26997e-32
Guk1	1.97253e-36	-0.849971	0.137	0.246	6.36831e-32
Rida	2.74639e-36	-2.20813	0.019	0.082	8.86673e-32
Gatd3a	3.45499e-36	-1.11225	0.101	0.199	1.11545e-31
Rnf187	3.55606e-36	-0.463196	0.443	0.572	1.14808e-31
Mrps5	3.88609e-36	-1.22011	0.065	0.153	1.25462e-31
Fmc1	3.90862e-36	-1.21014	0.064	0.151	1.2619e-31
Sbno2	4.63256e-36	0.940395	0.285	0.176	1.49562e-31
Peli1	4.69524e-36	0.464499	0.7	0.604	1.51586e-31
Mbd2	4.94477e-36	0.994825	0.288	0.182	1.59642e-31
Cd3g	6.16302e-36	-0.260091	0.855	0.937	1.98973e-31
Gm26532	6.30049e-36	1.35466	0.196	0.103	2.03411e-31
Idh3b	9.08486e-36	-0.564752	0.339	0.465	2.93305e-31
Atp11b	9.68619e-36	0.847473	0.304	0.193	3.12719e-31
Cebpb	1.15428e-35	0.675385	0.488	0.372	3.7266e-31
Snx20	1.24478e-35	0.644229	0.534	0.431	4.01878e-31
Mrps24	1.76977e-35	-0.451031	0.422	0.552	5.7137e-31
Atic	2.05678e-35	-1.3959	0.064	0.148	6.64033e-31
Got1	2.09026e-35	0.65944	0.518	0.408	6.74839e-31
Snrpb	2.11001e-35	-0.43174	0.494	0.611	6.81218e-31
Polr2l	2.389e-35	-0.845431	0.128	0.231	7.71288e-31
Cox7b	2.39369e-35	-0.383743	0.56	0.673	7.72802e-31
Ypel3	3.11126e-35	-0.343289	0.649	0.772	1.00447e-30
Gypc	3.3398e-35	1.46069	0.131	0.057	1.07826e-30
Chd9	4.06146e-35	-0.805111	0.15	0.26	1.31124e-30
Tmem273	5.39701e-35	-3.29944	0.005	0.053	1.74242e-30
Camk2n1	5.46819e-35	-1.20772	0.059	0.142	1.76541e-30
Nubp1	6.52712e-35	-0.750709	0.174	0.287	2.10728e-30
Luzp1	6.76929e-35	2.11473	0.066	0.016	2.18546e-30
Lef1	1.10208e-34	-0.778807	0.095	0.194	3.55805e-30
Mrpl30	1.41223e-34	0.632597	0.515	0.418	4.55938e-30
Hnrnpf	1.5415e-34	-0.303791	0.745	0.833	4.97675e-30
Pigp	1.66897e-34	-0.917304	0.127	0.228	5.38828e-30
Ifnar1	2.2496e-34	0.767257	0.41	0.301	7.26282e-30
Pno1	2.29502e-34	-1.41768	0.05	0.127	7.40947e-30
Bola3	2.37744e-34	-0.668732	0.214	0.335	7.67558e-30
Anxa2	2.44108e-34	0.941991	0.348	0.245	7.88103e-30
Ndufa4	2.462e-34	-0.389192	0.615	0.712	7.94856e-30
Rorc	2.84884e-34	1.03622	0.151	0.07	9.19749e-30
Mvb12a	4.44646e-34	0.608645	0.485	0.375	1.43554e-29
Bri3bp	4.74634e-34	-1.51942	0.052	0.129	1.53236e-29
Top2b	4.98826e-34	-0.688095	0.192	0.306	1.61046e-29
Cst7	6.59297e-34	-0.598117	0.24	0.364	2.12854e-29
Ciao2b	7.89966e-34	0.544247	0.562	0.463	2.5504e-29
Sntb1	8.45114e-34	-0.842497	0.107	0.206	2.72845e-29
Gm50237	8.79803e-34	4.90973	0.03	0.001	2.84044e-29
Tmem258	9.80525e-34	-0.34452	0.599	0.707	3.16562e-29
H2afv	1.05785e-33	-0.464475	0.455	0.579	3.41526e-29
Akr7a5	1.10501e-33	-2.08964	0.018	0.076	3.56752e-29
Csrnp1	1.53566e-33	0.751737	0.42	0.31	4.95789e-29
Apex1	1.63665e-33	-2.00304	0.025	0.088	5.28392e-29
Cdkn2aipnl	1.75502e-33	-0.825552	0.14	0.244	5.66608e-29
Skp1a	2.03395e-33	-0.511267	0.413	0.529	6.56662e-29
Ifi30	2.21515e-33	-1.18969	0.066	0.149	7.15161e-29
Prkcq	2.22988e-33	0.715923	0.273	0.166	7.19916e-29
Klf3	2.77443e-33	1.05665	0.133	0.059	8.95724e-29
Smim11	3.81629e-33	-0.655284	0.224	0.341	1.23209e-28
Ndufc2	4.16357e-33	-0.474121	0.372	0.496	1.34421e-28
Pacsin1	4.20386e-33	-1.4561	0.045	0.119	1.35722e-28
Zc3h12d	4.42945e-33	0.981796	0.257	0.158	1.43005e-28
Phactr2	5.2747e-33	-1.63453	0.037	0.106	1.70294e-28
Tpst2	6.32994e-33	0.544976	0.532	0.424	2.04362e-28
Rbms1	7.10363e-33	0.569699	0.588	0.49	2.29341e-28
Ndufa12	7.67168e-33	-0.779555	0.191	0.3	2.4768e-28
Imp3	7.8023e-33	-0.780019	0.152	0.257	2.51897e-28
Foxp1	8.18914e-33	0.726884	0.362	0.25	2.64386e-28
AC168977.2	8.43288e-33	3.38577	0.037	0.004	2.72256e-28
Iah1	8.71746e-33	-0.936119	0.103	0.197	2.81443e-28
Dhrs3	8.79157e-33	-1.35137	0.045	0.118	2.83836e-28
Satb1	8.88285e-33	1.04296	0.204	0.113	2.86783e-28
Fah	1.00134e-32	-1.67377	0.031	0.096	3.23283e-28
Snrpd3	1.05286e-32	-0.695643	0.25	0.362	3.39917e-28
Bspry	1.07829e-32	-2.67863	0.013	0.065	3.48125e-28
Il7r	1.10853e-32	-0.222274	0.692	0.822	3.57888e-28
Iscu	1.32287e-32	-0.518589	0.253	0.374	4.27089e-28
Fos	1.61352e-32	0.741271	0.442	0.324	5.20924e-28
Ndufaf4	1.72068e-32	-1.5179	0.031	0.096	5.55522e-28
Ndufb4	2.45096e-32	-0.522007	0.332	0.453	7.91293e-28
Ndufb11	2.67748e-32	-0.365679	0.583	0.692	8.64426e-28
Laptm4a	2.67968e-32	0.582338	0.522	0.422	8.65135e-28
1500011B03Rik	2.69724e-32	-0.805511	0.171	0.276	8.70805e-28
Sesn1	2.82155e-32	-0.829803	0.127	0.226	9.10937e-28
Cldnd1	2.88214e-32	0.740485	0.463	0.365	9.305e-28
Ccr3	3.84107e-32	1.68689	0.137	0.064	1.24009e-27
Gpr171	3.94132e-32	0.945236	0.21	0.12	1.27246e-27
Cct7	4.54123e-32	-0.458544	0.361	0.484	1.46614e-27
Mrpl24	5.04066e-32	-0.666778	0.195	0.305	1.62738e-27
Bcap29	5.29232e-32	-0.955554	0.089	0.179	1.70862e-27
Ms4a6d	5.35691e-32	2.70967	0.044	0.007	1.72948e-27
Atp5o	5.63628e-32	-0.402257	0.516	0.625	1.81967e-27
Krt83	5.83363e-32	-1.48463	0.042	0.112	1.88339e-27
Set	8.39412e-32	-0.6073	0.26	0.375	2.71004e-27
Txk	9.20109e-32	0.848477	0.318	0.215	2.97057e-27
Atg13	9.77861e-32	1.19625	0.158	0.079	3.15703e-27
Itk	1.02537e-31	0.600369	0.486	0.37	3.31042e-27
Tfdp2	1.03925e-31	-1.84028	0.025	0.086	3.35523e-27
Ppp1r3b	1.12229e-31	1.42732	0.109	0.045	3.62332e-27
Ighm	1.14307e-31	0.564372	0.658	0.593	3.69041e-27
Dpy30	1.16149e-31	-0.926737	0.112	0.206	3.74986e-27
Ssh2	1.2308e-31	0.813017	0.339	0.232	3.97364e-27
Cct8	1.28359e-31	-0.593427	0.297	0.41	4.14407e-27
Mettl26	1.44499e-31	-0.781015	0.14	0.243	4.66515e-27
Mrpl52	1.61016e-31	-0.319343	0.62	0.721	5.1984e-27
Isyna1	1.62293e-31	-0.806162	0.153	0.254	5.23963e-27
Scp2	1.71196e-31	-0.471763	0.405	0.524	5.52707e-27
Mmd	1.73916e-31	-0.804543	0.171	0.276	5.61487e-27
Tmem192	2.0405e-31	0.743304	0.336	0.231	6.58776e-27
Cox16	2.46809e-31	-0.555975	0.273	0.392	7.96824e-27
Ndufc1	2.47105e-31	-0.663246	0.213	0.323	7.97777e-27
Samm50	2.5941e-31	-0.817608	0.145	0.244	8.37505e-27
Hvcn1	2.81622e-31	-1.10446	0.07	0.152	9.09218e-27
Tnfrsf9	3.26599e-31	0.526657	0.794	0.748	1.05443e-26
Tomm40	3.37443e-31	-1.05953	0.09	0.177	1.08944e-26
Tsnax	3.73284e-31	-0.890131	0.117	0.211	1.20515e-26
Prmt1	3.80565e-31	-0.785382	0.177	0.282	1.22865e-26
Eci1	3.89279e-31	-0.865856	0.121	0.217	1.25679e-26
Slc4a11	4.04204e-31	4.67687	0.029	0.001	1.30497e-26
Fgl2	6.96065e-31	-0.469934	0.434	0.557	2.24725e-26
Vkorc1	7.04785e-31	-2.09799	0.016	0.07	2.2754e-26
Trf	8.2715e-31	-1.55381	0.03	0.093	2.67046e-26
Odc1	9.77931e-31	0.522633	0.785	0.765	3.15725e-26
Mir155hg	1.0347e-30	1.65463	0.112	0.047	3.34054e-26
Cd72	1.05059e-30	-1.03625	0.059	0.135	3.39182e-26
Ndufv3	1.15211e-30	-0.35477	0.582	0.693	3.71959e-26
Sytl1	1.16556e-30	-0.61269	0.18	0.286	3.76301e-26
Cybb	1.20702e-30	1.79424	0.093	0.036	3.89687e-26
Sidt1	1.28416e-30	1.34691	0.098	0.038	4.14592e-26
Atp5l	1.56389e-30	-0.251566	0.818	0.883	5.04902e-26
Nol7	1.68233e-30	-0.465396	0.414	0.532	5.43139e-26
Dtnb	1.82489e-30	-0.776613	0.142	0.24	5.89166e-26
Vcpip1	2.37352e-30	1.32487	0.147	0.073	7.66291e-26
Aebp2	2.6971e-30	0.821931	0.278	0.18	8.70759e-26
Thoc7	3.24649e-30	-0.616932	0.233	0.343	1.04813e-25
Erp29	3.64655e-30	-0.552709	0.254	0.366	1.17729e-25
Mrps28	3.8983e-30	-1.59779	0.043	0.11	1.25857e-25
Comt	3.97323e-30	-0.636558	0.189	0.296	1.28276e-25
Lsm2	4.12293e-30	-1.10622	0.078	0.16	1.33109e-25
Hacd3	4.3554e-30	-0.442372	0.272	0.39	1.40614e-25
Ndufa2	4.75385e-30	-0.344957	0.565	0.669	1.53478e-25
Smim10l1	4.76248e-30	-0.916071	0.111	0.201	1.53757e-25
Tspan32	6.08526e-30	-0.410554	0.396	0.514	1.96463e-25
Btg2	6.52221e-30	0.510182	0.581	0.477	2.1057e-25
Ly6i	7.15912e-30	2.77969	0.049	0.01	2.31132e-25
Glipr2	7.60937e-30	0.679504	0.383	0.278	2.45668e-25
H3f3b	8.16962e-30	0.215801	0.98	0.987	2.63756e-25
Eprs	8.69564e-30	-0.883873	0.125	0.219	2.80739e-25
Cfdp1	9.37419e-30	-0.579464	0.235	0.346	3.02646e-25
Stat4	1.09373e-29	0.831342	0.292	0.193	3.53111e-25
Dbi	1.46859e-29	-0.636886	0.26	0.364	4.74134e-25
Timm8b	1.70603e-29	-0.633291	0.24	0.347	5.50792e-25
Hnrnpk	1.75072e-29	-0.305833	0.707	0.784	5.65219e-25
Bcl2l1	1.79797e-29	0.939481	0.271	0.177	5.80475e-25
Mrfap1	1.91495e-29	-0.441224	0.436	0.545	6.18241e-25
Ppp1r14b	1.97583e-29	-1.17926	0.066	0.142	6.37898e-25
Ciao2a	2.41678e-29	-0.501839	0.33	0.443	7.80258e-25
Abi3	3.27049e-29	1.06766	0.141	0.069	1.05588e-24
Pts	3.36738e-29	-0.68586	0.222	0.325	1.08716e-24
Mtln	3.51512e-29	-1.51923	0.043	0.109	1.13486e-24
Cd200	3.74202e-29	-1.26833	0.064	0.139	1.20811e-24
Mrpl15	4.11385e-29	-0.700666	0.194	0.3	1.32816e-24
Rtl8c	4.38581e-29	-1.25488	0.052	0.122	1.41596e-24
Selenok	4.51073e-29	0.345202	0.782	0.748	1.45629e-24
Cox6a1	4.99622e-29	-0.379485	0.48	0.591	1.61303e-24
Rbm3	5.10228e-29	-0.263254	0.909	0.952	1.64727e-24
Srm	6.03273e-29	-2.19285	0.023	0.079	1.94767e-24
Rsl1d1	6.40393e-29	-0.768758	0.137	0.231	2.06751e-24
Plac8	6.47169e-29	2.44365	0.096	0.04	2.08938e-24
Ubr4	7.09725e-29	1.02071	0.226	0.138	2.29135e-24
Lactb	8.42834e-29	-1.264	0.045	0.112	2.72109e-24
Junb	1.15962e-28	-0.309193	0.926	0.951	3.74383e-24
Bcas2	1.17294e-28	-0.530017	0.249	0.36	3.78683e-24
Nsun2	1.17813e-28	-1.15209	0.082	0.161	3.80359e-24
Rnaseh2c	1.4261e-28	-0.756501	0.162	0.261	4.60417e-24
Sla	1.52588e-28	0.419383	0.677	0.604	4.92631e-24
Tnfrsf1b	1.63966e-28	0.557126	0.566	0.483	5.29363e-24
Rrp15	1.66387e-28	-2.14259	0.017	0.067	5.37181e-24
Rex1bd	1.67407e-28	-0.567956	0.222	0.33	5.40475e-24
Zcchc2	1.7235e-28	1.71528	0.078	0.027	5.56433e-24
Psen2	1.74684e-28	-0.426033	0.395	0.512	5.63967e-24
Rbl1	1.76757e-28	1.60998	0.085	0.032	5.70658e-24
Serpinb9	1.98488e-28	1.37167	0.11	0.048	6.40819e-24
0610012G03Rik	2.29017e-28	-0.647477	0.201	0.306	7.39382e-24
Hnrnpa1	2.52539e-28	-0.411845	0.469	0.576	8.15324e-24
1110038B12Rik	2.64642e-28	-0.906604	0.12	0.209	8.54398e-24
Nfu1	2.70087e-28	-0.831788	0.123	0.214	8.71977e-24
Tox2	3.0022e-28	-0.941544	0.092	0.175	9.6926e-24
Polr2h	3.09546e-28	-1.31559	0.047	0.113	9.99371e-24
Nt5c3	4.23751e-28	1.03857	0.196	0.115	1.36808e-23
Ubash3b	4.91698e-28	-0.569495	0.187	0.292	1.58745e-23
Inpp4b	5.19577e-28	-0.467253	0.346	0.459	1.67746e-23
Ran	5.41e-28	-0.411225	0.518	0.621	1.74662e-23
Tpm4	5.59601e-28	0.45784	0.665	0.599	1.80667e-23
Lyrm9	6.5799e-28	-1.0337	0.074	0.151	2.12432e-23
Siva1	7.16849e-28	-1.09754	0.073	0.148	2.31435e-23
Gm11707	7.73211e-28	-0.915987	0.085	0.166	2.49631e-23
Ldha	8.57732e-28	-0.231078	0.831	0.904	2.76919e-23
Gar1	9.86092e-28	-1.56432	0.038	0.1	3.1836e-23
Itgae	1.01978e-27	-0.44877	0.348	0.467	3.29235e-23
Elf1	1.38405e-27	0.440674	0.618	0.535	4.46841e-23
Apopt1	1.5361e-27	-0.684563	0.153	0.25	4.95931e-23
Aldoa	1.59524e-27	0.484988	0.804	0.814	5.15022e-23
Mtdh	1.66995e-27	-0.439226	0.378	0.49	5.39144e-23
Gm45418	1.74667e-27	4.50033	0.024	0.001	5.63913e-23
Ola1	1.77042e-27	-0.566559	0.244	0.35	5.71579e-23
Itm2a	1.77584e-27	-1.58716	0.022	0.074	5.73328e-23
Gm20400	2.08787e-27	0.990074	0.143	0.072	6.74069e-23
Gzma	2.09336e-27	0.815383	0.053	0.013	6.75842e-23
Dnajc19	2.20229e-27	-0.557368	0.277	0.384	7.11009e-23
Fkbp4	2.41527e-27	-0.721324	0.167	0.265	7.79771e-23
Orai1	2.47892e-27	0.737957	0.304	0.209	8.00318e-23
Ndufs3	2.6511e-27	-0.549693	0.258	0.365	8.55906e-23
Tuba1a	2.67302e-27	0.666292	0.409	0.318	8.62984e-23
Ncl	2.99765e-27	-0.48914	0.434	0.537	9.67791e-23
Vcp	3.0809e-27	-0.37054	0.398	0.513	9.94668e-23
Ggh	3.23238e-27	-0.813624	0.126	0.214	1.04357e-22
Ltb	3.26558e-27	-0.305305	0.797	0.874	1.05429e-22
BE692007	3.33014e-27	1.21029	0.141	0.071	1.07514e-22
St13	3.3703e-27	-0.611187	0.225	0.327	1.0881e-22
Dstn	3.5602e-27	-0.915611	0.121	0.207	1.14941e-22
4930599N23Rik	3.74353e-27	4.51496	0.026	0.001	1.2086e-22
Map2k1	4.22405e-27	0.703244	0.313	0.217	1.36374e-22
2410006H16Rik	4.49228e-27	0.460554	0.805	0.784	1.45033e-22
Gtf2ird1	5.27183e-27	-2.8137	0.005	0.043	1.70201e-22
Tkt	5.55646e-27	-0.447477	0.365	0.472	1.7939e-22
Il18bp	5.90326e-27	3.13562	0.032	0.004	1.90587e-22
Dnajc2	6.3421e-27	-0.631665	0.186	0.285	2.04755e-22
Nabp1	6.76649e-27	0.937202	0.22	0.136	2.18456e-22
Malt1	8.03038e-27	0.757518	0.428	0.33	2.59261e-22
Wdr61	9.42441e-27	-0.760715	0.117	0.204	3.04267e-22
2510002D24Rik	1.0056e-26	-0.869175	0.086	0.165	3.24657e-22
Mpc2	1.49583e-26	-0.515932	0.303	0.409	4.82929e-22
Selenom	1.52796e-26	-1.26327	0.041	0.103	4.93302e-22
Mrpl42	1.68137e-26	-0.657176	0.195	0.292	5.42832e-22
Pdrg1	2.56798e-26	-0.786717	0.131	0.219	8.29071e-22
Tpd52	2.59098e-26	-1.41235	0.033	0.091	8.36499e-22
Mdh1	2.60147e-26	-0.3362	0.623	0.707	8.39886e-22
Acod1	2.86561e-26	2.02694	0.05	0.013	9.25163e-22
Mapk9	2.95886e-26	0.884053	0.231	0.147	9.55269e-22
Hspa5	3.31066e-26	0.468502	0.549	0.461	1.06885e-21
Ikzf4	3.47115e-26	-0.70008	0.091	0.174	1.12066e-21
Glo1	4.07921e-26	-0.760952	0.152	0.243	1.31697e-21
Llph	4.0962e-26	-0.494674	0.296	0.401	1.32246e-21
Ptprc	4.11383e-26	0.344728	0.791	0.753	1.32815e-21
Ptp4a3	4.45561e-26	-0.850371	0.11	0.195	1.43849e-21
Hnrnpa2b1	4.61538e-26	-0.239437	0.798	0.866	1.49008e-21
Rnf7	4.9291e-26	-0.54884	0.289	0.393	1.59136e-21
Nudt19	4.9838e-26	-1.22662	0.061	0.129	1.60902e-21
Pes1	5.58501e-26	-0.930219	0.086	0.164	1.80312e-21
Triobp	5.72414e-26	0.852753	0.225	0.141	1.84804e-21
2310039H08Rik	5.95083e-26	-1.01093	0.056	0.123	1.92123e-21
Chadl	6.19698e-26	-4.43308	0.002	0.035	2.0007e-21
Chd2	6.96386e-26	0.877889	0.274	0.186	2.24828e-21
Keap1	7.31859e-26	0.841856	0.215	0.133	2.36281e-21
Ranbp1	7.58697e-26	-0.705509	0.225	0.32	2.44945e-21
Rnf139	7.6777e-26	1.09435	0.128	0.063	2.47875e-21
Timm17a	8.43593e-26	-0.615137	0.214	0.312	2.72354e-21
Srgn	9.50134e-26	0.188695	0.964	0.987	3.06751e-21
Tmem50a	1.00942e-25	-0.278249	0.66	0.756	3.25891e-21
Pitpnc1	1.01046e-25	0.691617	0.281	0.187	3.26228e-21
Ptpn18	1.05667e-25	-0.211019	0.866	0.939	3.41147e-21
Myl6	1.30141e-25	-0.19429	0.907	0.946	4.20161e-21
Ssr4	1.49082e-25	-0.311039	0.578	0.674	4.8131e-21
Ankfy1	1.54202e-25	1.27674	0.104	0.046	4.97842e-21
Ddost	1.70011e-25	-0.449941	0.363	0.473	5.4888e-21
Zfp706	1.82469e-25	-0.366185	0.609	0.689	5.891e-21
Echs1	2.39608e-25	-0.891691	0.101	0.181	7.73574e-21
Lage3	2.47609e-25	-0.884938	0.108	0.189	7.99407e-21
A530040E14Rik	2.48952e-25	3.76973	0.026	0.002	8.03742e-21
Tpt1	2.5126e-25	-0.122787	0.98	0.999	8.11194e-21
Rcl1	3.50948e-25	-1.15703	0.043	0.104	1.13304e-20
Aarsd1	3.51905e-25	-0.998992	0.074	0.145	1.13613e-20
Cox5a	3.74811e-25	-0.280584	0.655	0.743	1.21008e-20
Ezr	3.85283e-25	0.584633	0.562	0.495	1.24389e-20
Slc25a39	3.94505e-25	-0.597053	0.228	0.326	1.27366e-20
Nudt21	4.93415e-25	-0.414487	0.357	0.46	1.59299e-20
Sec61b	5.16384e-25	-0.25276	0.723	0.81	1.66714e-20
Dctn2	5.97063e-25	-0.486149	0.276	0.378	1.92762e-20
Ddx27	6.5549e-25	-0.823138	0.088	0.164	2.11625e-20
Ndufs7	7.20534e-25	-0.446319	0.302	0.408	2.32624e-20
Nbdy	7.74571e-25	-0.856626	0.09	0.166	2.5007e-20
Ppie	8.15467e-25	-1.00315	0.051	0.114	2.63274e-20
Gsn	9.11021e-25	-0.789427	0.094	0.171	2.94123e-20
Emp3	9.31676e-25	-0.245783	0.67	0.784	3.00792e-20
Mtap	1.08036e-24	-1.40729	0.029	0.083	3.48793e-20
Cct2	1.08429e-24	-0.416087	0.414	0.519	3.50063e-20
Ap1s3	1.13885e-24	1.18685	0.105	0.049	3.67678e-20
Selenoh	1.22238e-24	-0.627675	0.23	0.326	3.94645e-20
Ndufs8	1.26332e-24	-0.531458	0.253	0.353	4.07863e-20
Gm11131	1.34652e-24	1.52385	0.07	0.025	4.34723e-20
Lsm6	1.57568e-24	-0.492897	0.305	0.408	5.08709e-20
Lancl1	1.62371e-24	-1.20131	0.04	0.098	5.24214e-20
Uhrf1bp1l	1.99868e-24	0.955235	0.206	0.128	6.45272e-20
Dpm3	2.40261e-24	-0.439584	0.338	0.448	7.75682e-20
Ddb1	2.63984e-24	-0.815214	0.121	0.201	8.52272e-20
Osgep	2.69913e-24	-0.844201	0.096	0.172	8.71413e-20
Lsm4	2.81603e-24	-0.400378	0.443	0.55	9.09156e-20
Rbis	3.24008e-24	-0.419445	0.377	0.475	1.04606e-19
Tnip3	3.25938e-24	-2.86598	0.006	0.041	1.05229e-19
St6galnac3	3.34145e-24	-1.06409	0.043	0.102	1.07879e-19
Mpeg1	3.46239e-24	5.08562	0.022	0.001	1.11783e-19
Tnfsf11	4.34378e-24	-0.931321	0.052	0.115	1.40239e-19
Ebpl	4.34536e-24	-0.605675	0.2	0.294	1.4029e-19
Lilr4b	4.36541e-24	1.08846	0.141	0.076	1.40937e-19
Idh3a	4.5537e-24	-0.692289	0.141	0.227	1.47016e-19
Tma7	5.09729e-24	-0.273121	0.684	0.769	1.64566e-19
Uqcrc1	5.22411e-24	-0.439899	0.376	0.476	1.6866e-19
Mcee	6.07336e-24	-1.23442	0.053	0.115	1.96078e-19
March5	6.10013e-24	0.805139	0.327	0.242	1.96943e-19
Ppm1k	6.68546e-24	1.71222	0.056	0.017	2.1584e-19
Mat2a	6.79547e-24	-0.549832	0.163	0.255	2.19392e-19
Thy1	6.92182e-24	-0.334449	0.557	0.658	2.23471e-19
Gtf2h5	6.95673e-24	-0.512159	0.312	0.412	2.24598e-19
Rangap1	7.668e-24	-0.866102	0.064	0.131	2.47562e-19
Ndufa10	7.95702e-24	-0.50604	0.237	0.335	2.56892e-19
Maz	8.2379e-24	-0.512043	0.129	0.214	2.65961e-19
Sdha	8.80373e-24	-0.504909	0.25	0.347	2.84229e-19
Ptger4	8.84773e-24	-1.10845	0.044	0.103	2.85649e-19
Clns1a	1.07664e-23	-0.747582	0.128	0.21	3.47594e-19
Mrps33	1.09312e-23	-0.493535	0.266	0.364	3.52914e-19
Mrps15	1.09488e-23	-0.553275	0.196	0.289	3.53483e-19
Card11	1.16304e-23	0.949553	0.199	0.123	3.75488e-19
Cflar	1.17883e-23	0.679354	0.416	0.331	3.80586e-19
Tcp1	1.18882e-23	-0.524209	0.245	0.342	3.83809e-19
Rab22a	1.27728e-23	0.859	0.208	0.13	4.1237e-19
Tubb4b	1.30483e-23	0.639384	0.332	0.24	4.21264e-19
Gps1	1.32716e-23	-0.698007	0.135	0.219	4.28475e-19
Agpat5	1.33298e-23	-1.03352	0.062	0.127	4.30353e-19
Ndufb6	1.3451e-23	-0.453046	0.358	0.458	4.34265e-19
9130401M01Rik	1.34821e-23	-1.03007	0.058	0.122	4.35269e-19
Arhgap30	1.51335e-23	0.589751	0.416	0.328	4.88586e-19
Emc6	1.59565e-23	-0.533293	0.226	0.321	5.15156e-19
Lyn	1.66503e-23	-0.874669	0.083	0.155	5.37556e-19
Cux1	1.72633e-23	0.851065	0.23	0.15	5.57346e-19
Mrps17	1.78512e-23	-0.735336	0.15	0.234	5.76325e-19
Arih2	1.80699e-23	0.738023	0.241	0.157	5.83386e-19
Emg1	1.83688e-23	-0.481006	0.334	0.429	5.93037e-19
A730011C13Rik	1.99663e-23	3.13158	0.025	0.002	6.44611e-19
Ndufb2	2.00844e-23	-0.49966	0.293	0.394	6.48425e-19
Gng2	2.07157e-23	0.590978	0.4	0.308	6.68806e-19
Mrpl58	2.24726e-23	-0.604126	0.211	0.302	7.25529e-19
Eef1e1	2.2987e-23	-1.07565	0.06	0.124	7.42136e-19
Mknk2	2.39887e-23	0.900819	0.283	0.201	7.74476e-19
Mmgt2	2.52984e-23	-0.88088	0.099	0.173	8.16759e-19
Impdh2	2.87199e-23	-0.759418	0.124	0.203	9.27221e-19
Itih5	2.95594e-23	-1.54268	0.025	0.073	9.54324e-19
Eif3m	2.9849e-23	-0.362834	0.433	0.533	9.63674e-19
Cops6	3.02471e-23	-0.490832	0.303	0.4	9.76526e-19
Cirbp	3.27339e-23	-0.443727	0.454	0.549	1.05682e-18
Pim3	3.28084e-23	-1.0729	0.103	0.177	1.05922e-18
H1f0	3.32595e-23	-0.631823	0.259	0.352	1.07378e-18
Tmed3	3.84702e-23	-0.674438	0.149	0.233	1.24201e-18
Slc1a5	4.17e-23	-0.44015	0.261	0.361	1.34628e-18
Uap1	4.34848e-23	-0.930019	0.096	0.169	1.40391e-18
Nrp1	4.60281e-23	-0.636872	0.099	0.176	1.48602e-18
Ccnh	4.98749e-23	-0.862038	0.084	0.156	1.61021e-18
Uqcrfs1	5.05467e-23	-0.343695	0.493	0.595	1.6319e-18
Jak2	6.05181e-23	0.840264	0.211	0.133	1.95383e-18
Hprt	6.1815e-23	-0.507977	0.295	0.388	1.9957e-18
Myo3b	6.54232e-23	1.03428	0.166	0.097	2.11219e-18
Tmem238	6.79971e-23	-1.20849	0.045	0.102	2.19529e-18
Mt2	6.95433e-23	-1.77738	0.018	0.062	2.24521e-18
Adsl	7.20602e-23	-0.827942	0.082	0.152	2.32646e-18
Cd247	7.47298e-23	0.372124	0.713	0.664	2.41265e-18
Rraga	8.06034e-23	-0.644847	0.179	0.267	2.60228e-18
2310001H17Rik	8.48569e-23	-0.657975	0.165	0.251	2.7396e-18
Lsm5	8.74653e-23	-0.464095	0.272	0.373	2.82382e-18
Prr29	8.78781e-23	1.41232	0.098	0.046	2.83715e-18
Creg1	8.90197e-23	-1.1961	0.049	0.108	2.874e-18
Atp5j	9.37782e-23	-0.260491	0.668	0.755	3.02763e-18
Slamf6	9.63359e-23	0.686086	0.321	0.235	3.1102e-18
Ccdc107	9.7962e-23	-0.734683	0.112	0.189	3.1627e-18
Sh3bp2	1.1257e-22	2.47308	0.04	0.009	3.63433e-18
Anapc5	1.14055e-22	-0.577057	0.15	0.235	3.68228e-18
Slc35b2	1.27549e-22	-0.768234	0.115	0.193	4.11791e-18
Fh1	1.32248e-22	-0.981077	0.063	0.127	4.26963e-18
Als2	1.33874e-22	1.60181	0.068	0.025	4.32213e-18
G3bp1	1.45236e-22	-0.513425	0.268	0.363	4.68894e-18
Csprs	1.47617e-22	3.10749	0.026	0.003	4.76583e-18
Bccip	1.48442e-22	-0.595059	0.188	0.276	4.79246e-18
Grap2	1.51682e-22	0.623845	0.349	0.259	4.89705e-18
Adh5	1.86543e-22	-0.596804	0.2	0.291	6.02253e-18
Phpt1	2.05161e-22	-1.41822	0.03	0.08	6.62364e-18
Bex3	2.10184e-22	-0.467955	0.253	0.35	6.78578e-18
E130102H24Rik	2.11284e-22	2.46927	0.036	0.007	6.82131e-18
Mgmt	2.15995e-22	-1.47298	0.017	0.06	6.97341e-18
BC029722	2.24126e-22	-0.760312	0.11	0.186	7.23592e-18
Bak1	2.84339e-22	0.652234	0.342	0.255	9.1799e-18
Klf2	3.04446e-22	0.741922	0.199	0.124	9.82906e-18
Gm49662	3.41857e-22	4.7087	0.02	0.001	1.10368e-17
Mrpl11	3.4829e-22	-0.891603	0.083	0.151	1.12445e-17
1190007I07Rik	4.06259e-22	-1.29602	0.044	0.1	1.31161e-17
Gm11808	4.10742e-22	-0.265349	0.709	0.787	1.32608e-17
Psme2b	4.37816e-22	1.24101	0.099	0.047	1.41349e-17
Cdca7l	4.77711e-22	-2.17149	0.01	0.047	1.54229e-17
Kxd1	4.79236e-22	-0.423405	0.366	0.464	1.54721e-17
BC031181	4.89359e-22	0.47651	0.511	0.438	1.57989e-17
E330020D12Rik	4.97522e-22	-2.8026	0.007	0.04	1.60625e-17
Rrp1	5.36523e-22	-0.46778	0.306	0.401	1.73216e-17
Lilrb4a	5.50261e-22	0.993941	0.193	0.121	1.77652e-17
Tsn	5.68112e-22	-0.495778	0.251	0.344	1.83415e-17
Shmt2	5.69075e-22	-1.19355	0.043	0.098	1.83726e-17
Timm13	5.902e-22	-0.334116	0.458	0.558	1.90546e-17
Mettl23	6.03821e-22	-0.32901	0.474	0.573	1.94944e-17
Arl1	6.15146e-22	-0.482925	0.229	0.323	1.986e-17
Gm41386	6.75558e-22	1.9748	0.052	0.016	2.18104e-17
Sri	7.53266e-22	-0.251496	0.67	0.763	2.43192e-17
Slfn3	8.17615e-22	2.56874	0.034	0.007	2.63967e-17
Ube2b	8.32233e-22	0.345718	0.683	0.625	2.68686e-17
Hexa	8.72153e-22	-1.44142	0.039	0.092	2.81575e-17
Cat	8.87078e-22	-0.73629	0.131	0.209	2.86393e-17
Wdr18	9.11641e-22	-1.15632	0.054	0.112	2.94323e-17
Zfp292	9.37991e-22	0.788891	0.281	0.2	3.02831e-17
Cxcr6	9.61376e-22	-0.698451	0.092	0.163	3.1038e-17
Morf4l1	9.88971e-22	-0.257186	0.661	0.748	3.19289e-17
Ergic1	9.91078e-22	-0.439576	0.278	0.377	3.1997e-17
Ednrb	9.92035e-22	-1.96866	0.01	0.047	3.20278e-17
Ddx1	1.0253e-21	-0.859631	0.068	0.132	3.31017e-17
Samsn1	1.04123e-21	0.304998	0.76	0.713	3.36161e-17
Tubb2a	1.07619e-21	1.43762	0.081	0.035	3.47446e-17
Acp1	1.12695e-21	-0.60608	0.205	0.293	3.63837e-17
Gclm	1.15584e-21	-0.574704	0.231	0.319	3.73163e-17
Vdac2	1.15936e-21	-0.336518	0.466	0.563	3.74298e-17
Rtf2	1.16255e-21	0.493712	0.446	0.357	3.75329e-17
Snhg3	1.17935e-21	-0.565	0.111	0.187	3.80753e-17
Gyg	1.22747e-21	-0.505684	0.216	0.309	3.9629e-17
Snapin	1.23196e-21	-0.763958	0.114	0.188	3.9774e-17
Pkp3	1.26077e-21	0.454371	0.681	0.649	4.0704e-17
Cpm	1.27991e-21	0.761762	0.281	0.198	4.13219e-17
Tgfbr1	1.29437e-21	-0.79081	0.099	0.171	4.17887e-17
Vat1	1.32672e-21	-1.90201	0.013	0.052	4.28331e-17
Nob1	1.3814e-21	-1.03122	0.052	0.11	4.45984e-17
Vamp3	1.40392e-21	0.609401	0.326	0.241	4.53254e-17
Clpp	1.4702e-21	-0.710625	0.096	0.168	4.74655e-17
C1qtnf4	1.47074e-21	-1.7293	0.019	0.061	4.74827e-17
Gtpbp4	1.59276e-21	-0.813646	0.102	0.173	5.14223e-17
Higd2a	1.61927e-21	-0.382273	0.392	0.492	5.22781e-17
Rnf19b	1.68286e-21	1.42355	0.065	0.024	5.43312e-17
Smox	1.79941e-21	1.0277	0.157	0.092	5.80939e-17
Gpr65	1.84092e-21	-0.485754	0.315	0.409	5.94343e-17
Oas1g	2.03543e-21	8.09198	0.017	0	6.5714e-17
Trim14	2.11811e-21	0.884272	0.168	0.1	6.83833e-17
Cebpz	2.23466e-21	-0.630637	0.133	0.213	7.21459e-17
Tufm	2.25349e-21	-0.701532	0.164	0.244	7.27538e-17
2310015A10Rik	2.44353e-21	-1.26087	0.022	0.067	7.88894e-17
Casp3	2.50823e-21	0.800461	0.283	0.206	8.09784e-17
Snrpa1	2.67422e-21	-0.796024	0.131	0.206	8.63372e-17
Fxn	2.709e-21	-1.06344	0.055	0.114	8.746e-17
Tspan5	2.7351e-21	1.10766	0.109	0.055	8.83026e-17
Slc29a1	2.75667e-21	-0.878322	0.068	0.132	8.8999e-17
Rtcb	2.84118e-21	-0.652387	0.158	0.239	9.17275e-17
Exosc1	2.91653e-21	-0.753654	0.06	0.122	9.416e-17
Rsl24d1	2.9816e-21	-0.698063	0.139	0.217	9.62611e-17
Gm12185	3.07515e-21	4.07792	0.021	0.001	9.92813e-17
Gm21188	3.30122e-21	4.92067	0.019	0.001	1.0658e-16
Gmds	3.35486e-21	-1.16838	0.049	0.105	1.08312e-16
Icam1	3.37212e-21	0.620971	0.418	0.329	1.08869e-16
Ide	3.61684e-21	-0.731284	0.096	0.166	1.1677e-16
Tmem147	3.70409e-21	-0.719977	0.115	0.19	1.19587e-16
Tmem221	3.78267e-21	2.59778	0.03	0.005	1.22124e-16
Gpx4	3.91821e-21	-0.215893	0.79	0.856	1.265e-16
Klf9	4.14344e-21	-2.02262	0.013	0.052	1.33771e-16
Upp1	5.04185e-21	4.82989	0.022	0.002	1.62776e-16
Oaz1	5.10986e-21	-0.13688	0.952	0.985	1.64972e-16
Tnfsf10	5.61042e-21	1.00554	0.132	0.073	1.81133e-16
Lgals1	6.03348e-21	0.340901	0.894	0.916	1.94791e-16
Pcyt1a	6.31398e-21	-1.09005	0.064	0.124	2.03847e-16
Nxpe3	6.46007e-21	0.782746	0.23	0.153	2.08563e-16
Ctsz	6.84488e-21	-0.400687	0.323	0.414	2.20987e-16
Kti12	6.94892e-21	-1.11572	0.048	0.103	2.24346e-16
Ndufab1	7.0608e-21	-0.46727	0.3	0.394	2.27958e-16
Zmiz1	7.22748e-21	-0.597215	0.14	0.22	2.33339e-16
Timm10	7.24628e-21	-1.53948	0.027	0.073	2.33946e-16
Aup1	7.27142e-21	-0.27289	0.614	0.704	2.34758e-16
Tmem127	7.27309e-21	0.838508	0.155	0.09	2.34812e-16
Eif3g	7.87493e-21	-0.625445	0.167	0.249	2.54242e-16
Slc35c2	8.04729e-21	-0.806081	0.094	0.164	2.59807e-16
Slc3a2	8.5841e-21	0.625096	0.393	0.309	2.77138e-16
Rrs1	8.74941e-21	-1.30694	0.032	0.08	2.82475e-16
Eif3b	8.76749e-21	-0.657364	0.144	0.223	2.83058e-16
Rnasek	9.36747e-21	0.33399	0.673	0.622	3.02429e-16
Cd96	1.04461e-20	-1.36657	0.028	0.075	3.37251e-16
Utf1	1.07588e-20	-2.39918	0.007	0.039	3.47348e-16
Rragd	1.09541e-20	-1.5547	0.017	0.058	3.53653e-16
Fam241b	1.10227e-20	-2.18992	0.008	0.042	3.55869e-16
2210016F16Rik	1.13175e-20	-0.477026	0.213	0.301	3.65385e-16
Tceal9	1.30416e-20	-0.483913	0.154	0.237	4.21047e-16
Itgb7	1.41056e-20	-0.228441	0.733	0.818	4.554e-16
Chchd7	1.48151e-20	-0.650976	0.129	0.205	4.78305e-16
Ddx18	1.53201e-20	-0.911287	0.078	0.142	4.9461e-16
Tbx21	1.5343e-20	1.70007	0.047	0.014	4.95347e-16
Myo1e	1.57464e-20	-0.689466	0.085	0.152	5.08374e-16
Phip	1.68827e-20	0.779581	0.225	0.15	5.45057e-16
Pcbp2	1.91623e-20	-0.195149	0.813	0.879	6.18654e-16
Slc19a1	2.04111e-20	-1.6352	0.021	0.064	6.58974e-16
Srp9	2.05878e-20	-0.268301	0.568	0.656	6.64676e-16
Bud23	2.13559e-20	-0.734113	0.107	0.178	6.89475e-16
Tmx4	2.31474e-20	-1.09761	0.047	0.101	7.47315e-16
Pabpc4	2.33767e-20	-1.37515	0.022	0.065	7.54718e-16
Slc52a2	2.34962e-20	-0.849601	0.09	0.157	7.58575e-16
Mrps18b	2.44866e-20	-1.55058	0.026	0.071	7.90551e-16
Izumo4	2.50823e-20	-0.694221	0.117	0.19	8.09782e-16
Optn	2.51116e-20	1.48073	0.068	0.028	8.10728e-16
Treml2	2.73557e-20	1.74334	0.042	0.011	8.8318e-16
Mgat5	2.76113e-20	-0.957174	0.062	0.121	8.91429e-16
Igsf8	2.76333e-20	-1.18875	0.043	0.095	8.92141e-16
Gabarapl1	2.82068e-20	-1.15662	0.053	0.108	9.10656e-16
Arhgap26	2.89719e-20	1.2488	0.078	0.034	9.35356e-16
Pdlim2	3.07441e-20	0.474692	0.445	0.368	9.92574e-16
Ccdc86	3.18497e-20	-2.07016	0.012	0.047	1.02827e-15
Psmb3	3.18527e-20	-0.248518	0.644	0.733	1.02836e-15
Oas1c	3.24319e-20	1.25494	0.106	0.055	1.04706e-15
Ehd3	3.28139e-20	1.83624	0.05	0.016	1.0594e-15
Matk	3.46397e-20	-0.353835	0.267	0.365	1.11834e-15
Rab29	3.66165e-20	0.776254	0.199	0.13	1.18216e-15
Tmem223	3.67489e-20	-0.588518	0.174	0.256	1.18644e-15
Birc3	3.77999e-20	0.583219	0.419	0.339	1.22037e-15
Insl6	3.86457e-20	0.904041	0.146	0.085	1.24768e-15
Nop53	3.94471e-20	0.657551	0.384	0.303	1.27355e-15
Exosc7	3.94653e-20	-0.919984	0.059	0.118	1.27414e-15
Trim56	3.95457e-20	1.44971	0.083	0.038	1.27673e-15
Acot13	3.96248e-20	-0.68152	0.095	0.164	1.27929e-15
Cbx6	3.99874e-20	-1.34963	0.025	0.068	1.29099e-15
Tprgl	4.19164e-20	-0.477426	0.258	0.348	1.35327e-15
Mrps35	4.23736e-20	-0.734128	0.108	0.179	1.36803e-15
U2af2	4.31824e-20	-0.557404	0.185	0.267	1.39414e-15
Gadd45gip1	4.44681e-20	-0.633893	0.15	0.229	1.43565e-15
Ndufa7	4.63743e-20	-0.268323	0.639	0.714	1.49719e-15
Dpp4	4.83515e-20	1.32361	0.082	0.037	1.56103e-15
S100a1	4.85475e-20	-1.49235	0.028	0.073	1.56736e-15
Ten1	4.88419e-20	-0.632011	0.167	0.245	1.57686e-15
Cxcr5	5.34563e-20	1.622	0.066	0.027	1.72584e-15
Exosc5	5.54408e-20	-0.64426	0.134	0.21	1.78991e-15
Nrip1	5.79306e-20	-0.52428	0.226	0.312	1.87029e-15
Gpr132	6.14353e-20	0.444994	0.471	0.383	1.98344e-15
Immp1l	6.41797e-20	-0.584977	0.158	0.24	2.07204e-15
Bckdk	6.42985e-20	-0.832358	0.094	0.161	2.07588e-15
Timm8a1	6.53982e-20	-1.24309	0.039	0.088	2.11138e-15
Phgdh	6.69178e-20	-0.70165	0.126	0.2	2.16044e-15
Cmtm6	6.74235e-20	0.694618	0.286	0.209	2.17677e-15
Timm9	7.18096e-20	-1.26215	0.024	0.066	2.31837e-15
Perp	8.5932e-20	-2.01164	0.014	0.051	2.77431e-15
Apobec1	9.66296e-20	1.4059	0.08	0.036	3.11969e-15
Wdr46	1.0307e-19	-1.49126	0.026	0.07	3.32763e-15
Ywhab	1.06598e-19	-0.292027	0.53	0.62	3.44152e-15
Acadvl	1.06638e-19	-0.573626	0.161	0.241	3.4428e-15
Mlkl	1.18219e-19	1.84105	0.044	0.013	3.8167e-15
Dnajc12	1.34683e-19	-1.76466	0.02	0.061	4.34825e-15
Nolc1	1.36555e-19	-0.927603	0.059	0.115	4.40866e-15
Abcb1a	1.40174e-19	1.02722	0.11	0.057	4.52553e-15
Mrpl2	1.42285e-19	-0.921321	0.077	0.138	4.59368e-15
2900026A02Rik	1.42771e-19	-1.91218	0.011	0.046	4.60936e-15
Lrrc32	1.43015e-19	1.04235	0.161	0.098	4.61725e-15
Ptpn7	1.46437e-19	-0.441985	0.321	0.409	4.72771e-15
Fam183b	1.51756e-19	-4.85232	0.001	0.025	4.89945e-15
Nr4a2	1.54359e-19	-1.48764	0.033	0.08	4.98349e-15
1110004F10Rik	1.58695e-19	-0.427919	0.302	0.394	5.12347e-15
N4bp1	1.63646e-19	0.727706	0.357	0.278	5.28331e-15
Arl14ep	1.64177e-19	-1.16075	0.043	0.094	5.30046e-15
Cdc42se1	1.64704e-19	0.507128	0.49	0.422	5.31747e-15
Stat3	1.649e-19	0.429315	0.571	0.492	5.32379e-15
Padi2	1.66098e-19	-0.450447	0.164	0.245	5.36247e-15
E330009J07Rik	1.66616e-19	1.3238	0.067	0.027	5.37918e-15
Traf4	1.86748e-19	0.52993	0.337	0.254	6.02916e-15
Slc25a5	1.8768e-19	-0.269994	0.617	0.688	6.05926e-15
Farsb	1.8793e-19	-0.877499	0.075	0.136	6.06731e-15
Mrps36	1.91312e-19	-0.48931	0.251	0.338	6.1765e-15
Acads	2.02885e-19	-0.481568	0.227	0.311	6.55014e-15
Gnl3	2.06352e-19	-1.06661	0.042	0.093	6.66206e-15
Bnip3l	2.16654e-19	-0.297515	0.514	0.607	6.99466e-15
Ywhaq	2.18464e-19	-0.640972	0.132	0.205	7.05312e-15
F13a1	2.22014e-19	-2.68269	0.005	0.034	7.16773e-15
Rgs3	2.24649e-19	-0.750046	0.076	0.138	7.25278e-15
Smim26	2.25503e-19	-0.858305	0.07	0.13	7.28038e-15
Txnip	2.30022e-19	0.415283	0.554	0.475	7.42626e-15
Rora	2.55851e-19	-0.336423	0.448	0.541	8.26015e-15
Cisd3	2.56905e-19	-0.968972	0.057	0.112	8.29417e-15
Bzw2	2.57036e-19	-0.784048	0.078	0.14	8.29841e-15
Zfp560	2.58353e-19	-0.807522	0.08	0.143	8.34092e-15
Atox1	2.61105e-19	-0.27041	0.568	0.648	8.42978e-15
Srpk2	2.83796e-19	0.910722	0.215	0.146	9.16237e-15
Hsf1	2.87948e-19	-0.775861	0.068	0.127	9.29641e-15
Mrpl20	2.96587e-19	-0.422318	0.321	0.41	9.57531e-15
Polr1d	3.05026e-19	-0.219724	0.725	0.795	9.84777e-15
Mesd	3.06188e-19	-1.17339	0.039	0.088	9.88529e-15
Ndufa13	3.16633e-19	-0.224466	0.746	0.811	1.02225e-14
H2-Oa	3.18716e-19	-1.9371	0.011	0.044	1.02897e-14
Igfbp7	3.26418e-19	-1.59208	0.02	0.059	1.05384e-14
Ctla2a	3.29261e-19	-0.376207	0.443	0.553	1.06302e-14
Gspt1	3.65487e-19	-0.718971	0.112	0.18	1.17997e-14
Aldh9a1	3.75492e-19	-0.850905	0.108	0.175	1.21228e-14
Dkc1	4.00363e-19	-1.20116	0.033	0.078	1.29257e-14
Hibadh	4.13253e-19	-0.64368	0.1	0.167	1.33419e-14
Mospd3	4.1766e-19	-0.611628	0.154	0.229	1.34842e-14
AC149090.1	4.2211e-19	-0.443074	0.193	0.275	1.36278e-14
Ypel5	4.24328e-19	0.537466	0.369	0.285	1.36994e-14
Gars	4.43759e-19	-0.658267	0.152	0.227	1.43267e-14
Gm7160	4.90719e-19	2.38679	0.035	0.009	1.58429e-14
Vsir	5.3257e-19	0.505771	0.341	0.257	1.7194e-14
1700012B07Rik	5.33257e-19	1.2649	0.089	0.043	1.72162e-14
Hspa9	5.53588e-19	-0.851884	0.092	0.156	1.78726e-14
Cct3	5.68499e-19	-0.542686	0.19	0.269	1.8354e-14
Fubp1	5.71775e-19	-0.572461	0.179	0.257	1.84597e-14
Il17rb	6.02479e-19	-2.34062	0.006	0.034	1.9451e-14
Znhit6	6.19373e-19	-1.55044	0.02	0.06	1.99965e-14
Lyrm4	6.441e-19	-1.37333	0.02	0.06	2.07948e-14
Oxct1	6.68894e-19	-0.75108	0.114	0.183	2.15952e-14
G6pc3	7.16799e-19	-1.48223	0.025	0.066	2.31419e-14
Ggct	7.44981e-19	-1.82099	0.013	0.048	2.40517e-14
Smyd2	7.53557e-19	-3.26462	0.004	0.031	2.43286e-14
Msh2	7.68133e-19	-1.51025	0.019	0.057	2.47992e-14
Unc119	7.70492e-19	-0.584291	0.152	0.227	2.48753e-14
Mtx2	7.95733e-19	-0.78395	0.11	0.177	2.56902e-14
Ldhb	8.16912e-19	-1.20649	0.035	0.081	2.6374e-14
Dmac1	8.4112e-19	-0.783946	0.069	0.127	2.71556e-14
Ptpn6	9.02763e-19	-0.665084	0.114	0.181	2.91457e-14
Nde1	9.23994e-19	-0.825077	0.111	0.177	2.98311e-14
Anapc13	9.60219e-19	-0.461913	0.209	0.294	3.10007e-14
Rtraf	9.80776e-19	-0.238644	0.657	0.737	3.16644e-14
Pstk	9.90679e-19	-0.743832	0.06	0.117	3.19841e-14
Slamf1	1.10079e-18	0.556947	0.422	0.342	3.55391e-14
Dnaja3	1.149e-18	-1.27252	0.024	0.064	3.70955e-14
Alox8	1.15315e-18	-1.33794	0.027	0.07	3.72294e-14
Gtf3a	1.15874e-18	-0.679189	0.143	0.217	3.74099e-14
Ppp6r1	1.19846e-18	0.976191	0.145	0.086	3.86924e-14
Gnpnat1	1.20016e-18	-0.713242	0.106	0.174	3.87473e-14
S100a6	1.25736e-18	-0.182865	0.892	0.935	4.05939e-14
Rab5c	1.30881e-18	0.501575	0.399	0.321	4.22548e-14
Rnf31	1.36373e-18	0.979883	0.121	0.067	4.4028e-14
Arl6ip1	1.4884e-18	0.23537	0.851	0.842	4.80531e-14
Klhdc2	1.53634e-18	-0.699224	0.108	0.176	4.96007e-14
Styx	1.6737e-18	-0.904473	0.07	0.128	5.40352e-14
Rpl24	1.82055e-18	-0.106233	0.96	0.993	5.87764e-14
Hddc2	1.83227e-18	-0.978955	0.064	0.12	5.91549e-14
Adarb1	1.86526e-18	1.20373	0.084	0.04	6.022e-14
Lgmn	1.94951e-18	0.615742	0.249	0.174	6.29398e-14
Tnip2	1.98339e-18	0.905483	0.158	0.097	6.40336e-14
Hspa1a	2.44615e-18	-0.357183	0.108	0.177	7.8974e-14
Adprm	2.56968e-18	0.923936	0.139	0.082	8.2962e-14
Gusb	2.61608e-18	-0.842788	0.065	0.122	8.44601e-14
Gm2000	2.88419e-18	-0.720581	0.121	0.19	9.31161e-14
Impdh1	3.24853e-18	-0.653501	0.132	0.202	1.04879e-13
Psat1	3.31004e-18	-1.05224	0.053	0.104	1.06865e-13
Cox7a2l	3.35855e-18	-0.429095	0.369	0.454	1.08431e-13
Hagh	3.36511e-18	-0.881508	0.067	0.123	1.08643e-13
Tomm7	3.46551e-18	-0.201143	0.724	0.796	1.11884e-13
Mindy3	3.9705e-18	0.778794	0.182	0.118	1.28188e-13
Rps6ka1	4.07495e-18	-0.346411	0.398	0.482	1.3156e-13
Sod2	4.08143e-18	-0.382297	0.269	0.359	1.31769e-13
Ky	4.14186e-18	-0.864883	0.057	0.111	1.3372e-13
Suox	4.20035e-18	-0.935853	0.055	0.108	1.35608e-13
Lat	4.29519e-18	0.255701	0.83	0.856	1.3867e-13
Casp4	4.93639e-18	1.01696	0.102	0.054	1.59371e-13
Dcps	5.06931e-18	-0.550758	0.158	0.234	1.63663e-13
Gba	5.29272e-18	0.561861	0.282	0.204	1.70876e-13
Os9	5.92837e-18	0.577912	0.279	0.202	1.91397e-13
Gde1	6.31206e-18	-0.562336	0.144	0.217	2.03785e-13
Lman1	6.76294e-18	-0.939278	0.065	0.121	2.18342e-13
Ptpa	6.92209e-18	-0.439805	0.22	0.299	2.2348e-13
Arrb2	6.96952e-18	-0.34867	0.344	0.437	2.25011e-13
Ube2e1	7.09285e-18	-0.51963	0.165	0.24	2.28993e-13
Mthfd2l	7.16797e-18	-1.17266	0.033	0.076	2.31418e-13
Rxylt1	7.32682e-18	-1.1613	0.055	0.106	2.36546e-13
Prmt7	7.58082e-18	-1.76139	0.017	0.053	2.44747e-13
Mrps26	8.64773e-18	-0.545994	0.151	0.224	2.79192e-13
Kat6a	8.65397e-18	0.931701	0.145	0.088	2.79393e-13
Nfkbib	8.97154e-18	0.526921	0.401	0.326	2.89646e-13
Ppan	9.3935e-18	-1.18433	0.036	0.08	3.03269e-13
Armc10	9.68868e-18	-0.739383	0.1	0.164	3.12799e-13
Eif3a	1.00358e-17	-0.407289	0.266	0.351	3.24005e-13
Hivep1	1.03665e-17	0.932834	0.145	0.088	3.34683e-13
Acaa2	1.04438e-17	-0.600787	0.138	0.209	3.37178e-13
Ccdc85b	1.11407e-17	-0.385874	0.175	0.255	3.59678e-13
Nop16	1.15039e-17	-1.06831	0.049	0.098	3.71404e-13
Aamp	1.1624e-17	-0.44256	0.272	0.354	3.75279e-13
Coq8a	1.18146e-17	-1.16203	0.035	0.079	3.81435e-13
Uqcrq	1.20677e-17	-0.234035	0.644	0.724	3.89606e-13
Rara	1.20857e-17	0.585696	0.328	0.255	3.90187e-13
Katna1	1.21717e-17	0.672194	0.184	0.12	3.92964e-13
Cnbp	1.41269e-17	-0.179734	0.846	0.91	4.56088e-13
Ppp2r1a	1.41454e-17	-0.377529	0.321	0.409	4.56685e-13
2810004N23Rik	1.45297e-17	-1.07349	0.042	0.089	4.69092e-13
Mrto4	1.49821e-17	-0.944092	0.065	0.119	4.83697e-13
Ciapin1	1.49951e-17	-0.387491	0.188	0.268	4.84117e-13
Atp5j2	1.5249e-17	-0.197017	0.788	0.852	4.92315e-13
Cd3d	1.56013e-17	-0.179896	0.859	0.916	5.03687e-13
Cntrl	1.56829e-17	0.741554	0.248	0.178	5.06322e-13
Gdi2	1.59897e-17	-0.290114	0.566	0.643	5.16229e-13
Ftsj3	1.77831e-17	-1.10005	0.031	0.073	5.74127e-13
Wdr6	1.9827e-17	-1.01176	0.045	0.093	6.40114e-13
Sumo2	2.09639e-17	-0.159609	0.851	0.909	6.76818e-13
Adora2a	2.15242e-17	0.504794	0.375	0.299	6.9491e-13
Dnase2a	2.2109e-17	-0.796112	0.08	0.139	7.13789e-13
Arhgef10	2.23759e-17	1.27177	0.091	0.047	7.22406e-13
Mfng	2.29953e-17	-0.517954	0.176	0.252	7.42404e-13
Yaf2	2.31416e-17	-0.451612	0.194	0.272	7.47126e-13
Ablim3	2.35025e-17	-3.10256	0.003	0.026	7.58779e-13
Por	2.41181e-17	0.739156	0.224	0.156	7.78652e-13
Zbtb38	2.42169e-17	-0.563781	0.099	0.162	7.81843e-13
1110038F14Rik	2.4976e-17	0.771794	0.263	0.196	8.06349e-13
Dynlt3	2.50935e-17	-0.632487	0.129	0.198	8.10145e-13
Cyc1	2.57939e-17	-0.444251	0.249	0.33	8.32757e-13
Ndrg3	2.84463e-17	-0.59062	0.147	0.218	9.18389e-13
Usp10	2.9732e-17	-0.841736	0.04	0.087	9.59898e-13
Rasa4	3.0067e-17	2.6179	0.027	0.005	9.70713e-13
Aopep	3.17747e-17	0.393271	0.631	0.573	1.02585e-12
Aasdhppt	3.22397e-17	-0.86056	0.059	0.112	1.04086e-12
Dbnl	3.22526e-17	0.454283	0.445	0.374	1.04128e-12
Snapc5	3.29964e-17	-0.399461	0.237	0.321	1.06529e-12
Slc25a19	3.59147e-17	0.472599	0.582	0.54	1.15951e-12
Cisd2	3.59433e-17	-0.338651	0.351	0.438	1.16043e-12
Tma16	3.67285e-17	-1.88831	0.013	0.046	1.18578e-12
Abracl	3.71591e-17	-0.223527	0.723	0.786	1.19968e-12
Ninj1	3.73942e-17	-0.449895	0.194	0.273	1.20727e-12
Ncbp2	3.94223e-17	-0.807655	0.075	0.132	1.27275e-12
Bbx	4.14426e-17	0.793381	0.159	0.1	1.33797e-12
Cryl1	4.36217e-17	-1.27235	0.024	0.062	1.40833e-12
Smim27	4.67995e-17	-0.589666	0.112	0.178	1.51092e-12
Mrps6	4.7524e-17	-0.389923	0.276	0.357	1.53431e-12
Klk8	5.22793e-17	-0.531151	0.219	0.296	1.68784e-12
Smarcb1	5.26698e-17	-0.520851	0.15	0.222	1.70045e-12
Dtymk	5.33224e-17	-0.682605	0.099	0.162	1.72151e-12
Herpud1	5.38061e-17	-0.478786	0.203	0.279	1.73713e-12
Gm4316	5.45162e-17	-1.07652	0.047	0.094	1.76006e-12
Mrpl57	5.45487e-17	-0.414818	0.245	0.327	1.76111e-12
Galk1	5.52593e-17	-0.907924	0.062	0.114	1.78405e-12
B3gat3	5.5544e-17	0.782545	0.139	0.083	1.79324e-12
Meikin	5.88327e-17	5.44631	0.014	0	1.89941e-12
Chka	5.92415e-17	-0.964485	0.02	0.056	1.91261e-12
Ndufb3	5.96233e-17	-0.318595	0.342	0.433	1.92494e-12
Tmsb10	6.25986e-17	0.153032	0.993	1	2.021e-12
Hcst	6.92913e-17	-0.233501	0.679	0.752	2.23707e-12
Nipsnap1	7.46643e-17	-0.911354	0.058	0.109	2.41054e-12
Ddit4	7.55164e-17	0.4611	0.757	0.75	2.43805e-12
Sars	7.80416e-17	-0.366468	0.296	0.381	2.51957e-12
Mybbp1a	7.92153e-17	-1.07329	0.044	0.091	2.55747e-12
Afg3l2	8.22131e-17	-0.599169	0.112	0.177	2.65425e-12
Tmem50b	8.66486e-17	0.939738	0.107	0.058	2.79745e-12
Psmg1	9.35988e-17	-1.08279	0.045	0.091	3.02184e-12
Cct6a	9.38334e-17	-0.579031	0.149	0.218	3.02941e-12
Cerk	1.04298e-16	-0.6794	0.083	0.141	3.36727e-12
Rap1gds1	1.05457e-16	0.577443	0.296	0.224	3.40467e-12
Kdm7a	1.07379e-16	0.832805	0.155	0.097	3.46674e-12
Ppp1cc	1.07458e-16	0.391592	0.619	0.58	3.4693e-12
Etv6	1.10973e-16	0.799286	0.167	0.107	3.58277e-12
Lmbr1l	1.23561e-16	0.668579	0.176	0.114	3.98917e-12
Bsg	1.26967e-16	-0.285549	0.462	0.553	4.09914e-12
Cuedc2	1.27601e-16	-0.646534	0.128	0.193	4.11961e-12
Sytl2	1.46265e-16	-0.470192	0.14	0.209	4.72217e-12
Faah	1.47152e-16	-0.746494	0.095	0.154	4.75079e-12
Macf1	1.49896e-16	-0.436728	0.201	0.28	4.83938e-12
Rad23b	1.50396e-16	-0.395926	0.252	0.332	4.85555e-12
Fnbp4	1.55437e-16	0.837284	0.19	0.129	5.01829e-12
Clic1	1.57536e-16	0.170837	0.903	0.926	5.08605e-12
A230005M16Rik	1.61925e-16	-2.5432	0.005	0.03	5.22776e-12
Chic1	1.67814e-16	1.52897	0.049	0.018	5.41788e-12
Atxn7l1	1.68164e-16	0.628278	0.223	0.157	5.42919e-12
Eri3	1.68456e-16	-0.942041	0.056	0.106	5.4386e-12
Rpn2	1.69466e-16	-0.435777	0.268	0.348	5.47121e-12
Snu13	1.7312e-16	-0.299918	0.397	0.488	5.58918e-12
Mrpl22	1.76964e-16	-0.756082	0.098	0.157	5.71327e-12
Tlr1	1.77973e-16	1.27738	0.08	0.04	5.74587e-12
Gpi1	1.84509e-16	-0.21731	0.732	0.808	5.95688e-12
Nenf	1.90513e-16	-0.8647	0.078	0.133	6.15072e-12
B9d1	1.92232e-16	-1.2899	0.036	0.078	6.20621e-12
1700097N02Rik	2.00895e-16	-1.06205	0.055	0.105	6.48591e-12
Psmg2	2.02437e-16	-0.81011	0.065	0.117	6.53569e-12
Rrp9	2.02663e-16	-1.31706	0.018	0.053	6.54299e-12
Tmpo	2.13247e-16	-0.48826	0.136	0.205	6.88467e-12
Gm19684	2.20653e-16	1.56549	0.055	0.022	7.12378e-12
Rab8b	2.2304e-16	0.56426	0.327	0.254	7.20085e-12
Slco3a1	2.26506e-16	0.962953	0.103	0.056	7.31273e-12
Nabp2	2.33237e-16	-0.474707	0.243	0.321	7.53007e-12
Hdac2	2.39199e-16	-0.742349	0.064	0.116	7.72253e-12
Pcbd2	2.41576e-16	-0.693152	0.097	0.157	7.79927e-12
Tut4	2.46484e-16	0.751937	0.214	0.15	7.95774e-12
1810026B05Rik	2.52766e-16	0.628066	0.278	0.207	8.16055e-12
Mtch2	2.53475e-16	-0.428266	0.242	0.324	8.18343e-12
Cep192	2.53523e-16	0.867961	0.16	0.103	8.18499e-12
Hint2	2.59633e-16	-0.632989	0.122	0.187	8.38226e-12
Erh	2.60706e-16	-0.671202	0.114	0.178	8.4169e-12
Rrp1b	2.61197e-16	-0.768957	0.058	0.108	8.43274e-12
Atp6v1f	2.64513e-16	-0.218742	0.689	0.763	8.5398e-12
Comtd1	2.76987e-16	-0.964644	0.052	0.1	8.94252e-12
2310009A05Rik	3.25992e-16	-0.568306	0.137	0.204	1.05247e-11
Arhgap25	3.36849e-16	0.688012	0.269	0.201	1.08752e-11
Jaml	3.63268e-16	1.89928	0.052	0.021	1.17281e-11
Eno1	3.6616e-16	0.485929	0.461	0.396	1.18215e-11
Grwd1	3.71946e-16	-2.70269	0.006	0.031	1.20083e-11
Imp4	3.85116e-16	-0.604707	0.119	0.183	1.24335e-11
Hspd1	3.90556e-16	-0.537686	0.221	0.296	1.26091e-11
Tomm5	4.05337e-16	-0.445144	0.249	0.326	1.30863e-11
AI413582	4.28566e-16	-0.352952	0.27	0.354	1.38362e-11
Sipa1l1	4.31808e-16	0.944838	0.133	0.081	1.39409e-11
Msmo1	4.36707e-16	0.935483	0.127	0.076	1.40991e-11
Ifrd2	4.57058e-16	-2.28686	0.007	0.033	1.47561e-11
Rad51b	4.95736e-16	-2.33335	0.006	0.032	1.60048e-11
Nle1	4.98759e-16	-1.51507	0.014	0.045	1.61024e-11
Pink1	5.08707e-16	-0.441997	0.22	0.296	1.64236e-11
Eef2k	5.86738e-16	-1.75175	0.011	0.04	1.89428e-11
Htatsf1	5.93529e-16	-0.704414	0.087	0.144	1.91621e-11
Midn	6.19793e-16	0.838852	0.151	0.096	2.001e-11
Runx3	6.31997e-16	0.692953	0.232	0.167	2.0404e-11
Sh3glb1	6.52554e-16	0.295871	0.695	0.663	2.10677e-11
Acvrl1	7.05927e-16	2.24323	0.029	0.007	2.27909e-11
Tmem135	7.11234e-16	-0.84619	0.053	0.101	2.29622e-11
Bax	7.29857e-16	-0.262974	0.489	0.568	2.35634e-11
Ak3	7.77368e-16	-0.759996	0.094	0.151	2.50973e-11
Polr2f	7.96231e-16	-0.463141	0.225	0.3	2.57063e-11
Syncrip	8.35014e-16	-0.53866	0.129	0.194	2.69584e-11
Mbd3	8.74285e-16	-0.79333	0.055	0.104	2.82263e-11
Aimp1	8.88655e-16	-0.356341	0.331	0.415	2.86902e-11
Eny2	9.19577e-16	-0.432232	0.223	0.3	2.96885e-11
Ccdc69	9.29239e-16	-0.608243	0.159	0.227	3.00005e-11
Dhrs7	9.34262e-16	-0.47954	0.202	0.273	3.01626e-11
Pqlc1	9.77287e-16	0.530131	0.23	0.163	3.15517e-11
Cpne3	9.99855e-16	0.833753	0.147	0.093	3.22803e-11
Atp6v1g1	1.01385e-15	0.350647	0.584	0.528	3.27323e-11
Gm20627	1.06052e-15	1.61093	0.051	0.02	3.42387e-11
Degs1	1.08015e-15	-0.36516	0.272	0.353	3.48725e-11
Tmem219	1.08533e-15	-0.606543	0.128	0.192	3.50398e-11
Ptbp3	1.11674e-15	0.40952	0.469	0.395	3.60538e-11
Cbx4	1.21784e-15	0.793942	0.207	0.147	3.93181e-11
Foxo1	1.26118e-15	0.538123	0.353	0.28	4.07173e-11
Cela1	1.3188e-15	-1.42902	0.025	0.061	4.25773e-11
Idnk	1.36847e-15	0.507592	0.39	0.323	4.4181e-11
Naa38	1.40058e-15	-0.395661	0.305	0.386	4.52177e-11
Uchl3	1.41571e-15	-0.566732	0.143	0.209	4.5706e-11
Cyb5a	1.43395e-15	0.342518	0.736	0.728	4.62951e-11
Adi1	1.43835e-15	-1.05088	0.037	0.079	4.6437e-11
Mri1	1.48029e-15	-0.62386	0.118	0.18	4.77912e-11
Sys1	1.55337e-15	0.389127	0.537	0.477	5.01505e-11
Rftn1	1.55662e-15	-0.435856	0.165	0.235	5.02554e-11
Ggact	1.66846e-15	-1.46817	0.017	0.049	5.38662e-11
Psph	1.71843e-15	-0.427724	0.145	0.214	5.54795e-11
Polr3h	1.82424e-15	-1.6769	0.012	0.042	5.88956e-11
1810037I17Rik	1.82779e-15	0.344869	0.667	0.637	5.90103e-11
Cetn2	1.89929e-15	-0.390663	0.256	0.335	6.13187e-11
Jtb	2.01826e-15	-0.416851	0.235	0.313	6.51596e-11
Mrps7	2.15087e-15	-0.667505	0.129	0.192	6.94409e-11
E230029C05Rik	2.22148e-15	-1.41359	0.013	0.043	7.17206e-11
Sft2d1	2.22371e-15	0.501911	0.333	0.263	7.17923e-11
Trappc6a	2.28612e-15	-0.544264	0.172	0.241	7.38075e-11
Hsp90b1	2.30236e-15	-0.298052	0.461	0.545	7.43318e-11
Zbtb8os	2.31244e-15	-0.478547	0.175	0.244	7.4657e-11
Gm12216	2.31642e-15	1.02111	0.095	0.052	7.47856e-11
Fgf16	2.34873e-15	-2.41545	0.003	0.024	7.58287e-11
Lpcat4	2.35428e-15	-0.758257	0.074	0.126	7.60079e-11
Nudt2	2.40953e-15	-1.15649	0.039	0.08	7.77917e-11
Aamdc	2.412e-15	-0.762771	0.082	0.136	7.78715e-11
Sgf29	2.62843e-15	-0.860889	0.064	0.114	8.4859e-11
Ankrd10	2.66025e-15	-0.520148	0.131	0.196	8.5886e-11
Acot2	2.67684e-15	-0.824458	0.043	0.087	8.64217e-11
Lap3	2.68241e-15	-1.11085	0.036	0.076	8.66015e-11
Zpr1	2.69079e-15	-0.725764	0.073	0.126	8.68722e-11
Psma5	2.85683e-15	0.426056	0.502	0.449	9.22328e-11
Sec11c	3.04147e-15	-0.222604	0.571	0.662	9.81939e-11
Abce1	3.09392e-15	-0.994001	0.051	0.096	9.98873e-11
Lamp1	3.14555e-15	-0.370346	0.295	0.375	1.01554e-10
Cklf	3.38619e-15	0.500543	0.298	0.227	1.09323e-10
Anp32a	3.51503e-15	-0.187965	0.684	0.762	1.13483e-10
Man2b2	3.56687e-15	-0.765879	0.066	0.116	1.15157e-10
Chchd1	3.58687e-15	-0.473696	0.172	0.241	1.15802e-10
Pigk	3.6583e-15	-0.912328	0.071	0.122	1.18108e-10
Trp53	3.69346e-15	-0.476008	0.178	0.247	1.19243e-10
Ipo5	3.90659e-15	-1.08288	0.042	0.084	1.26124e-10
Cxcr4	3.94788e-15	0.838599	0.231	0.167	1.27457e-10
Sgcb	4.04022e-15	0.888214	0.084	0.044	1.30438e-10
Rnase4	4.06059e-15	0.568282	0.261	0.194	1.31096e-10
Arl2bp	4.06618e-15	-0.388764	0.24	0.316	1.31277e-10
Mrpl38	4.38264e-15	-0.80265	0.055	0.102	1.41493e-10
Eno3	4.41396e-15	-2.57671	0.006	0.03	1.42505e-10
Dguok	4.49511e-15	-0.654685	0.12	0.181	1.45125e-10
Mrpl21	4.60441e-15	-0.411607	0.193	0.267	1.48653e-10
Sit1	4.67953e-15	-0.426332	0.292	0.366	1.51079e-10
Kdsr	4.71397e-15	-0.919707	0.039	0.081	1.52191e-10
Atrx	4.95146e-15	-0.314384	0.253	0.332	1.59858e-10
Npepl1	5.0627e-15	-0.825864	0.059	0.107	1.63449e-10
Penk	5.10566e-15	-1.24345	0.029	0.067	1.64836e-10
Dusp23	5.27169e-15	-2.15723	0.009	0.035	1.70197e-10
Abtb1	5.3935e-15	-0.691292	0.086	0.14	1.74129e-10
Bin2	5.75998e-15	-0.276769	0.47	0.55	1.85961e-10
Gm19261	5.81136e-15	5.14995	0.013	0	1.8762e-10
Dohh	5.97413e-15	-0.726552	0.081	0.134	1.92875e-10
C1qtnf6	6.09343e-15	0.784485	0.152	0.099	1.96726e-10
Gpcpd1	6.40039e-15	0.72861	0.214	0.152	2.06636e-10
Nudt14	6.75128e-15	-0.782755	0.086	0.14	2.17965e-10
Snrnp25	6.80305e-15	-0.639731	0.123	0.185	2.19637e-10
Cited4	6.81846e-15	1.42591	0.049	0.019	2.20134e-10
Milr1	6.95867e-15	1.99615	0.034	0.01	2.24661e-10
Zfand1	7.05282e-15	-1.03973	0.051	0.095	2.277e-10
Psenen	7.06829e-15	0.305066	0.731	0.709	2.282e-10
Pmm1	7.08329e-15	-0.559933	0.138	0.201	2.28684e-10
Il2rg	7.24139e-15	0.17976	0.9	0.913	2.33788e-10
Capn2	7.78925e-15	0.518962	0.383	0.316	2.51476e-10
4933412E12Rik	7.92027e-15	1.35687	0.067	0.032	2.55706e-10
Tut7	7.95402e-15	0.5477	0.274	0.204	2.56795e-10
Mrpl34	8.10598e-15	-0.631384	0.146	0.209	2.61701e-10
Sae1	8.24764e-15	-0.441969	0.228	0.301	2.66275e-10
Atad3a	8.31553e-15	-1.81249	0.011	0.039	2.68467e-10
Mapkapk2	8.62942e-15	0.733093	0.191	0.132	2.78601e-10
Mir22hg	8.72702e-15	0.924268	0.086	0.046	2.81752e-10
Gart	8.82666e-15	-0.919578	0.029	0.067	2.84969e-10
Nip7	8.98239e-15	-0.749913	0.082	0.135	2.89997e-10
Chst2	9.1751e-15	-1.25696	0.022	0.055	2.96218e-10
Serpina3g	9.24023e-15	0.543576	0.351	0.28	2.98321e-10
Ddx10	9.48161e-15	-0.810243	0.064	0.113	3.06114e-10
Pard6g	9.56949e-15	-0.782893	0.069	0.119	3.08951e-10
Zfp429	9.72397e-15	1.26822	0.058	0.026	3.13939e-10
Trap1	9.81554e-15	-1.0242	0.04	0.082	3.16895e-10
Tpm1	1.10672e-14	-0.637362	0.099	0.156	3.57306e-10
Mrpl35	1.11076e-14	-0.593904	0.113	0.173	3.58608e-10
Ifnar2	1.13209e-14	0.505403	0.351	0.279	3.65494e-10
Trbv19	1.14066e-14	-0.714606	0.084	0.137	3.68261e-10
Zfp422	1.19359e-14	-1.16769	0.026	0.062	3.85351e-10
Nucks1	1.22707e-14	-0.854464	0.057	0.103	3.96159e-10
R3hdm4	1.26035e-14	-0.346132	0.385	0.46	4.06903e-10
Cnih1	1.30864e-14	-0.628487	0.145	0.207	4.22494e-10
Psmd6	1.35465e-14	-0.587956	0.136	0.199	4.37349e-10
Prc1	1.41098e-14	1.41914	0.058	0.026	4.55533e-10
Fam32a	1.44888e-14	0.384826	0.468	0.402	4.6777e-10
Znrd2	1.45767e-14	-0.873937	0.062	0.109	4.7061e-10
Cdc37	1.53511e-14	-0.230361	0.513	0.596	4.95612e-10
Ipcef1	1.55895e-14	0.684891	0.24	0.178	5.03305e-10
C1d	1.55939e-14	-0.52226	0.168	0.234	5.03449e-10
Sorl1	1.6738e-14	-0.677962	0.046	0.089	5.40387e-10
Snrnp40	1.7044e-14	-0.515397	0.173	0.239	5.50265e-10
Cebpzos	1.75491e-14	-0.594545	0.148	0.211	5.66574e-10
Cnih2	1.87312e-14	1.23111	0.074	0.037	6.04737e-10
Pdia6	1.91683e-14	-0.418716	0.232	0.304	6.18848e-10
Arid4b	1.9468e-14	0.549309	0.363	0.297	6.28524e-10
6330403K07Rik	2.00249e-14	-1.50612	0.019	0.051	6.46505e-10
4931406C07Rik	2.02475e-14	-1.03516	0.016	0.046	6.53691e-10
Mccc2	2.07541e-14	-3.33326	0.003	0.022	6.70045e-10
Dkk3	2.10874e-14	-1.74372	0.009	0.034	6.80805e-10
Tmed2	2.1781e-14	-0.208845	0.621	0.698	7.03199e-10
Pnpt1	2.19334e-14	1.10891	0.091	0.05	7.08119e-10
Snrpa	2.23058e-14	-0.519326	0.145	0.208	7.20143e-10
Usf2	2.23493e-14	-0.40063	0.17	0.237	7.21547e-10
Egln2	2.37533e-14	0.598855	0.256	0.191	7.66875e-10
Nans	2.38274e-14	-0.488876	0.196	0.266	7.69269e-10
Ctla2b	2.45382e-14	-0.385467	0.218	0.291	7.92215e-10
Abhd14b	2.5125e-14	-1.4506	0.018	0.05	8.11161e-10
Trmt6	2.52124e-14	-0.649035	0.064	0.112	8.13982e-10
Bag1	2.56656e-14	-0.308266	0.443	0.515	8.28614e-10
Dcaf5	2.6795e-14	1.20781	0.08	0.042	8.65075e-10
Neb	2.77118e-14	-0.228362	0.215	0.289	8.94677e-10
Uri1	2.81677e-14	-0.431999	0.123	0.186	9.09394e-10
Procr	3.03627e-14	3.00165	0.019	0.003	9.80258e-10
Gla	3.04955e-14	0.892974	0.101	0.058	9.84548e-10
Gm46519	3.06025e-14	1.86554	0.034	0.011	9.88002e-10
Gm10076	3.15351e-14	-0.511505	0.192	0.259	1.01811e-09
Trbc2	3.32901e-14	0.508465	0.487	0.427	1.07477e-09
Mrpl17	3.41512e-14	-0.47617	0.182	0.248	1.10257e-09
Ap2m1	3.45489e-14	-0.23769	0.509	0.583	1.11541e-09
Hemk1	3.50163e-14	1.11505	0.09	0.05	1.1305e-09
Lck	3.60028e-14	-0.192281	0.794	0.842	1.16235e-09
Coq7	3.60191e-14	-1.91002	0.011	0.037	1.16288e-09
Grb7	3.72187e-14	0.995384	0.115	0.069	1.20161e-09
Timm23	3.85465e-14	-0.332562	0.346	0.42	1.24447e-09
Bcat2	3.94347e-14	-0.637536	0.056	0.102	1.27315e-09
Fosb	4.03993e-14	1.27606	0.073	0.037	1.30429e-09
Sept7	4.09601e-14	-0.275061	0.536	0.602	1.3224e-09
Nab1	4.56028e-14	0.73731	0.199	0.142	1.47229e-09
Lat2	4.5683e-14	-0.738353	0.05	0.094	1.47487e-09
Hspa1b	4.64766e-14	-0.152945	0.081	0.135	1.5005e-09
Lmnb1	4.65468e-14	0.496657	0.475	0.417	1.50276e-09
Fas	4.87256e-14	0.700099	0.222	0.163	1.57311e-09
Cryba4	4.89494e-14	2.05668	0.034	0.011	1.58033e-09
Sfxn1	4.91228e-14	-0.728672	0.065	0.112	1.58593e-09
Gcsh	5.02679e-14	-1.20503	0.029	0.064	1.6229e-09
Gm10369	5.04746e-14	-2.04735	0.01	0.035	1.62957e-09
Hsd17b4	5.07834e-14	-0.875738	0.048	0.09	1.63954e-09
Usf1	5.08641e-14	0.571671	0.199	0.139	1.64215e-09
Cox14	5.09176e-14	-0.305351	0.362	0.441	1.64388e-09
Zbed3	5.18028e-14	-1.61706	0.01	0.036	1.67245e-09
Ydjc	5.18619e-14	-1.37275	0.024	0.057	1.67436e-09
Meaf6	5.26227e-14	-0.400762	0.142	0.206	1.69892e-09
Hnrnpa3	5.27368e-14	-0.194899	0.688	0.754	1.70261e-09
Gm36161	5.70589e-14	5.29174	0.012	0	1.84215e-09
Tnrc6b	5.85136e-14	0.522807	0.351	0.284	1.88911e-09
Sirt5	5.9144e-14	-1.32628	0.025	0.058	1.90946e-09
Tbk1	5.97747e-14	0.703081	0.149	0.097	1.92982e-09
Canx	6.0151e-14	-0.437882	0.218	0.289	1.94197e-09
Gm42418	6.06039e-14	1.02263	0.996	0.998	1.9566e-09
Eif5b	6.12547e-14	-0.377273	0.206	0.277	1.97761e-09
Sumf2	6.21533e-14	-1.22308	0.018	0.049	2.00662e-09
Ndufaf2	6.32648e-14	-1.02966	0.03	0.066	2.04251e-09
Sigmar1	6.54039e-14	-1.2539	0.024	0.058	2.11156e-09
Mettl16	6.64961e-14	-0.983407	0.032	0.069	2.14683e-09
Naa50	6.74573e-14	-0.560984	0.131	0.191	2.17786e-09
Rad9a	6.76616e-14	0.834766	0.097	0.055	2.18445e-09
Cnpy3	6.99594e-14	-0.718614	0.072	0.121	2.25864e-09
Zfp580	7.05607e-14	-0.992534	0.054	0.098	2.27805e-09
Timm50	7.06044e-14	-0.647404	0.098	0.152	2.27946e-09
Ssb	7.07013e-14	-0.320488	0.378	0.455	2.28259e-09
Cnpy2	7.0752e-14	-0.661601	0.126	0.183	2.28423e-09
Pvt1	7.18351e-14	-0.728488	0.043	0.084	2.3192e-09
Mrpl41	7.30593e-14	-0.467977	0.137	0.2	2.35872e-09
Suclg1	7.689e-14	-0.601384	0.154	0.214	2.48239e-09
Tagap	7.71784e-14	0.648099	0.202	0.143	2.49171e-09
Sh3glb2	7.90052e-14	-0.606206	0.081	0.132	2.55068e-09
Bhlhb9	8.34947e-14	-1.03175	0.035	0.073	2.69563e-09
Trav8-1	8.35332e-14	-1.57395	0.017	0.046	2.69687e-09
Wdr74	8.8152e-14	-0.951363	0.051	0.094	2.84599e-09
Rhbdf2	9.13658e-14	1.55991	0.044	0.017	2.94974e-09
Ptpmt1	9.1888e-14	-0.552782	0.087	0.14	2.9666e-09
Eif3c	1.03298e-13	-0.280831	0.411	0.483	3.33498e-09
Ap2a1	1.06251e-13	-0.458664	0.138	0.199	3.4303e-09
Fbxo22	1.14336e-13	-0.55547	0.095	0.149	3.69135e-09
Mrps9	1.16122e-13	-0.612648	0.077	0.126	3.74898e-09
Aen	1.19638e-13	-0.900809	0.054	0.097	3.86251e-09
Mvb12b	1.22282e-13	-1.06972	0.037	0.075	3.94787e-09
3110040N11Rik	1.29131e-13	-0.494304	0.144	0.206	4.169e-09
Pex16	1.31281e-13	-0.369254	0.187	0.256	4.2384e-09
Rp9	1.32114e-13	-0.31401	0.315	0.391	4.26532e-09
BC003965	1.3456e-13	-0.628483	0.091	0.143	4.34428e-09
Wdr41	1.36931e-13	-0.806072	0.03	0.065	4.42082e-09
Fxyd5	1.479e-13	0.205079	0.926	0.961	4.77496e-09
Ppa2	1.51061e-13	-1.11187	0.034	0.07	4.87702e-09
Pycr2	1.55076e-13	-0.352833	0.17	0.238	5.00661e-09
Metap2	1.56285e-13	-0.315386	0.323	0.397	5.04566e-09
Brd2	1.56716e-13	0.48455	0.386	0.321	5.05958e-09
Cdc25b	1.57118e-13	-0.732534	0.071	0.118	5.07255e-09
Csf1	1.57639e-13	1.18914	0.042	0.016	5.08936e-09
Ndufaf8	1.61104e-13	-0.525851	0.164	0.226	5.20124e-09
Themis	1.62959e-13	-1.08845	0.022	0.054	5.26114e-09
Castor1	1.66076e-13	-0.526558	0.133	0.192	5.36175e-09
Fosl2	1.66467e-13	0.429068	0.348	0.276	5.37439e-09
Esf1	1.66742e-13	-0.674481	0.067	0.114	5.38326e-09
Ctsc	1.67654e-13	-0.521526	0.127	0.186	5.4127e-09
Lrmp	1.91616e-13	-0.477056	0.13	0.189	6.18631e-09
Vgll4	1.93494e-13	0.451001	0.437	0.367	6.24695e-09
Nr2c2ap	1.97173e-13	-0.713933	0.06	0.105	6.36574e-09
Fuz	1.99349e-13	-0.77754	0.069	0.115	6.43598e-09
Fmnl1	2.08461e-13	0.415641	0.529	0.471	6.73017e-09
Gtf2f1	2.10962e-13	0.561904	0.245	0.184	6.81091e-09
Gch1	2.14849e-13	0.701011	0.142	0.092	6.9364e-09
Pwwp3a	2.16144e-13	-0.832688	0.072	0.119	6.97821e-09
Igkc	2.30114e-13	-0.476231	0.058	0.104	7.42924e-09
Gm42031	2.31081e-13	-0.313119	0.31	0.386	7.46044e-09
Mak16	2.35535e-13	-0.472148	0.126	0.185	7.60424e-09
Mgst3	2.44162e-13	-2.03887	0.007	0.029	7.88278e-09
Inpp1	2.50239e-13	0.774526	0.151	0.101	8.07898e-09
Ifit1bl2	2.53106e-13	2.87819	0.015	0.002	8.17154e-09
Hnrnpr	2.69444e-13	-0.441365	0.164	0.228	8.699e-09
Hdac7	2.94965e-13	0.836263	0.202	0.147	9.52296e-09
Pold4	3.04122e-13	-0.283392	0.363	0.442	9.81859e-09
Dock9	3.19459e-13	1.28189	0.057	0.027	1.03137e-08
Fam111a	3.20719e-13	0.911823	0.106	0.064	1.03544e-08
Hpgds	3.22196e-13	-1.67243	0.01	0.034	1.04021e-08
Abhd14a	3.23421e-13	-1.62974	0.014	0.041	1.04417e-08
Emp1	3.25649e-13	1.26029	0.045	0.018	1.05136e-08
Evi5	3.37108e-13	-2.2897	0.007	0.029	1.08835e-08
Lrrcc1	3.40375e-13	-0.90274	0.036	0.073	1.0989e-08
Slc2a8	3.44162e-13	-1.05214	0.043	0.082	1.11113e-08
Fam92a	3.47804e-13	-0.551957	0.131	0.19	1.12289e-08
Xrn2	3.48865e-13	0.487669	0.398	0.337	1.12631e-08
Them6	3.55385e-13	-0.857405	0.052	0.094	1.14736e-08
Ssrp1	3.61801e-13	-0.386493	0.261	0.334	1.16807e-08
Pctp	3.65413e-13	-1.75304	0.015	0.042	1.17974e-08
Mrpl36	3.68584e-13	-0.418834	0.217	0.286	1.18997e-08
Tnfrsf1a	3.78346e-13	0.740184	0.184	0.129	1.22149e-08
Ppat	3.90135e-13	-1.1012	0.025	0.057	1.25955e-08
Arl5c	3.9409e-13	0.565049	0.352	0.292	1.27232e-08
Smc6	3.95905e-13	-0.381212	0.235	0.304	1.27818e-08
Papss1	3.96101e-13	-0.914046	0.05	0.091	1.27881e-08
Nrm	3.99152e-13	-0.983406	0.049	0.09	1.28866e-08
Gvin1	4.0609e-13	1.64526	0.034	0.012	1.31106e-08
Acp6	4.16993e-13	-1.00367	0.027	0.061	1.34626e-08
Noa1	4.31565e-13	-1.18063	0.022	0.054	1.39331e-08
Pbxip1	4.44799e-13	0.508879	0.334	0.27	1.43603e-08
Rpa1	4.58097e-13	-0.427687	0.166	0.228	1.47897e-08
Mbnl2	5.02615e-13	0.6171	0.264	0.202	1.62269e-08
Nop58	5.08531e-13	-0.565293	0.102	0.155	1.64179e-08
D16Ertd472e	5.28686e-13	0.374559	0.478	0.415	1.70686e-08
Slc41a3	5.48007e-13	-0.661704	0.075	0.123	1.76924e-08
Mfsd10	5.67261e-13	-0.39352	0.203	0.269	1.8314e-08
Col18a1	5.99378e-13	-1.71954	0.009	0.032	1.93509e-08
St3gal4	6.15695e-13	0.636001	0.186	0.131	1.98777e-08
Gm17745	6.16568e-13	-1.16555	0.023	0.054	1.99059e-08
Magohb	6.25075e-13	-1.18766	0.021	0.051	2.01805e-08
Lime1	6.31582e-13	0.510939	0.265	0.203	2.03906e-08
Tars	6.54669e-13	-0.759211	0.075	0.121	2.1136e-08
Cd74	6.57303e-13	-0.133255	0.386	0.477	2.1221e-08
6030468B19Rik	6.59024e-13	-1.76391	0.007	0.028	2.12766e-08
Dusp10	6.69003e-13	-0.420339	0.18	0.245	2.15988e-08
Tmed9	7.03891e-13	-0.293945	0.433	0.506	2.27251e-08
Fyn	7.0901e-13	-0.383456	0.143	0.204	2.28904e-08
Fam136a	7.22439e-13	-1.13166	0.042	0.08	2.33239e-08
Eif1ax	7.50529e-13	-0.249626	0.311	0.389	2.42308e-08
Klf10	7.5366e-13	-0.593422	0.062	0.106	2.43319e-08
Hook2	7.57075e-13	1.33285	0.048	0.021	2.44422e-08
Hadhb	7.6327e-13	-0.487755	0.189	0.251	2.46422e-08
Jund	7.64243e-13	0.396867	0.658	0.617	2.46736e-08
Dad1	7.87038e-13	-0.136672	0.748	0.817	2.54095e-08
Cox7c	7.97352e-13	-0.142342	0.865	0.905	2.57425e-08
Vamp8	8.03482e-13	0.279177	0.685	0.649	2.59404e-08
Pdap1	8.2418e-13	-0.378271	0.25	0.316	2.66087e-08
Mad2l1bp	8.35143e-13	0.72914	0.136	0.088	2.69626e-08
Ipmk	8.75289e-13	0.86206	0.125	0.08	2.82587e-08
Hmbs	8.8118e-13	-0.784868	0.06	0.103	2.84489e-08
Fkbp5	9.1747e-13	-0.579779	0.079	0.128	2.96205e-08
Tubb5	9.47641e-13	-0.252564	0.49	0.569	3.05946e-08
Ubash3a	9.75702e-13	-0.338807	0.242	0.312	3.15005e-08
Smyd5	9.80512e-13	-1.81281	0.004	0.022	3.16558e-08
Ccdc115	9.9324e-13	-0.810783	0.057	0.099	3.20668e-08
D1Ertd622e	1.00096e-12	0.685936	0.182	0.129	3.23159e-08
Dgkd	1.02456e-12	-0.511371	0.08	0.128	3.3078e-08
Wsb1	1.02587e-12	0.565451	0.233	0.174	3.31201e-08
Fyttd1	1.08067e-12	-0.65253	0.089	0.139	3.48893e-08
Prkcz	1.08215e-12	-0.678453	0.077	0.123	3.49372e-08
Ccdc34	1.12943e-12	-1.06793	0.026	0.057	3.64637e-08
AI662270	1.1431e-12	0.46242	0.374	0.315	3.69049e-08
Gpr55	1.1453e-12	-0.393953	0.12	0.177	3.69759e-08
Prxl2a	1.16767e-12	-2.27037	0.006	0.026	3.76981e-08
Skap2	1.19683e-12	0.520289	0.208	0.151	3.86396e-08
Il9r	1.19877e-12	-0.958253	0.028	0.061	3.87024e-08
Eif2a	1.2415e-12	-0.647268	0.08	0.128	4.00818e-08
Mphosph10	1.27151e-12	-0.819614	0.048	0.088	4.10507e-08
Ogfrl1	1.31639e-12	2.6885	0.018	0.003	4.24996e-08
Il2rb	1.33263e-12	0.253677	0.773	0.762	4.30238e-08
Slc26a2	1.36863e-12	-0.502755	0.075	0.123	4.41862e-08
Pigf	1.37608e-12	-0.995776	0.04	0.077	4.44269e-08
Cad	1.41371e-12	-1.45833	0.01	0.034	4.56417e-08
Fyb	1.46204e-12	0.30347	0.688	0.667	4.72019e-08
Mrps2	1.49209e-12	-1.00371	0.029	0.063	4.81721e-08
Cyld	1.51067e-12	0.427087	0.332	0.268	4.87721e-08
Tmem41a	1.53489e-12	-1.76658	0.008	0.03	4.9554e-08
Lrpprc	1.56512e-12	-1.32347	0.022	0.052	5.05299e-08
Pcsk1	1.58437e-12	-1.9995	0.006	0.026	5.11515e-08
Zdhhc23	1.59005e-12	-0.96851	0.036	0.071	5.13349e-08
Bcl2l11	1.62943e-12	0.852023	0.107	0.065	5.26063e-08
Pole4	1.66074e-12	-0.37466	0.277	0.346	5.36171e-08
Calcoco1	1.67621e-12	-0.637177	0.068	0.113	5.41163e-08
Thyn1	1.68031e-12	-0.928427	0.057	0.099	5.42487e-08
Khnyn	1.69664e-12	0.667152	0.162	0.111	5.4776e-08
Ruvbl1	1.71439e-12	-0.706307	0.075	0.121	5.5349e-08
Polr3k	1.72151e-12	-0.61563	0.104	0.155	5.55791e-08
Rfc3	1.74224e-12	1.18352	0.07	0.037	5.62483e-08
Cenpl	1.74856e-12	0.802521	0.074	0.039	5.64522e-08
Snhg5	1.80673e-12	0.846456	0.122	0.079	5.83302e-08
Dhx9	1.81749e-12	-0.434375	0.166	0.226	5.86776e-08
Mier1	1.83935e-12	0.353545	0.519	0.463	5.93835e-08
Pycard	1.84825e-12	-0.17217	0.462	0.549	5.96707e-08
Dnajb1	1.88876e-12	0.336543	0.403	0.337	6.09787e-08
Smim4	1.89393e-12	-0.646032	0.103	0.154	6.11456e-08
Nifk	1.90284e-12	-0.970924	0.039	0.075	6.14331e-08
Prdx5	1.9057e-12	-0.171243	0.461	0.551	6.15254e-08
Slc11a1	1.91126e-12	-2.10314	0.007	0.028	6.1705e-08
Atp1a1	1.94806e-12	-0.322569	0.235	0.302	6.28933e-08
Cbx3	1.96599e-12	-0.277486	0.247	0.318	6.3472e-08
Tbl3	1.97434e-12	-1.04577	0.028	0.06	6.37417e-08
Tgfbr2	2.0059e-12	-0.46954	0.154	0.214	6.47606e-08
Las1l	2.01971e-12	-0.831464	0.039	0.076	6.52064e-08
Tnf	2.04602e-12	1.20627	0.063	0.032	6.60556e-08
Ep300	2.05022e-12	0.825505	0.133	0.088	6.61913e-08
Eloc	2.07866e-12	0.309209	0.561	0.511	6.71095e-08
Cryzl2	2.09808e-12	-3.71585	0.001	0.016	6.77364e-08
Chst12	2.1266e-12	-0.673516	0.064	0.108	6.86572e-08
Myl12a	2.13109e-12	0.187904	0.838	0.864	6.88023e-08
Ctbs	2.22725e-12	-1.53597	0.011	0.036	7.19068e-08
Endog	2.24598e-12	-1.3994	0.017	0.045	7.25113e-08
Areg	2.25509e-12	-0.082604	0.29	0.37	7.28055e-08
Pakap.1	2.28179e-12	1.30106	0.055	0.027	7.36674e-08
Tmed5	2.44599e-12	0.434964	0.397	0.338	7.89688e-08
Tgoln1	2.45843e-12	0.552667	0.263	0.201	7.93704e-08
Ndufb9	2.45953e-12	-0.232303	0.535	0.605	7.94059e-08
Bop1	2.49726e-12	-0.686195	0.048	0.088	8.06241e-08
Tacc1	2.5099e-12	-0.384768	0.182	0.243	8.10322e-08
Sash3	2.5381e-12	0.368109	0.504	0.448	8.19424e-08
Tmsb15b2	2.55051e-12	-0.541583	0.114	0.167	8.23432e-08
Mdh2	2.68736e-12	-0.193002	0.621	0.692	8.67613e-08
Tsen2	2.84164e-12	-1.66534	0.007	0.028	9.17424e-08
Stk39	2.85511e-12	0.994236	0.066	0.034	9.21773e-08
Ctla4	2.87626e-12	0.291194	0.88	0.923	9.286e-08
Sntb2	2.95098e-12	0.857267	0.086	0.049	9.52723e-08
Rgs19	2.99996e-12	-0.31974	0.259	0.327	9.68538e-08
Commd2	3.0174e-12	-0.44315	0.158	0.217	9.74167e-08
Nadk	3.03335e-12	-0.298949	0.202	0.267	9.79318e-08
Suclg2	3.0898e-12	-0.674675	0.054	0.095	9.97543e-08
Mtfr1l	3.17214e-12	-0.493269	0.16	0.219	1.02413e-07
Dnaja2	3.17698e-12	-0.254503	0.393	0.468	1.02569e-07
Esd	3.24603e-12	-0.228724	0.491	0.565	1.04798e-07
Ets1	3.31674e-12	0.285501	0.727	0.702	1.07081e-07
Itpkb	3.34266e-12	0.617289	0.253	0.191	1.07918e-07
Sh3pxd2b	3.37097e-12	3.39736	0.013	0.001	1.08832e-07
Colgalt1	3.44998e-12	-0.828849	0.046	0.084	1.11383e-07
Mcrs1	3.49736e-12	-0.425124	0.159	0.219	1.12912e-07
Sucla2	3.52095e-12	-0.47416	0.136	0.194	1.13674e-07
Paip2	3.59249e-12	-0.200268	0.486	0.56	1.15983e-07
Ms4a6c	3.61915e-12	1.46225	0.039	0.015	1.16844e-07
Prps2	3.70204e-12	-0.759031	0.082	0.128	1.1952e-07
Rpl23a	3.72459e-12	-0.201774	0.53	0.6	1.20248e-07
Adora2b	3.74287e-12	2.10877	0.022	0.006	1.20839e-07
Sfxn3	3.79281e-12	-0.596387	0.106	0.157	1.22451e-07
Man2b1	3.85194e-12	-0.387489	0.199	0.262	1.2436e-07
Pus1	4.11091e-12	-0.767841	0.057	0.098	1.32721e-07
Sdc4	4.12339e-12	-0.296314	0.263	0.337	1.33124e-07
Ufc1	4.15253e-12	-0.268581	0.333	0.407	1.34064e-07
Ilf2	4.20241e-12	-0.573945	0.097	0.147	1.35675e-07
Eif2b1	4.21301e-12	-0.660012	0.056	0.097	1.36017e-07
Mdm2	4.24995e-12	0.649504	0.221	0.166	1.3721e-07
Idh3g	4.30603e-12	-0.452884	0.135	0.19	1.3902e-07
Rpl13a	4.30803e-12	-0.137276	0.906	0.947	1.39085e-07
Nudc	4.43623e-12	-0.371458	0.252	0.318	1.43224e-07
Utp20	4.49537e-12	-2.19367	0.006	0.027	1.45133e-07
B9d2	4.58555e-12	-0.437522	0.179	0.238	1.48044e-07
Smim8	4.66955e-12	-0.479865	0.142	0.2	1.50756e-07
Gemin5	4.76203e-12	-1.73125	0.008	0.029	1.53742e-07
Cipc	4.86474e-12	0.9409	0.091	0.053	1.57058e-07
Pitrm1	4.92472e-12	-1.26354	0.019	0.047	1.58995e-07
Dars	5.10886e-12	-0.431213	0.171	0.231	1.6494e-07
Dctn4	5.18213e-12	0.539192	0.27	0.211	1.67305e-07
Uhrf2	5.4626e-12	0.713104	0.175	0.124	1.7636e-07
Huwe1	5.47112e-12	-0.427346	0.129	0.185	1.76635e-07
Gpbp1	5.58152e-12	0.476623	0.32	0.26	1.80199e-07
Usp38	5.60272e-12	0.741567	0.156	0.108	1.80884e-07
Larp4	5.646e-12	-0.599969	0.053	0.093	1.82281e-07
Praf2	6.08807e-12	-0.776624	0.065	0.107	1.96553e-07
Atp23	6.10834e-12	-1.12351	0.016	0.042	1.97208e-07
Spata13	6.39939e-12	0.609206	0.24	0.184	2.06604e-07
Chdh	6.43995e-12	-2.48266	0.004	0.022	2.07914e-07
Map2k6	6.5803e-12	-1.88237	0.006	0.026	2.12445e-07
Gfer	6.59871e-12	-0.767018	0.064	0.106	2.13039e-07
Utp14a	6.63808e-12	-0.721591	0.054	0.093	2.1431e-07
Ppm1b	6.68841e-12	-0.610983	0.083	0.129	2.15935e-07
Cdc42ep3	6.89802e-12	-0.457634	0.103	0.154	2.22703e-07
Cdkn1b	7.41567e-12	0.383519	0.442	0.38	2.39415e-07
Zyx	7.5525e-12	-0.31024	0.371	0.439	2.43833e-07
Enpp1	7.73277e-12	0.890796	0.083	0.048	2.49652e-07
Pear1	7.81474e-12	-0.608845	0.079	0.124	2.52299e-07
Cops7a	7.82988e-12	-0.655372	0.074	0.118	2.52788e-07
Gtf2h2	7.91587e-12	-0.882064	0.038	0.073	2.55564e-07
Dgkz	7.9485e-12	-0.393398	0.095	0.145	2.56617e-07
Chchd3	8.18593e-12	-0.437482	0.203	0.265	2.64283e-07
Adss	8.49604e-12	-0.369791	0.218	0.282	2.74295e-07
Eif2s3x	8.55959e-12	-0.527813	0.117	0.168	2.76346e-07
Cxcl2	8.92605e-12	-0.43823	0.073	0.117	2.88178e-07
Scml4	9.49031e-12	1.08086	0.072	0.039	3.06395e-07
Klf4	9.61347e-12	1.21335	0.047	0.022	3.10371e-07
Cops9	9.61672e-12	-0.23044	0.483	0.558	3.10476e-07
Pwp1	9.71331e-12	-0.748972	0.054	0.094	3.13594e-07
Lamc1	9.86518e-12	0.564311	0.311	0.251	3.18497e-07
Col4a3bp	9.94274e-12	0.569562	0.183	0.131	3.21001e-07
Decr1	1.01634e-11	-1.04799	0.024	0.054	3.28126e-07
Naxe	1.02769e-11	-0.390423	0.215	0.277	3.31791e-07
Dgka	1.05404e-11	0.403302	0.455	0.394	3.40296e-07
Klhl6	1.07385e-11	0.515848	0.267	0.208	3.46692e-07
Snx17	1.10123e-11	-0.366434	0.254	0.319	3.55533e-07
Eef2kmt	1.12354e-11	-0.767182	0.051	0.09	3.62736e-07
Stoml2	1.1285e-11	-0.474039	0.172	0.229	3.64337e-07
Mical3	1.16333e-11	-1.25077	0.013	0.038	3.75582e-07
Sos1	1.21212e-11	1.64475	0.036	0.014	3.91333e-07
Ppp1r15b	1.21928e-11	0.668787	0.188	0.137	3.93644e-07
Dcaf15	1.23962e-11	0.966617	0.092	0.055	4.00212e-07
Clcn4	1.24488e-11	-0.418316	0.152	0.208	4.01908e-07
Stk17b	1.25421e-11	0.266525	0.707	0.676	4.04922e-07
Scand1	1.27976e-11	0.279832	0.73	0.71	4.13172e-07
Coq10b	1.28336e-11	0.362428	0.361	0.293	4.14333e-07
Bola1	1.29512e-11	-0.664074	0.055	0.094	4.18131e-07
Cuta	1.31981e-11	-0.246704	0.432	0.504	4.261e-07
Atp6v1e1	1.34726e-11	0.410779	0.362	0.298	4.34963e-07
Flnb	1.38148e-11	-0.640603	0.064	0.106	4.46011e-07
Srsf6	1.39921e-11	-0.327667	0.165	0.223	4.51735e-07
Anxa5	1.41884e-11	-0.253241	0.317	0.39	4.58072e-07
Hmgcr	1.47581e-11	0.511005	0.187	0.134	4.76466e-07
Serinc3	1.5157e-11	-0.181629	0.727	0.773	4.89345e-07
Rpf2	1.52156e-11	-1.16378	0.03	0.062	4.91234e-07
Wbp1	1.59239e-11	-0.553488	0.113	0.162	5.14104e-07
Fbxl6	1.645e-11	-0.392299	0.175	0.234	5.31088e-07
Cd4	1.65467e-11	0.402105	0.491	0.439	5.34212e-07
Mturn	1.69385e-11	-0.975374	0.026	0.056	5.46858e-07
Gpn1	1.73922e-11	-1.25753	0.02	0.047	5.61506e-07
Samd11	1.78089e-11	1.05908	0.05	0.023	5.74959e-07
Ncmap	1.8526e-11	-0.208944	0.404	0.48	5.98112e-07
Hivep3	1.85768e-11	-0.778589	0.07	0.112	5.99753e-07
Ralbp1	1.86746e-11	-0.302631	0.289	0.357	6.02909e-07
Tnfrsf25	1.8899e-11	-0.380956	0.167	0.226	6.10154e-07
Sdad1	2.00431e-11	-1.4192	0.017	0.043	6.4709e-07
Timm10b	2.01193e-11	-0.270691	0.395	0.464	6.4955e-07
Ncoa4	2.09423e-11	-0.511712	0.098	0.146	6.76123e-07
AI467606	2.09489e-11	0.44306	0.347	0.286	6.76334e-07
Ndufv2	2.17028e-11	-0.234421	0.454	0.522	7.00675e-07
Slc25a24	2.19613e-11	0.692961	0.11	0.069	7.0902e-07
Adck5	2.21931e-11	-0.512551	0.094	0.142	7.16505e-07
Relb	2.33109e-11	0.369962	0.398	0.336	7.52591e-07
Ugcg	2.33648e-11	1.00291	0.055	0.027	7.54333e-07
Xxylt1	2.34301e-11	-0.694473	0.05	0.087	7.5644e-07
Pum3	2.34637e-11	-0.726124	0.055	0.094	7.57524e-07
Ifi207	2.34961e-11	6.78456	0.009	0	7.58571e-07
Apol9b	2.36995e-11	-0.275899	0.149	0.208	7.65138e-07
Fbxo31	2.47632e-11	-0.556456	0.074	0.118	7.99479e-07
Arpc3	2.51777e-11	0.181627	0.859	0.883	8.12863e-07
Tgfb1	2.52401e-11	-0.279026	0.406	0.475	8.14876e-07
Pdha1	2.53372e-11	-0.353813	0.217	0.281	8.1801e-07
Acyp1	2.57309e-11	-0.612014	0.089	0.135	8.30723e-07
Zeb1	2.58799e-11	0.801407	0.144	0.099	8.35533e-07
Fndc3a	2.63188e-11	0.919252	0.091	0.055	8.49703e-07
Strap	2.72236e-11	-0.265967	0.298	0.368	8.78915e-07
Isoc1	2.8004e-11	-0.97539	0.029	0.059	9.04109e-07
Sgms1	2.83207e-11	-0.36285	0.127	0.18	9.14335e-07
Acbd6	2.85124e-11	-0.336321	0.226	0.291	9.20524e-07
Scarb2	2.88975e-11	-0.442223	0.144	0.198	9.32957e-07
Lrrc58	2.89349e-11	-0.539389	0.097	0.145	9.34162e-07
Adpgk	2.95438e-11	-0.539237	0.057	0.097	9.53823e-07
Kcnq5	2.96971e-11	-1.62307	0.006	0.025	9.5877e-07
Daglb	3.04331e-11	-1.0512	0.018	0.045	9.82532e-07
Rrp8	3.04412e-11	-0.85519	0.043	0.078	9.82795e-07
Antxr2	3.09212e-11	0.58941	0.17	0.12	9.98292e-07
Ptk2b	3.1157e-11	0.4271	0.367	0.308	1.0059e-06
Tmem43	3.12343e-11	0.565193	0.158	0.11	1.0084e-06
Pgp	3.13808e-11	-0.429566	0.118	0.171	1.01313e-06
Fam50a	3.18408e-11	-0.430375	0.154	0.21	1.02798e-06
Bri3	3.3791e-11	-0.423723	0.18	0.238	1.09094e-06
[truncated: 1,172 more rows]

## Sheet: Supp Table 4
Supplemental Table 4. Significant DEGs from single cell RNA-seq (IAV 5 dpi) comparison of Thy1.1+ vs. Thy1.1- lung Treg cells, induced subsets only (Rorc and Ccr8 groups combined)
	p_val	avg_log2FC	pct.1	pct.2	p_val_adj
Rps29	3.8664e-87	0.68041	0.996	0.988	1.24827e-82
Rpl13a	2.29024e-64	-0.650041	0.93	0.966	7.39406e-60
Tpt1	2.83082e-55	-0.331215	0.999	1	9.13929e-51
Rplp1	2.47746e-42	-0.48168	0.983	0.991	7.99849e-38
Uba52	8.88011e-42	0.575105	0.933	0.857	2.86694e-37
Rpl17	9.24375e-41	-0.536999	0.93	0.965	2.98434e-36
H2-T23	2.0151e-40	0.558066	0.956	0.904	6.50575e-36
Rps28	9.76452e-36	0.465591	0.985	0.975	3.15248e-31
Rpl38	4.55586e-35	0.437718	0.992	0.981	1.47086e-30
Ndufb1-ps	1.35787e-33	0.686376	0.825	0.66	4.38387e-29
Gapdh	1.37824e-33	0.502416	0.967	0.93	4.44964e-29
Rps14	2.1498e-32	-0.366649	0.983	0.987	6.94064e-28
Rps12	3.85248e-30	-0.529726	0.905	0.95	1.24377e-25
mt-Co3	1.20835e-29	-0.681548	0.837	0.872	3.90116e-25
Rps8	1.31123e-28	-0.487565	0.945	0.971	4.2333e-24
mt-Atp6	1.04105e-27	-0.531025	0.95	0.966	3.36104e-23
mt-Co1	5.73071e-27	-0.36237	0.988	0.993	1.85016e-22
Areg	2.41622e-25	1.65716	0.448	0.249	7.80077e-21
Atp5k	6.23501e-25	0.72908	0.656	0.474	2.01297e-20
Gm11808	1.05326e-24	0.552218	0.826	0.725	3.40045e-20
Eef1a1	8.52408e-24	-0.263963	0.997	0.997	2.752e-19
Hopx	9.13103e-24	0.843398	0.742	0.567	2.94795e-19
Rps10	1.00793e-23	-0.329752	0.989	0.996	3.25411e-19
Rpl12	8.28832e-23	-0.608299	0.66	0.787	2.67588e-18
Rpl34	1.36064e-22	-0.25967	0.993	0.997	4.39281e-18
mt-Co2	1.10506e-21	-0.427897	0.952	0.975	3.56769e-17
Chchd2	6.67555e-21	0.466363	0.841	0.733	2.1552e-16
Rpl32	9.23289e-21	-0.364985	0.977	0.989	2.98084e-16
Rps6	4.23169e-20	-0.459319	0.823	0.882	1.3662e-15
Malat1	4.54512e-19	0.364539	1	0.998	1.46739e-14
mt-Cytb	7.74393e-19	-0.620278	0.765	0.822	2.50013e-14
Eef2	1.90881e-18	-0.344533	0.963	0.974	6.16259e-14
Rpl27a	3.27211e-18	-0.269662	0.99	0.991	1.0564e-13
Rnaset2a	4.55454e-18	0.764839	0.529	0.361	1.47043e-13
Rps16	7.20921e-18	-0.305282	0.986	0.99	2.32749e-13
Sec61g	1.70644e-17	0.379447	0.897	0.839	5.50923e-13
Rpl23	1.19175e-16	-0.252105	0.991	0.992	3.84756e-12
Rnaset2b	1.55862e-16	0.726811	0.57	0.423	5.03199e-12
Serinc3	1.53024e-15	0.453942	0.814	0.703	4.94037e-11
Rack1	7.72457e-15	-0.456667	0.749	0.83	2.49388e-10
Rpl26	8.26472e-15	-0.321019	0.93	0.947	2.66826e-10
Odc1	8.55326e-15	0.535958	0.89	0.833	2.76142e-10
Rap1b	1.64623e-14	0.372766	0.917	0.846	5.31487e-10
Samsn1	2.70301e-14	0.418773	0.855	0.788	8.72666e-10
Rpl28	1.01776e-13	-0.347564	0.937	0.964	3.28582e-09
Rpl23a	1.84906e-13	-0.600758	0.544	0.654	5.96968e-09
Rpl41	7.55508e-13	0.20081	0.998	1	2.43916e-08
Rpl7	7.55609e-13	-0.246073	0.937	0.956	2.43948e-08
Rps13	9.79636e-13	-0.201424	0.991	0.997	3.16275e-08
Hif1a	6.46689e-12	0.353211	0.897	0.87	2.08783e-07
Cox7c	1.40928e-11	0.2806	0.931	0.895	4.54985e-07
Rps7	2.04914e-11	-0.231531	0.986	0.983	6.61566e-07
Rpl14	2.35309e-11	-0.332028	0.863	0.894	7.59696e-07
Rpl5	3.71411e-11	-0.470238	0.62	0.688	1.1991e-06
Ubb	7.39945e-11	0.172574	1	0.999	2.38891e-06
mt-Nd2	5.39954e-10	-0.641031	0.386	0.494	1.74324e-05
Rps15a	7.64473e-10	-0.185203	0.993	0.995	2.4681e-05
Ndufa3	1.68903e-09	0.324679	0.801	0.712	5.45303e-05
Rpl4	3.55677e-09	-0.288325	0.823	0.839	0.00011483
Fabp5	3.77866e-09	1.08939	0.355	0.251	0.000121994
Dusp1	5.02454e-09	0.42153	0.764	0.659	0.000162217
Rps3a1	1.35128e-08	-0.216584	0.975	0.985	0.00043626
Rps11	1.60277e-08	-0.181376	0.994	0.995	0.000517454
Polr2l	1.7484e-08	0.948867	0.176	0.093	0.00056447
Lime1	2.46268e-08	0.580544	0.356	0.25	0.000795078
Rps19	3.26162e-08	-0.214498	0.966	0.981	0.00105301
Rps24	4.20455e-08	-0.151382	0.998	0.999	0.00135744
Rps23	4.36117e-08	-0.187759	0.982	0.99	0.001408
Rps27	4.53155e-08	0.165855	1	0.996	0.00146301
Eno1b	5.54638e-08	0.643822	0.315	0.218	0.00179065
mt-Nd5	6.12791e-08	-0.614622	0.405	0.488	0.0019784
Ppp1r12a	1.33517e-07	-0.367405	0.622	0.691	0.00431059
Rps3	1.47375e-07	-0.162704	0.991	0.991	0.004758
Sft2d1	1.49583e-07	0.484862	0.414	0.316	0.00482929
Hypk	1.64018e-07	0.718622	0.275	0.185	0.00529531
Bloc1s1	1.79542e-07	0.394094	0.533	0.437	0.00579653
Sap18	1.92526e-07	0.293824	0.682	0.587	0.0062157
Tuba1c	1.99572e-07	0.834781	0.227	0.144	0.0064432
Gm10076	2.01007e-07	-0.722308	0.183	0.271	0.00648951
Tap2	2.04052e-07	0.286902	0.733	0.634	0.00658783
Gpr65	2.19554e-07	0.518015	0.446	0.341	0.00708829
Ndufa1	2.82775e-07	0.302515	0.66	0.562	0.00912938
Il1r2	3.25332e-07	0.766828	0.336	0.247	0.0105033
Vcp	7.5399e-07	0.423044	0.491	0.393	0.0243426
Cox7a2l	7.56843e-07	-0.495512	0.374	0.454	0.0244347
Pet100	7.86988e-07	0.416897	0.501	0.404	0.0254079
Scaf11	8.94267e-07	0.691763	0.416	0.326	0.0288714
Tuba1b	1.14415e-06	0.747051	0.226	0.147	0.0369389

## Sheet: Supp Table 5
Supplemental Table 5. Significant DEGs from single cell RNA-seq (bleomycin 12 dpi) comparison of Thy1.1+ vs. Thy1.1- lung Treg cells, induced subsets only (Rorc and Ccr8 groups combined)
	p_val	avg_log2FC	pct.1	pct.2	p_val_adj
Rps29	2.57993e-275	0.741984	1	0.996	8.32929e-271
Rps28	4.88599e-148	0.533997	0.999	0.99	1.57744e-143
Rpl38	4.62473e-145	0.451829	0.999	0.998	1.49309e-140
Rpl13a	1.5882e-140	-0.738549	0.941	0.976	5.12749e-136
Gapdh	7.07446e-103	0.646949	0.969	0.897	2.28399e-98
mt-Co3	5.67058e-100	-0.610754	0.963	0.984	1.83075e-95
mt-Atp6	4.33967e-92	-0.443773	0.999	0.999	1.40106e-87
Rpl17	1.17379e-87	-0.503161	0.978	0.991	3.78958e-83
Tpt1	1.76905e-85	-0.280518	1	0.999	5.71138e-81
Rplp1	1.69004e-83	-0.375312	0.998	0.998	5.4563e-79
Uba52	1.22674e-78	0.570413	0.953	0.883	3.96052e-74
Rpl41	9.21731e-76	0.272249	1	1	2.97581e-71
Areg	1.37744e-70	1.52102	0.523	0.252	4.44708e-66
Rps10	9.18933e-65	-0.299602	0.999	0.998	2.96677e-60
Gm11808	9.99904e-65	0.662739	0.874	0.725	3.22819e-60
Rps14	4.74918e-64	-0.360034	0.993	0.992	1.53327e-59
Rps8	3.03273e-63	-0.37858	0.996	0.997	9.79115e-59
Ndufb1-ps	1.12043e-62	0.721841	0.814	0.62	3.61732e-58
Rps12	2.40851e-62	-0.489337	0.968	0.978	7.77589e-58
Rps16	3.16301e-61	-0.308163	0.997	1	1.02118e-56
Rpl12	1.44157e-56	-0.524815	0.892	0.925	4.65411e-52
mt-Co2	2.574e-55	-0.321403	0.998	0.999	8.31016e-51
Chchd2	1.87363e-53	0.526034	0.899	0.768	6.04901e-49
Odc1	5.93327e-52	0.796281	0.863	0.714	1.91555e-47
mt-Co1	1.23914e-51	-0.291733	1	1	4.00057e-47
Atp5k	2.78162e-49	0.821338	0.658	0.436	8.98046e-45
Rpl32	4.31633e-49	-0.305393	0.996	0.997	1.39353e-44
Il1r2	6.55402e-48	1.58891	0.371	0.166	2.11596e-43
Tff1	1.64076e-45	1.2079	0.498	0.282	5.29719e-41
mt-Cytb	7.50374e-43	-0.454117	0.954	0.964	2.42258e-38
Rpl23	8.18563e-42	-0.219916	0.998	0.999	2.64273e-37
Rpl27a	2.6566e-41	-0.230628	0.999	0.998	8.57685e-37
Rps13	2.39603e-38	-0.204375	1	0.999	7.73558e-34
Rack1	2.3572e-37	-0.418426	0.884	0.924	7.61021e-33
Eef2	1.00199e-36	-0.278087	0.987	0.991	3.23492e-32
Rps6	3.80219e-36	-0.409942	0.926	0.934	1.22754e-31
Hopx	8.15393e-33	0.868582	0.669	0.512	2.63249e-28
Serinc3	1.72905e-32	0.503138	0.858	0.733	5.58224e-28
Rpl34	3.39703e-32	-0.185952	0.998	0.999	1.09673e-27
Rpl18	8.57622e-32	-0.215186	0.999	0.998	2.76883e-27
Rnaset2a	5.46739e-31	0.723162	0.515	0.323	1.76515e-26
Malat1	1.13854e-30	0.30345	0.998	0.994	3.67576e-26
Rpl37a	1.34687e-30	0.165253	1	0.999	4.34836e-26
Cox7c	3.83528e-30	0.31414	0.947	0.902	1.23822e-25
H2-T23	1.80734e-29	0.521515	0.741	0.57	5.83501e-25
Rpl5	4.32498e-28	-0.485638	0.74	0.801	1.39632e-23
Rpl26	2.34847e-27	-0.251308	0.98	0.982	7.58205e-23
Samsn1	8.32493e-27	0.51735	0.79	0.664	2.6877e-22
Tnfrsf9	1.08475e-26	0.498189	0.841	0.7	3.50213e-22
Ndufa3	2.03624e-26	0.395667	0.831	0.709	6.574e-22
Klf2	2.12409e-26	-1.75371	0.068	0.177	6.85762e-22
Cd74	4.30179e-26	0.435782	0.581	0.405	1.38883e-21
Hif1a	5.1011e-26	0.4989	0.781	0.627	1.64689e-21
Rps3	1.80489e-25	-0.176597	0.999	0.999	5.8271e-21
mt-Nd2	2.11703e-25	-0.533919	0.675	0.757	6.83485e-21
Sec61g	7.10313e-25	0.339798	0.899	0.821	2.29325e-20
Pkm	5.48967e-24	0.336684	0.941	0.887	1.77234e-19
Polr2l	8.27084e-24	0.915643	0.285	0.146	2.67024e-19
Rpl37	2.09046e-23	0.159237	1	0.999	6.74906e-19
Tnfrsf4	1.78517e-22	0.353345	0.957	0.897	5.76341e-18
Hypk	2.22584e-22	0.824832	0.305	0.167	7.18613e-18
Eef1a1	6.06381e-22	-0.13824	1	0.999	1.9577e-17
Rpl36	2.57418e-21	0.157949	0.999	0.998	8.31073e-17
Fabp5	6.37736e-21	1.25158	0.311	0.183	2.05893e-16
Rpl28	7.1139e-21	-0.288199	0.97	0.971	2.29672e-16
Sdc4	8.10658e-21	0.621733	0.43	0.273	2.61721e-16
Gpr65	9.92368e-21	0.618005	0.488	0.336	3.20386e-16
Rps7	1.27351e-20	-0.164174	0.999	0.998	4.11151e-16
Itm2c	2.02102e-20	0.344454	0.814	0.676	6.52488e-16
Slc25a4	4.3931e-20	0.549155	0.481	0.331	1.41831e-15
Grn	1.7793e-19	0.691309	0.396	0.256	5.74446e-15
Ubb	2.42151e-19	0.178686	0.999	0.998	7.81784e-15
Atp5e	3.85996e-19	0.204314	0.984	0.966	1.24619e-14
Pet100	5.36523e-19	0.573918	0.473	0.327	1.73216e-14
Lime1	9.21526e-19	0.832865	0.27	0.15	2.97515e-14
Rpl4	9.37214e-19	-0.267785	0.928	0.926	3.0258e-14
Tnfrsf8	1.1584e-18	1.00548	0.228	0.12	3.7399e-14
Ly6a	1.41724e-18	0.484287	0.789	0.704	4.57555e-14
Cyba	2.67901e-18	0.280792	0.947	0.896	8.64917e-14
Ppp1cc	2.91526e-18	0.46435	0.669	0.542	9.41193e-14
Rps23	3.61565e-18	-0.17019	0.996	0.995	1.16731e-13
Stx11	4.0973e-18	0.6241	0.511	0.381	1.32281e-13
Serpinb6a	4.25466e-18	0.713308	0.405	0.28	1.37362e-13
Rap1b	7.35095e-18	0.327565	0.882	0.803	2.37325e-13
Gpr183	8.86961e-18	0.929825	0.3	0.182	2.86355e-13
Pcbp2	2.99176e-17	0.258428	0.933	0.879	9.65891e-13
Aldoa	8.32696e-17	0.319782	0.884	0.805	2.68836e-12
Bcl2a1d	9.40073e-17	0.831437	0.247	0.141	3.03503e-12
Rps15a	1.1389e-16	-0.114403	1	0.998	3.67693e-12
Zcchc9	1.30114e-16	0.730963	0.284	0.168	4.20073e-12
Ehd1	3.74186e-16	0.578908	0.428	0.3	1.20806e-11
Fam177a	4.60569e-16	1.25432	0.116	0.043	1.48695e-11
Laptm4b	5.31164e-16	1.14023	0.158	0.072	1.71486e-11
Rps11	7.45811e-16	-0.140435	1	0.999	2.40785e-11
Sap18	8.07318e-16	0.295726	0.716	0.578	2.60642e-11
Ndfip1	8.21809e-16	0.216771	0.96	0.929	2.65321e-11
Ucp2	1.59368e-15	0.209796	0.979	0.964	5.14521e-11
Rpl14	1.67349e-15	-0.227876	0.966	0.961	5.40285e-11
Slc25a51	1.77472e-15	0.647777	0.326	0.209	5.72968e-11
Fth1	1.85443e-15	0.287544	0.999	0.999	5.98704e-11
Rnaset2b	2.45142e-15	0.433512	0.57	0.438	7.91442e-11
Rpl35	2.66632e-15	0.175388	0.998	0.991	8.60822e-11
Rpl6	4.58102e-15	0.139417	0.999	0.996	1.47898e-10
Rpl23a	4.84893e-15	-0.463437	0.588	0.632	1.56548e-10
Ndufa1	8.56753e-15	0.303968	0.759	0.647	2.76603e-10
Rps27	2.61913e-14	0.122438	1	0.998	8.45588e-10
Rps19	2.87815e-14	-0.17377	0.997	0.995	9.2921e-10
Tuba1c	5.37194e-14	0.96378	0.15	0.071	1.73433e-09
St13	6.07479e-14	0.51114	0.375	0.258	1.96124e-09
Bmyc	6.49144e-14	0.514544	0.502	0.39	2.09576e-09
Gm42418	6.63005e-14	-0.32912	0.999	0.999	2.14051e-09
Bcl2l15	7.78279e-14	0.657697	0.298	0.194	2.51267e-09
Bloc1s1	8.26404e-14	0.415915	0.587	0.465	2.66804e-09
Rpl7	1.23114e-13	-0.171385	0.985	0.98	3.97473e-09
Havcr2	1.47275e-13	1.14276	0.118	0.05	4.75479e-09
Rpl39	1.66677e-13	0.108042	0.999	0.999	5.38117e-09
Bcl2a1b	1.68067e-13	0.387736	0.654	0.537	5.42604e-09
Cox7a2l	1.86258e-13	-0.554704	0.449	0.522	6.01335e-09
Prkar1a	2.83317e-13	0.232849	0.872	0.792	9.14688e-09
Ccr8	4.12365e-13	0.39806	0.625	0.51	1.33132e-08
Rpl18a	5.59183e-13	-0.119667	1	0.999	1.80532e-08
Penk	6.41773e-13	1.2837	0.096	0.037	2.07197e-08
Ctla2a	6.95831e-13	0.381482	0.652	0.537	2.24649e-08
Bhlhe40	7.10911e-13	0.516774	0.474	0.363	2.29518e-08
Tomm7	9.20456e-13	0.249824	0.865	0.775	2.97169e-08
Ctsb	1.11838e-12	0.301154	0.792	0.699	3.61068e-08
Rps21	1.29809e-12	-0.142435	0.998	0.997	4.19087e-08
Rtl8b	1.7951e-12	1.05432	0.124	0.057	5.79547e-08
Syngr2	1.91234e-12	0.305785	0.722	0.612	6.174e-08
Tmsb4x	3.35423e-12	-0.14097	1	1	1.08291e-07
Zfp36l1	3.52947e-12	0.28046	0.889	0.819	1.13949e-07
Ms4a4b	5.07804e-12	-1.20428	0.105	0.178	1.63945e-07
Cst7	5.1267e-12	0.429146	0.425	0.312	1.65516e-07
mt-Nd5	9.4683e-12	-0.38149	0.635	0.675	3.05684e-07
Naa10	1.37985e-11	0.713928	0.178	0.1	4.45486e-07
Il2rg	1.51881e-11	0.182522	0.951	0.91	4.90348e-07
Ttc39c	2.04387e-11	0.437041	0.473	0.371	6.59865e-07
Rpl8	2.26309e-11	-0.147496	0.995	0.992	7.30639e-07
Cd81	2.71789e-11	0.465955	0.513	0.409	8.77471e-07
Pgk1	3.16753e-11	0.338713	0.572	0.454	1.02264e-06
Asb2	4.08106e-11	0.718823	0.225	0.141	1.31757e-06
Kpna2	4.22176e-11	0.932193	0.135	0.07	1.36299e-06
S1pr1	8.67044e-11	-0.902963	0.197	0.272	2.79925e-06
Rflnb	9.28386e-11	-1.51774	0.035	0.082	2.9973e-06
Atp5g3	1.24416e-10	0.175869	0.936	0.898	4.01677e-06
Edf1	1.26983e-10	0.20628	0.891	0.824	4.09964e-06
Fam110a	1.31702e-10	0.418962	0.398	0.292	4.25198e-06
Gm10076	1.3199e-10	-0.720004	0.232	0.311	4.26129e-06
Ergic1	1.38735e-10	0.334665	0.435	0.325	4.47904e-06
Mrpl52	1.43562e-10	0.252138	0.783	0.691	4.63489e-06
1810009A15Rik	1.6805e-10	0.691457	0.15	0.081	5.4255e-06
Ddit4	1.87397e-10	0.268855	0.832	0.737	6.05011e-06
Csrp1	2.05674e-10	0.446937	0.388	0.285	6.64019e-06
Lst1	2.06274e-10	0.926981	0.094	0.041	6.65956e-06
Gstp1	2.16725e-10	0.289179	0.815	0.727	6.99697e-06
Pqlc1	2.95291e-10	0.754722	0.208	0.132	9.53348e-06
Ldha	3.45548e-10	0.219639	0.95	0.901	1.1156e-05
Eno1b	3.96103e-10	0.522526	0.246	0.16	1.27882e-05
Glrx	4.04021e-10	0.260887	0.896	0.831	1.30438e-05
Rpsa	4.7966e-10	-0.132464	1	0.999	1.54858e-05
Atp5md	5.11505e-10	0.189244	0.877	0.801	1.65139e-05
Rplp2	5.33647e-10	-0.144076	0.99	0.986	1.72288e-05
Klrg1	5.8579e-10	0.441146	0.546	0.46	1.89122e-05
Ifi27	6.14286e-10	0.290312	0.567	0.448	1.98322e-05
H2afz	6.45268e-10	0.436167	0.932	0.88	2.08325e-05
Lig1	7.25368e-10	0.492101	0.27	0.183	2.34185e-05
Scaf11	7.3269e-10	0.614147	0.39	0.3	2.36549e-05
Rpl19	8.63867e-10	-0.0828002	1	1	2.789e-05
Capns1	8.65783e-10	0.314078	0.54	0.429	2.79518e-05
Park7	1.00423e-09	0.240864	0.771	0.68	3.24217e-05
Il23r	1.01454e-09	1.87716	0.047	0.013	3.27545e-05
Mdh1	1.02295e-09	0.268048	0.778	0.696	3.30259e-05
Churc1	1.06838e-09	0.315357	0.477	0.364	3.44925e-05
Atp5mpl	1.15787e-09	0.22881	0.837	0.753	3.7382e-05
Ftl1	1.18808e-09	0.15393	0.988	0.971	3.83572e-05
Txndc17	1.23331e-09	0.309605	0.585	0.476	3.98175e-05
Adam9	1.34566e-09	0.746951	0.136	0.074	4.34446e-05
Il27ra	1.6056e-09	0.424667	0.361	0.264	5.18369e-05
Ptma	1.62249e-09	0.132771	0.998	0.994	5.23821e-05
AW112010	2.02195e-09	0.185959	0.964	0.944	6.52786e-05
Cbx3	2.23399e-09	0.423353	0.364	0.269	7.21243e-05
Rps24	2.40972e-09	-0.1028	0.999	0.999	7.77979e-05
Romo1	2.81131e-09	0.321645	0.541	0.443	9.07631e-05
Diablo	2.81304e-09	0.931335	0.109	0.056	9.0819e-05
Ugp2	3.19044e-09	0.543477	0.217	0.141	0.000103003
Ech1	3.25684e-09	0.306375	0.597	0.493	0.000105147
Eif3j1	3.69228e-09	0.573126	0.192	0.12	0.000119205
Lgals1	3.89988e-09	0.175117	0.954	0.917	0.000125908
Rps5	4.04782e-09	-0.11131	0.998	0.997	0.000130684
Unc119	4.27698e-09	0.441857	0.285	0.199	0.000138082
Ybx1	4.58853e-09	0.182821	0.87	0.813	0.000148141
Gng5	4.62003e-09	0.175475	0.935	0.888	0.000149158
Smim27	5.48902e-09	0.515244	0.219	0.144	0.000177213
Cdk6	5.71104e-09	0.426419	0.267	0.182	0.000184381
Ubl5	5.8215e-09	0.170324	0.921	0.871	0.000187947
Cotl1	5.87339e-09	-0.266127	0.793	0.795	0.000189622
Pcsk1	6.2647e-09	1.72204	0.044	0.012	0.000202256
Adprh	6.38034e-09	0.344631	0.379	0.282	0.000205989
Cd3d	6.79284e-09	0.1742	0.956	0.922	0.000219307
Sdf4	7.35487e-09	0.255018	0.88	0.811	0.000237452
Mrps6	7.60573e-09	0.39738	0.407	0.313	0.000245551
Slc52a3	7.82738e-09	0.540374	0.214	0.139	0.000252707
Rbmxl1	8.35623e-09	0.661676	0.135	0.076	0.000269781
Alg9	8.47933e-09	0.961739	0.093	0.044	0.000273755
Tagln2	8.83001e-09	0.165961	0.884	0.819	0.000285077
Maf	8.85004e-09	0.270817	0.678	0.576	0.000285723
Spcs1	1.08293e-08	0.234516	0.752	0.668	0.000349623
Lilrb4a	1.12183e-08	0.7037	0.161	0.098	0.000362182
Snf8	1.16485e-08	0.437989	0.278	0.196	0.000376071
Ywhah	1.1832e-08	0.217362	0.761	0.665	0.000381996
2310010J17Rik	1.21532e-08	0.46404	0.203	0.129	0.000392366
Cox20	1.25213e-08	0.306357	0.518	0.415	0.000404252
Slc25a19	1.31616e-08	0.230837	0.615	0.511	0.000424923
Cycs	1.39849e-08	0.305391	0.537	0.432	0.000451501
Bola2	1.41179e-08	0.317126	0.506	0.409	0.000455798
Rnase4	1.41945e-08	0.412344	0.252	0.173	0.000458269
Calm3	1.4764e-08	0.265112	0.66	0.564	0.000476655
Fancf	1.86696e-08	0.956246	0.096	0.048	0.000602748
Tnfrsf18	2.22414e-08	0.170278	0.933	0.866	0.000718064
Nme3	2.22594e-08	1.27819	0.067	0.028	0.000718645
Anxa11	2.26221e-08	0.276852	0.589	0.491	0.000730354
Txn1	2.35774e-08	0.234898	0.644	0.545	0.000761198
Ndufb4	2.35984e-08	0.301881	0.512	0.409	0.000761875
Cxcl2	2.45554e-08	1.33819	0.149	0.091	0.00079277
Elob	2.59581e-08	0.139377	0.937	0.903	0.000838056
Dctpp1	2.62848e-08	0.416888	0.313	0.229	0.000848603
Rpl27	2.9735e-08	-0.0993703	0.999	0.998	0.000959994
Gm46620	3.30711e-08	0.365254	0.41	0.324	0.0010677
Cox17	3.52337e-08	0.238028	0.705	0.614	0.00113752
Erh	3.56861e-08	0.472324	0.2	0.13	0.00115212
Ramp1	3.95694e-08	0.283611	0.706	0.608	0.0012775
Nrn1	4.08243e-08	0.433683	0.418	0.334	0.00131801
Atp1b3	4.14986e-08	-0.44002	0.527	0.566	0.00133978
Rilpl2	4.25694e-08	0.309985	0.517	0.421	0.00137435
Arl2bp	5.24458e-08	0.327332	0.377	0.288	0.00169321
Tmem123	5.56399e-08	0.214099	0.665	0.553	0.00179633
Smim3	6.20425e-08	0.790222	0.131	0.077	0.00200304
Jak3	6.75496e-08	0.302629	0.429	0.336	0.00218084
Vim	7.20341e-08	0.206105	0.989	0.964	0.00232562
Ccnb1ip1	7.62384e-08	1.09872	0.095	0.049	0.00246136
Apol9a	7.85613e-08	0.838362	0.082	0.04	0.00253635
Batf	8.24975e-08	0.282414	0.641	0.551	0.00266343
Nptn	8.33542e-08	0.400988	0.271	0.191	0.00269109
AA467197	8.39385e-08	0.52276	0.357	0.274	0.00270995
M6pr	8.70814e-08	0.249768	0.632	0.536	0.00281142
Gm48236	8.89808e-08	1.07691	0.094	0.049	0.00287275
Isca1	9.26474e-08	0.4857	0.248	0.173	0.00299112
Klhdc1	9.45284e-08	0.856529	0.083	0.04	0.00305185
Eif4e	1.01515e-07	0.322994	0.342	0.253	0.00327742
Macf1	1.11851e-07	-0.582723	0.262	0.326	0.00361112
Prkca	1.13896e-07	-0.633745	0.248	0.312	0.00367712
Nfil3	1.23552e-07	0.331503	0.463	0.379	0.00398888
Cox6b1	1.25163e-07	0.154661	0.923	0.863	0.00404088
Pigx	1.51276e-07	0.248449	0.528	0.427	0.00488396
Gm10131	1.56601e-07	0.707959	0.106	0.058	0.00505587
Tmem258	1.61439e-07	0.178384	0.775	0.694	0.00521207
Cd200	1.62972e-07	0.642283	0.159	0.101	0.00526156
Lgmn	1.66384e-07	0.556952	0.235	0.166	0.0053717
Metap2	1.79391e-07	0.273612	0.449	0.359	0.00579164
Ccr6	1.99075e-07	0.442781	0.322	0.242	0.00642713
Rasgrp2	2.31752e-07	-1.31423	0.037	0.075	0.00748211
Ak6	2.7442e-07	0.764893	0.114	0.065	0.00885964
Rps3a1	2.82028e-07	-0.0912966	0.999	0.998	0.00910527
Stimate	2.87527e-07	1.06078	0.068	0.031	0.00928282
Limd2	2.92371e-07	0.117228	0.956	0.922	0.0094392
Prrc2c	2.99831e-07	-0.329797	0.504	0.554	0.00968006
Phkg1	3.02722e-07	2.51828	0.028	0.006	0.00977338
Sec11c	3.28587e-07	0.219735	0.734	0.645	0.0106084
Dad1	4.10281e-07	0.164843	0.869	0.796	0.0132459
Mea1	4.30676e-07	0.294349	0.482	0.392	0.0139044
Sdcbp	4.35232e-07	0.230549	0.595	0.488	0.0140515
Cd2	4.47093e-07	0.157929	0.955	0.92	0.0144344
Gimap4	4.48642e-07	-0.43381	0.571	0.601	0.0144844
Btbd19	4.72362e-07	0.487983	0.174	0.116	0.0152502
Cks2	4.74044e-07	0.433926	0.211	0.146	0.0153045
Ass1	4.80562e-07	0.205996	0.874	0.819	0.0155149
Fam92a	4.86251e-07	0.44733	0.232	0.163	0.0156986
Tcf25	4.92411e-07	0.211262	0.596	0.493	0.0158975
Ccni	5.05025e-07	0.31779	0.322	0.24	0.0163047
mt-Nd1	5.23092e-07	-0.272605	0.774	0.777	0.016888
Gm2a	5.29786e-07	0.225322	0.765	0.694	0.0171041
Tmem256	5.74502e-07	0.269043	0.505	0.419	0.0185478
Ebi3	6.10671e-07	0.464432	0.196	0.134	0.0197155
Prdx1	6.20521e-07	0.197007	0.778	0.704	0.0200335
Klf3	6.76972e-07	-1.32343	0.039	0.075	0.0218561
mt-Nd4l	6.85601e-07	-0.178205	0.955	0.955	0.0221346
Matk	6.91751e-07	-0.421217	0.358	0.426	0.0223332
Lag3	7.17792e-07	0.510354	0.199	0.137	0.0231739
Tmed10	7.81766e-07	0.243658	0.543	0.449	0.0252393
Ighm	7.98012e-07	-0.373391	0.589	0.615	0.0257638
Eef1b2	8.2729e-07	-0.140132	0.954	0.937	0.0267091
Apol9b	8.31431e-07	0.399243	0.256	0.186	0.0268428
Pex16	9.01768e-07	0.349375	0.311	0.235	0.0291136
Mapkapk3	9.53394e-07	0.269817	0.478	0.385	0.0307803
Rpl22	9.84586e-07	-0.101293	0.99	0.989	0.0317873
Myl12b	1.02719e-06	0.126969	0.974	0.955	0.0331629
Rpl29	1.03263e-06	-0.0973718	0.998	0.998	0.0333385
Pttg1ip	1.09544e-06	0.267962	0.255	0.182	0.0353664
Ltb4r1	1.1692e-06	0.261936	0.55	0.464	0.0377476
Ier3ip1	1.18698e-06	0.256319	0.467	0.382	0.0383216
Atp5l	1.20208e-06	0.123273	0.93	0.879	0.0388091
Mfap1a	1.26377e-06	0.545077	0.142	0.091	0.0408007
Txnl1	1.29207e-06	0.275255	0.413	0.325	0.0417146
Lmna	1.30444e-06	0.357535	0.376	0.3	0.0421139
Cwf19l2	1.34126e-06	0.601164	0.126	0.078	0.0433026
Ndufa11	1.52786e-06	0.216756	0.627	0.539	0.049327
Rpl13	1.52988e-06	-0.0840446	1	1	0.049392

## Sheet: Supp Table 6
Supplemental Table 6. Significant DEGs from single cell RNA-seq (bleomycin 21 dpi) comparison of Thy1.1+ vs. Thy1.1- lung Treg cells, induced subsets only (Rorc and Ccr8 groups combined)
	p_val	avg_log2FC	pct.1	pct.2	p_val_adj
Eef2	1.40249e-220	-0.738935	0.896	0.957	4.52793e-216
Rps21	2.6951e-206	-0.533918	0.977	0.991	8.70112e-202
Rps8	4.24581e-203	-0.637534	0.942	0.974	1.37076e-198
Eef1a1	2.43526e-155	-0.342769	0.999	0.999	7.86225e-151
Tpt1	2.05701e-146	-0.35204	0.997	0.997	6.64106e-142
Areg	1.42038e-139	1.23724	0.711	0.447	4.58571e-135
mt-Co1	1.07565e-136	-0.440565	0.993	0.997	3.47273e-132
Rpl13a	2.15808e-130	-0.711368	0.767	0.884	6.96735e-126
Rplp1	7.19098e-127	-0.451527	0.96	0.98	2.32161e-122
Rps16	1.02717e-125	-0.39856	0.988	0.991	3.31623e-121
Rps12	3.58655e-117	-0.627545	0.814	0.905	1.15792e-112
Rpl17	1.77152e-111	-0.53372	0.882	0.94	5.71934e-107
Lgals1	3.99566e-109	0.641045	0.94	0.85	1.29e-104
Tff1	4.06788e-105	1.27748	0.524	0.276	1.31332e-100
Rps10	2.79973e-101	-0.344467	0.989	0.992	9.03893e-97
mt-Co3	3.98243e-99	-0.578862	0.841	0.908	1.28573e-94
Klrg1	7.11567e-99	0.816038	0.715	0.495	2.29729e-94
Odc1	1.40362e-90	0.512557	0.968	0.892	4.53159e-86
Rack1	6.05299e-89	-0.711598	0.632	0.754	1.95421e-84
AW112010	3.02889e-85	0.537716	0.943	0.874	9.77876e-81
Tnfrsf4	9.84738e-83	0.391376	0.991	0.951	3.17923e-78
Rpl12	2.40653e-82	-0.605363	0.726	0.834	7.76947e-78
H2-D1	4.65528e-81	-0.352282	0.989	0.991	1.50296e-76
Uba52	1.0552e-80	-0.316931	0.991	0.991	3.40671e-76
Hopx	5.23309e-80	0.725327	0.841	0.714	1.6895e-75
Ubc	5.22712e-79	-0.674535	0.631	0.783	1.68758e-74
Edf1	9.28709e-71	0.554155	0.816	0.689	2.99834e-66
Cyba	1.00914e-69	0.431337	0.917	0.844	3.258e-65
Ly6a	3.55746e-69	0.874851	0.69	0.526	1.14853e-64
mt-Nd2	8.77724e-69	-0.771017	0.506	0.665	2.83373e-64
S100a6	1.80538e-67	0.500496	0.947	0.881	5.82867e-63
Atp5e	1.47962e-64	0.341443	0.966	0.918	4.77697e-60
Myl6	9.40918e-64	0.358305	0.958	0.926	3.03775e-59
Rps14	1.07427e-61	-0.30676	0.96	0.973	3.46828e-57
AA467197	2.64534e-61	0.959935	0.411	0.224	8.54047e-57
Klf2	2.96589e-61	-2.90018	0.022	0.107	9.57537e-57
Gm10076	8.26977e-61	0.380571	0.93	0.88	2.66989e-56
Rpl23	7.12959e-60	-0.250244	0.992	0.995	2.30179e-55
mt-Cytb	7.47063e-60	-0.487062	0.811	0.882	2.41189e-55
Rps7	1.6661e-59	-0.275827	0.987	0.987	5.37902e-55
mt-Atp8	3.80179e-57	-0.332141	0.968	0.98	1.22741e-52
H3f3b	1.106e-56	0.290377	0.996	0.989	3.57073e-52
Ltb4r1	2.96834e-56	0.763836	0.555	0.379	9.58328e-52
Mt1	1.32714e-53	1.14672	0.438	0.273	4.28468e-49
Rpl37a	5.93369e-53	0.182272	1	0.999	1.91569e-48
Gng5	4.04034e-52	0.366991	0.893	0.829	1.30442e-47
Ms4a4b	1.31891e-51	-2.37041	0.033	0.118	4.25811e-47
Tnfrsf9	1.25727e-50	0.322596	0.957	0.854	4.05909e-46
Ramp1	1.27715e-50	0.514993	0.742	0.597	4.12327e-46
Ndfip1	3.42282e-50	0.312632	0.961	0.915	1.10506e-45
mt-Co2	1.05826e-49	-0.289329	0.969	0.976	3.41658e-45
Ubb	1.10988e-49	0.19317	1	0.999	3.58324e-45
Ubl5	1.14178e-49	0.352366	0.917	0.855	3.68623e-45
S1pr1	1.3103e-49	-1.75874	0.065	0.169	4.2303e-45
Ppia	5.199e-48	0.227149	0.999	0.991	1.6785e-43
Bcl2a1b	1.97918e-47	0.507712	0.727	0.582	6.38978e-43
Elob	3.28281e-47	0.33947	0.902	0.848	1.05986e-42
Ddx5	8.67941e-47	-0.343222	0.953	0.965	2.80215e-42
H2afz	6.49218e-46	0.509581	0.96	0.924	2.096e-41
Ctla2a	1.08856e-45	0.584022	0.626	0.461	3.5144e-41
Myl12b	5.82338e-45	0.300202	0.964	0.923	1.88008e-40
Rps27	7.36939e-45	-0.217159	0.999	0.997	2.37921e-40
Capg	2.83069e-44	0.329836	0.92	0.865	9.13888e-40
Pfn1	2.52811e-42	0.251214	0.994	0.985	8.162e-38
Sh3bgrl3	4.41423e-42	0.271938	0.971	0.944	1.42513e-37
Rpl10	7.99936e-41	-0.380757	0.82	0.859	2.58259e-36
mt-Atp6	1.43149e-40	-0.451635	0.723	0.794	4.62157e-36
Fis1	2.91358e-40	0.414461	0.774	0.671	9.40648e-36
Rpl41	2.95491e-39	0.153126	1	1	9.53992e-35
Chchd2	4.77452e-39	0.292589	0.916	0.87	1.54145e-34
Cox6b1	8.34367e-39	0.350464	0.846	0.766	2.69375e-34
Cd74	1.00292e-38	0.606753	0.553	0.409	3.23792e-34
Selenow	1.18222e-38	0.301078	0.925	0.878	3.81678e-34
Tnfrsf18	2.46083e-38	0.258865	0.969	0.922	7.94478e-34
Cxcl2	3.64215e-38	1.06457	0.262	0.134	1.17587e-33
Atp5g3	2.89762e-37	0.321982	0.89	0.83	9.35498e-33
Cd3d	3.04763e-37	0.286759	0.944	0.899	9.83929e-33
Mdh1	5.44845e-37	0.38279	0.85	0.763	1.75903e-32
Cd52	4.68568e-36	0.29742	0.985	0.97	1.51277e-31
Gas5	1.67861e-35	-0.496808	0.571	0.668	5.41941e-31
Ptprc	6.24826e-34	-0.393399	0.749	0.812	2.01725e-29
Rflnb	6.39761e-34	-3.21678	0.006	0.046	2.06547e-29
Mrpl33	1.03825e-33	0.460471	0.69	0.585	3.35201e-29
Rpl32	1.24327e-33	-0.238073	0.984	0.985	4.01389e-29
Ldha	1.94812e-33	0.314374	0.923	0.887	6.28951e-29
Sec61g	5.40249e-32	0.288942	0.864	0.8	1.74419e-27
Il1r2	5.89817e-32	0.767706	0.369	0.241	1.90422e-27
S100a13	1.88799e-31	0.422079	0.71	0.611	6.09538e-27
Pim1	3.17302e-31	-0.412434	0.808	0.844	1.02441e-26
Vps37b	3.93216e-31	-0.508577	0.616	0.706	1.2695e-26
Ssh2	4.71165e-31	-0.812145	0.195	0.307	1.52116e-26
Zc3hav1	1.55826e-30	-0.622892	0.371	0.49	5.03084e-26
Il1rl1	2.69342e-30	0.394987	0.561	0.413	8.69571e-26
Cox5a	3.45488e-30	0.39439	0.732	0.646	1.11541e-25
Atp5g2	4.94846e-30	0.277104	0.889	0.827	1.59761e-25
Stx11	5.77275e-30	0.493739	0.54	0.417	1.86373e-25
Cmtm7	1.05808e-29	0.455743	0.638	0.531	3.416e-25
Fth1	1.56618e-29	0.189942	0.999	0.997	5.05642e-25
Cox7c	1.80051e-29	0.249319	0.91	0.853	5.81295e-25
Il2rg	6.73065e-29	0.259347	0.931	0.886	2.17299e-24
Samhd1	7.87364e-29	-0.541609	0.531	0.617	2.542e-24
Junb	1.27318e-28	-0.292054	0.991	0.986	4.11046e-24
Rpl28	1.76837e-28	-0.293358	0.908	0.927	5.70918e-24
Serpinb6a	5.27717e-28	0.612218	0.426	0.305	1.70374e-23
Psmb8	6.55553e-28	0.333884	0.797	0.713	2.11645e-23
Gm26740	9.22015e-28	-0.806746	0.188	0.291	2.97672e-23
Rpl4	2.32114e-27	-0.384324	0.701	0.749	7.49381e-23
Abracl	2.85294e-27	0.371476	0.726	0.633	9.2107e-23
Ctsh	4.25638e-27	0.67712	0.307	0.196	1.37417e-22
Spcs1	4.29668e-27	0.408921	0.628	0.526	1.38718e-22
Arl5a	4.64523e-27	0.482245	0.541	0.418	1.49971e-22
Rpl11	4.85192e-27	0.141324	0.997	0.997	1.56644e-22
Bcl2a1d	5.35481e-27	0.499476	0.476	0.351	1.7288e-22
Sumo2	5.77714e-27	0.267866	0.864	0.815	1.86515e-22
Prkch	6.87434e-27	-0.507781	0.441	0.543	2.21938e-22
Ndufa13	6.97345e-27	0.28699	0.829	0.763	2.25138e-22
Ndufa1	1.38735e-26	0.348184	0.715	0.619	4.47906e-22
Reep5	1.50862e-26	0.366607	0.709	0.618	4.87059e-22
Bmyc	1.51717e-26	0.424976	0.565	0.437	4.89817e-22
Cox7a2l	2.40569e-26	-0.63565	0.258	0.364	7.76676e-22
Uqcrq	2.90578e-26	0.309978	0.778	0.708	9.38131e-22
Prdx1	4.74393e-26	0.360858	0.704	0.595	1.53158e-21
Tmem256	5.21678e-26	0.567485	0.414	0.3	1.68424e-21
Rpl5	5.34122e-26	-0.440396	0.561	0.643	1.72441e-21
Ms4a6b	6.60038e-26	-1.00595	0.149	0.239	2.13093e-21
Ahnak	8.35928e-26	-0.409372	0.742	0.783	2.69879e-21
Rps6	1.05233e-25	-0.316036	0.763	0.805	3.39744e-21
Pde2a	3.44122e-25	-1.15709	0.058	0.125	1.111e-20
H2-Q4	4.4659e-25	-0.584248	0.348	0.447	1.44181e-20
Nrp1	7.76015e-25	-1.07287	0.086	0.161	2.50536e-20
Sec11c	8.57221e-25	0.397754	0.619	0.519	2.76754e-20
Sem1	1.03738e-24	0.255793	0.85	0.789	3.34918e-20
Gzmb	1.09965e-24	0.842214	0.288	0.185	3.55023e-20
Prrc2c	1.31187e-24	-0.437522	0.537	0.629	4.23536e-20
Vim	1.42682e-24	0.306881	0.923	0.88	4.6065e-20
Psme2	1.42782e-24	0.388853	0.69	0.608	4.6097e-20
Rps15	2.27152e-24	-0.443845	0.534	0.615	7.3336e-20
Txn1	2.69183e-24	0.425485	0.618	0.522	8.69059e-20
Mrps21	2.77904e-24	0.439378	0.554	0.447	8.97214e-20
mt-Nd1	3.50189e-24	-0.45602	0.499	0.595	1.13059e-19
Rps27l	3.6084e-24	0.477569	0.516	0.41	1.16497e-19
Cxcr6	5.098e-24	0.682708	0.255	0.153	1.64589e-19
Tomm6	5.65509e-24	0.289377	0.792	0.719	1.82574e-19
Ly6e	5.67991e-24	0.165488	0.997	0.996	1.83376e-19
Slc25a3	6.28773e-24	0.244115	0.891	0.833	2.02999e-19
Hilpda	1.26141e-23	0.442525	0.539	0.421	4.07246e-19
Ssr4	1.31912e-23	0.366526	0.623	0.511	4.25878e-19
mt-Nd4	1.55348e-23	-0.488042	0.488	0.583	5.01542e-19
Uqcrb	1.97273e-23	0.355015	0.655	0.557	6.36897e-19
Psma2	2.25561e-23	0.372705	0.667	0.585	7.28224e-19
Arf5	2.80694e-23	0.292	0.801	0.726	9.06219e-19
Nrn1	3.33213e-23	0.51293	0.464	0.351	1.07578e-18
Klf3	3.82231e-23	-2.23321	0.012	0.048	1.23403e-18
Fabp5	4.47543e-23	1.03997	0.259	0.164	1.44489e-18
Tomm7	6.74519e-23	0.267924	0.824	0.768	2.17769e-18
Neurl3	1.08763e-22	-0.762348	0.211	0.303	3.51141e-18
Ndufb8	1.26345e-22	0.431642	0.514	0.415	4.07906e-18
Ptma	1.27294e-22	0.15705	0.997	0.991	4.1097e-18
Stat5b	1.86086e-22	-0.819873	0.192	0.281	6.00779e-18
Dad1	1.9833e-22	0.22913	0.877	0.823	6.4031e-18
Ndufa3	2.11011e-22	0.292637	0.756	0.668	6.8125e-18
Atp5j2	2.64326e-22	0.24985	0.84	0.779	8.53377e-18
Uqcr11	3.71022e-22	0.354852	0.642	0.547	1.19785e-17
Pfdn5	5.233e-22	0.231996	0.908	0.87	1.68947e-17
Atp5l	6.16446e-22	0.248936	0.853	0.795	1.9902e-17
Emb	7.14458e-22	-0.395044	0.688	0.749	2.30663e-17
Il18r1	9.02052e-22	-0.860899	0.096	0.17	2.91227e-17
Atp6v0e	1.02076e-21	0.351922	0.651	0.56	3.29553e-17
Oaz1	1.37277e-21	0.159292	0.983	0.971	4.43199e-17
Socs3	1.65865e-21	-0.583302	0.498	0.579	5.35495e-17
Gabarap	2.46433e-21	0.257296	0.824	0.767	7.95609e-17
Calm1	3.81018e-21	0.228331	0.887	0.847	1.23012e-16
Ccr4	1.08999e-20	-0.901489	0.137	0.215	3.51902e-16
Rpl27a	1.35576e-20	-0.144703	0.989	0.991	4.37708e-16
Ccr1	1.7082e-20	1.50603	0.085	0.031	5.51493e-16
Gclm	1.74981e-20	0.335226	0.667	0.592	5.64927e-16
Clic1	2.15373e-20	0.236608	0.838	0.771	6.95333e-16
Polr2a	2.43931e-20	-0.65834	0.178	0.265	7.87531e-16
Rpl7	2.45736e-20	-0.218311	0.898	0.913	7.93358e-16
Gpr65	2.84512e-20	0.362586	0.499	0.388	9.18546e-16
Cox7a2	4.18494e-20	0.309751	0.685	0.609	1.35111e-15
Ech1	4.50995e-20	0.444511	0.476	0.376	1.45604e-15
Cox8a	4.93532e-20	0.186323	0.95	0.92	1.59337e-15
Arhgap45	5.07323e-20	-0.507218	0.37	0.465	1.63789e-15
Atp5md	6.43718e-20	0.215272	0.852	0.798	2.07824e-15
Sv2c	6.49446e-20	1.11018	0.149	0.079	2.09674e-15
Dctpp1	8.81308e-20	0.825146	0.229	0.146	2.8453e-15
Prkcq	2.33512e-19	-1.11213	0.052	0.106	7.53894e-15
Ndufb7	3.68299e-19	0.319873	0.615	0.522	1.18905e-14
Ifi27	7.02503e-19	0.374152	0.564	0.469	2.26803e-14
Ctla2b	9.2362e-19	0.567962	0.313	0.218	2.98191e-14
Cst7	1.08802e-18	0.605896	0.317	0.227	3.51267e-14
Gm2682	1.30531e-18	-2.07511	0.01	0.038	4.21419e-14
Capzb	1.40649e-18	0.254519	0.794	0.708	4.54085e-14
H2-Q6	1.58905e-18	-0.4356	0.503	0.577	5.13024e-14
Tmem258	1.83497e-18	0.257872	0.72	0.638	5.92421e-14
Myh9	3.16323e-18	-0.337128	0.71	0.752	1.02125e-13
Ndufv3	3.20304e-18	0.329395	0.656	0.572	1.0341e-13
Mrpl52	3.44073e-18	0.307054	0.677	0.598	1.11084e-13
Gimap3	3.53933e-18	-0.382551	0.577	0.644	1.14267e-13
Etfb	3.67107e-18	0.521459	0.365	0.27	1.1852e-13
Cox6c	4.16842e-18	0.189651	0.896	0.84	1.34577e-13
Tex30	5.95588e-18	0.521427	0.346	0.255	1.92286e-13
Ucp2	6.03308e-18	0.222123	0.9	0.85	1.94778e-13
Ccr8	6.6216e-18	0.228494	0.735	0.628	2.13778e-13
Cd3g	7.38987e-18	0.185764	0.942	0.913	2.38582e-13
Ndufs5	7.70089e-18	0.44523	0.421	0.329	2.48623e-13
Rasa3	7.75462e-18	-1.08765	0.049	0.099	2.50358e-13
Sept6	7.97344e-18	-0.732348	0.134	0.207	2.57422e-13
Cd81	8.45514e-18	0.429771	0.545	0.453	2.72974e-13
Rps23	1.05146e-17	-0.146433	0.99	0.988	3.39465e-13
Aqp3	1.0681e-17	-2.01851	0.011	0.039	3.44836e-13
Cxcl3	1.06924e-17	1.19222	0.108	0.051	3.45203e-13
Plin2	1.19048e-17	0.490382	0.366	0.272	3.84347e-13
Rplp2	1.20417e-17	-0.157516	0.969	0.966	3.88766e-13
Myl12a	1.21657e-17	0.226593	0.857	0.795	3.9277e-13
Leprotl1	1.34278e-17	0.309578	0.722	0.65	4.33516e-13
Srgn	1.6163e-17	0.131157	0.997	0.993	5.21822e-13
Selenok	1.9072e-17	0.244154	0.757	0.683	6.15741e-13
Atp5c1	2.44526e-17	0.263905	0.718	0.642	7.89451e-13
Sdf4	2.84432e-17	0.245566	0.879	0.824	9.18287e-13
Srp14	4.96754e-17	0.322073	0.634	0.552	1.60377e-12
Calm3	6.29641e-17	0.364078	0.541	0.451	2.0328e-12
Gm15987	6.64004e-17	-2.69821	0.004	0.024	2.14374e-12
Slc25a51	6.94632e-17	0.492498	0.322	0.23	2.24262e-12
Psma3	7.38958e-17	0.334191	0.625	0.552	2.38572e-12
Higd1a	7.54199e-17	0.439959	0.421	0.331	2.43493e-12
Adgre5	8.43285e-17	-0.784799	0.14	0.211	2.72255e-12
Fgl2	1.01306e-16	0.312506	0.575	0.475	3.27067e-12
Cox5b	1.06571e-16	0.252138	0.78	0.717	3.44065e-12
Atp6v1f	1.38539e-16	0.263491	0.748	0.681	4.47274e-12
Cyb5a	1.42784e-16	0.319395	0.623	0.53	4.60978e-12
mt-Nd3	1.43051e-16	-0.585415	0.204	0.282	4.6184e-12
Trib1	1.74925e-16	-0.911933	0.083	0.141	5.64744e-12
Prg4	1.7827e-16	-1.70163	0.021	0.055	5.75544e-12
Smco4	1.80476e-16	0.371183	0.476	0.38	5.82667e-12
Rpl23a	2.13924e-16	-0.358253	0.511	0.585	6.90654e-12
mt-Nd6	2.59461e-16	-0.777864	0.109	0.173	8.37668e-12
Tbcb	2.68458e-16	0.47553	0.329	0.245	8.66718e-12
Cpm	3.0585e-16	-0.702384	0.192	0.267	9.87436e-12
Pigx	3.80375e-16	0.49841	0.371	0.285	1.22804e-11
Sh2d1a	4.39194e-16	-0.860187	0.113	0.177	1.41794e-11
Malat1	4.74758e-16	-0.233257	0.996	0.998	1.53276e-11
Dusp2	5.16725e-16	-0.973518	0.087	0.145	1.66825e-11
Ripor2	6.47506e-16	-0.951898	0.074	0.129	2.09047e-11
Mt2	7.26948e-16	1.32296	0.095	0.044	2.34695e-11
Pcsk1	7.54886e-16	1.03722	0.115	0.058	2.43715e-11
Hmgb2	1.17196e-15	-0.490968	0.438	0.507	3.78367e-11
Fos	1.32944e-15	-0.503171	0.52	0.585	4.29209e-11
Tcp11l2	1.43681e-15	-0.488391	0.275	0.356	4.63874e-11
Btf3	1.54748e-15	0.164218	0.931	0.891	4.99604e-11
mt-Nd5	1.77307e-15	-0.401189	0.473	0.545	5.72434e-11
Psmb5	1.92878e-15	0.349388	0.506	0.416	6.22708e-11
Rps29	1.94501e-15	-0.119763	0.999	0.999	6.27948e-11
Rps4x	2.08928e-15	0.096665	0.999	0.996	6.74523e-11
Add3	2.1086e-15	-0.899653	0.107	0.168	6.80762e-11
Rpl37	2.11655e-15	0.105666	0.998	0.999	6.83329e-11
Slamf6	2.17407e-15	-0.887081	0.082	0.137	7.01898e-11
Arhgap15	2.26007e-15	-0.696474	0.178	0.248	7.29662e-11
Pet100	2.87838e-15	0.433982	0.42	0.332	9.29284e-11
Rplp0	2.88457e-15	0.102558	0.996	0.992	9.31283e-11
Uqcr10	3.23854e-15	0.285434	0.617	0.535	1.04556e-10
Pkm	3.43807e-15	0.22097	0.834	0.783	1.10998e-10
Cst3	3.90097e-15	0.353042	0.58	0.507	1.25943e-10
Lilrb4a	4.45393e-15	0.598936	0.255	0.176	1.43795e-10
Pabpc1	4.49216e-15	-0.207914	0.806	0.828	1.45029e-10
Sub1	5.01857e-15	-0.313047	0.587	0.65	1.62025e-10
S100a4	5.57931e-15	0.171045	0.935	0.886	1.80128e-10
Sh3kbp1	7.19361e-15	-0.530377	0.281	0.358	2.32246e-10
Atpif1	7.23327e-15	0.352819	0.5	0.414	2.33526e-10
Morrbid	7.66538e-15	0.69748	0.193	0.126	2.47477e-10
Atp5h	8.50416e-15	0.207018	0.838	0.783	2.74557e-10
Ostf1	8.51304e-15	0.30086	0.544	0.456	2.74844e-10
Syngr2	8.52695e-15	0.29865	0.641	0.555	2.75293e-10
Clk1	9.43114e-15	-0.435888	0.433	0.508	3.04484e-10
Sdhb	9.5104e-15	0.343334	0.522	0.439	3.07043e-10
Serinc3	1.00182e-14	-0.260438	0.733	0.767	3.23437e-10
Ndufb1-ps	1.12609e-14	0.235001	0.765	0.707	3.63557e-10
Utrn	1.30117e-14	-0.66932	0.131	0.196	4.20083e-10
Ttc39c	1.38112e-14	0.283708	0.545	0.45	4.45894e-10
Nr4a2	1.39683e-14	-0.956841	0.1	0.156	4.50968e-10
F2rl1	1.53859e-14	-2.12226	0.007	0.028	4.96735e-10
Gramd3	1.74659e-14	-0.470101	0.404	0.476	5.63887e-10
Ndufb6	1.7819e-14	0.383826	0.43	0.344	5.75286e-10
S1pr4	1.85071e-14	-0.653857	0.16	0.229	5.97501e-10
Hnrnpa3	2.1019e-14	-0.299588	0.62	0.675	6.78599e-10
Tmem64	2.88505e-14	-0.6277	0.231	0.301	9.31439e-10
Ppp1cc	2.9255e-14	0.270809	0.703	0.622	9.44498e-10
Sun2	3.01312e-14	-0.662834	0.136	0.201	9.72787e-10
Arnt2	3.25537e-14	0.90813	0.114	0.061	1.051e-09
Rac2	3.37019e-14	0.158562	0.957	0.933	1.08807e-09
Atp5g1	3.50385e-14	0.304299	0.56	0.481	1.13122e-09
Atf7ip	4.52391e-14	-0.877	0.087	0.14	1.46055e-09
Nme1	5.21323e-14	0.367186	0.443	0.363	1.68309e-09
Ndufa7	5.73218e-14	0.233365	0.693	0.616	1.85063e-09
Atp6v1g1	6.00988e-14	0.319344	0.518	0.434	1.94029e-09
Klhl6	6.51101e-14	-0.708018	0.1	0.156	2.10208e-09
Med28	6.67109e-14	0.336896	0.504	0.428	2.15376e-09
Slc25a19	6.93547e-14	0.270868	0.639	0.554	2.23911e-09
Aldoa	7.26369e-14	0.243314	0.774	0.721	2.34508e-09
Mdh2	7.35188e-14	0.265186	0.649	0.582	2.37356e-09
Laptm4b	8.40598e-14	0.753836	0.159	0.098	2.71387e-09
Hsbp1	1.09354e-13	0.397346	0.423	0.341	3.53051e-09
S100a10	1.18275e-13	0.143629	0.966	0.94	3.81852e-09
Gimap4	1.26559e-13	-0.507614	0.35	0.418	4.08597e-09
Atp5d	1.30336e-13	0.180791	0.873	0.836	4.2079e-09
Hist1h1e	1.43207e-13	-0.83276	0.092	0.146	4.62344e-09
Tagln2	1.45168e-13	0.225142	0.764	0.698	4.68675e-09
Il2ra	1.50519e-13	0.241273	0.654	0.572	4.8595e-09
Lig1	2.73736e-13	0.402018	0.311	0.229	8.83755e-09
Tbc1d4	2.74531e-13	-1.66234	0.012	0.036	8.86322e-09
Gpr15	3.16671e-13	-1.33646	0.02	0.05	1.02237e-08
Mrps6	3.34853e-13	0.347932	0.461	0.375	1.08107e-08
Bach2	3.50088e-13	-2.18954	0.006	0.026	1.13026e-08
Macf1	3.8458e-13	-0.458002	0.335	0.41	1.24162e-08
Arpp19	4.13991e-13	0.27065	0.625	0.548	1.33657e-08
Naca	4.87089e-13	0.130386	0.947	0.923	1.57257e-08
Lsm6	5.11105e-13	0.396018	0.361	0.286	1.6501e-08
Esd	5.21299e-13	0.332975	0.455	0.374	1.68301e-08
Nedd8	5.59806e-13	0.312522	0.553	0.481	1.80733e-08
Mtmr10	6.27898e-13	0.818313	0.148	0.092	2.02717e-08
Rgs1	7.34339e-13	0.194972	0.788	0.709	2.37081e-08
Inpp4b	8.17102e-13	-0.472609	0.307	0.375	2.63801e-08
Rpl18	8.60011e-13	-0.141426	0.988	0.989	2.77655e-08
Rbm39	8.7856e-13	-0.20809	0.831	0.86	2.83643e-08
Ppp1r15b	8.8689e-13	-0.657349	0.129	0.187	2.86332e-08
Tmtc2	8.98714e-13	0.928572	0.11	0.061	2.9015e-08
Ptpn18	9.1071e-13	0.187284	0.885	0.838	2.94023e-08
Mrpl14	9.9199e-13	0.443791	0.286	0.212	3.20264e-08
Mrps14	9.9926e-13	0.436129	0.293	0.219	3.22611e-08
Tagap	1.01658e-12	-0.995309	0.054	0.096	3.28203e-08
Camk2n1	1.06087e-12	0.513987	0.246	0.176	3.425e-08
Ablim1	1.07216e-12	-0.403582	0.343	0.415	3.46146e-08
Plgrkt	1.0818e-12	0.409885	0.375	0.298	3.49259e-08
Zfp36l2	1.19949e-12	-0.582643	0.271	0.337	3.87256e-08
Crlf3	1.33806e-12	-0.463049	0.351	0.415	4.31992e-08
Grcc10	1.3603e-12	0.213157	0.746	0.679	4.39173e-08
Lrig1	1.52229e-12	-1.00578	0.053	0.094	4.9147e-08
Itgb7	1.6104e-12	-0.246875	0.693	0.736	5.19918e-08
Rtraf	1.61787e-12	0.262959	0.634	0.564	5.22328e-08
Btg2	1.63359e-12	-0.420459	0.387	0.454	5.27403e-08
Ergic1	1.73827e-12	0.375124	0.348	0.268	5.61202e-08
Actn1	2.05684e-12	-1.95896	0.009	0.029	6.64052e-08
Atp5mpl	2.10349e-12	0.216348	0.748	0.694	6.7911e-08
Zfp706	2.15686e-12	0.28961	0.557	0.483	6.96343e-08
Prss12	2.2379e-12	-5.1044	0.001	0.011	7.22507e-08
Tmem71	2.49853e-12	-1.0069	0.033	0.067	8.06651e-08
Glrx	2.54611e-12	0.213272	0.764	0.7	8.2201e-08
Rnase4	2.58102e-12	0.69787	0.146	0.091	8.33281e-08
Tspo	2.67442e-12	0.228556	0.741	0.675	8.63437e-08
Ptbp1	2.88552e-12	-0.443763	0.292	0.361	9.31591e-08
Evl	2.98407e-12	-1.64203	0.016	0.041	9.63407e-08
Pecam1	3.95399e-12	-0.741108	0.067	0.112	1.27655e-07
Ppp1ca	4.00215e-12	0.207308	0.766	0.699	1.29209e-07
Pomp	4.20743e-12	0.28076	0.539	0.469	1.35837e-07
Ostc	4.27168e-12	0.339128	0.441	0.371	1.37911e-07
Rpl34	4.4436e-12	-0.0902915	0.997	0.994	1.43462e-07
Kif21b	4.91051e-12	-0.638179	0.126	0.183	1.58536e-07
Romo1	5.98736e-12	0.284789	0.491	0.412	1.93302e-07
Madd	6.24412e-12	-0.607507	0.146	0.203	2.01591e-07
Ifi203	6.97407e-12	-0.633286	0.14	0.197	2.25158e-07
Rab2a	7.3992e-12	0.375302	0.395	0.323	2.38883e-07
Ptprcap	8.28815e-12	0.163809	0.841	0.781	2.67583e-07
Pglyrp1	8.41388e-12	0.3057	0.549	0.474	2.71642e-07
Asb2	8.96364e-12	0.663825	0.125	0.074	2.89391e-07
Tra2b	9.06774e-12	-0.331469	0.521	0.58	2.92752e-07
BE692007	9.10569e-12	-0.99449	0.035	0.07	2.93977e-07
Eif4a1	9.48849e-12	-0.375284	0.412	0.478	3.06336e-07
Rpl21	1.01538e-11	-0.117094	0.993	0.991	3.27814e-07
Cstb	1.03775e-11	0.2208	0.386	0.31	3.35036e-07
Arid5a	1.14384e-11	-0.680216	0.116	0.169	3.6929e-07
Dgka	1.15636e-11	-0.525765	0.229	0.292	3.73332e-07
Taldo1	1.15783e-11	0.251324	0.599	0.534	3.73806e-07
Cdkn2d	1.31716e-11	-0.684317	0.129	0.184	4.25246e-07
Rpl38	1.35168e-11	-0.0917546	1	0.999	4.36389e-07
Pbxip1	1.43129e-11	-0.482484	0.202	0.265	4.62092e-07
Trim12a	1.46589e-11	-1.0222	0.031	0.063	4.73263e-07
Ifnar1	1.47398e-11	-0.431142	0.29	0.357	4.75873e-07
Grn	1.48423e-11	0.585586	0.23	0.168	4.79185e-07
Cd69	1.51464e-11	-0.600377	0.189	0.249	4.89e-07
Pja1	1.61493e-11	-0.777955	0.131	0.184	5.21381e-07
Tcf7	1.8051e-11	-1.59639	0.006	0.023	5.82778e-07
Nsd3	1.83332e-11	-0.430702	0.308	0.376	5.91887e-07
Sdc4	1.88286e-11	0.347189	0.364	0.284	6.07881e-07
Slc4a7	1.89393e-11	-0.770713	0.095	0.143	6.11456e-07
Rps3a1	2.01254e-11	-0.105932	0.994	0.991	6.4975e-07
1810037I17Rik	2.0185e-11	0.239734	0.617	0.545	6.51672e-07
Ppp1r15a	2.05284e-11	-0.380799	0.448	0.511	6.6276e-07
Tm2d3	2.21052e-11	0.464953	0.287	0.22	7.13666e-07
Cd55	2.22663e-11	-1.28946	0.029	0.06	7.18866e-07
Mea1	2.32904e-11	0.404455	0.375	0.309	7.5193e-07
Atp11b	2.43333e-11	-0.580322	0.133	0.188	7.856e-07
Asxl2	2.55298e-11	-0.827773	0.074	0.118	8.24229e-07
Arid4b	2.61203e-11	-0.561358	0.208	0.269	8.43295e-07
Rpl9-ps6	2.91446e-11	0.66731	0.157	0.103	9.40933e-07
Sec61b	2.93486e-11	0.222054	0.724	0.659	9.47519e-07
Gm8369	2.9367e-11	-0.782667	0.104	0.153	9.48113e-07
Gm14085	3.01843e-11	-6.70504	0	0.009	9.74499e-07
Rps25	3.04748e-11	-0.258653	0.632	0.672	9.8388e-07
Swi5	4.14869e-11	0.291163	0.436	0.363	1.33941e-06
Emp3	4.80104e-11	0.201369	0.679	0.609	1.55002e-06
Csrnp1	4.89896e-11	-0.421624	0.29	0.356	1.58163e-06
Ap2s1	7.1834e-11	0.302139	0.429	0.36	2.31916e-06
Srsf5	7.27736e-11	-0.2797	0.571	0.621	2.3495e-06
Npc2	7.32932e-11	0.215694	0.729	0.662	2.36627e-06
Atp5o	8.00225e-11	0.25124	0.622	0.56	2.58353e-06
Gpr132	8.15122e-11	-0.345602	0.528	0.587	2.63162e-06
Saraf	8.39303e-11	-0.284711	0.62	0.661	2.70969e-06
Atp6v0c	1.03563e-10	0.206219	0.706	0.644	3.34352e-06
Irf1	1.04087e-10	-0.413345	0.335	0.399	3.36044e-06
Gmfg	1.12032e-10	0.27746	0.562	0.49	3.61697e-06
Ssbp2	1.12491e-10	-1.18694	0.025	0.053	3.63179e-06
Sf3b1	1.14155e-10	-0.288371	0.533	0.594	3.68549e-06
Trbc2	1.15414e-10	-0.558467	0.171	0.227	3.72615e-06
Gm42418	1.16382e-10	0.155114	0.998	0.993	3.75741e-06
Atp1b3	1.16804e-10	-0.405542	0.472	0.522	3.77101e-06
Ndufa11	1.28296e-10	0.263685	0.509	0.437	4.14203e-06
Itgb1	1.36697e-10	-0.874197	0.113	0.161	4.41327e-06
Rpl36	1.45769e-10	0.0794856	0.999	0.999	4.70616e-06
Ppp4r3b	1.55997e-10	-0.567735	0.13	0.182	5.03637e-06
Tuba4a	1.83858e-10	-0.901948	0.078	0.12	5.93585e-06
Plaat3	1.86388e-10	0.26616	0.54	0.473	6.01753e-06
Pqlc1	1.91059e-10	0.46473	0.265	0.201	6.16834e-06
Pex16	1.9353e-10	0.38773	0.277	0.21	6.24811e-06
Tpr	1.96794e-10	-0.388588	0.435	0.495	6.3535e-06
Cuta	2.00054e-10	0.359652	0.408	0.342	6.45875e-06
Gm4070	2.12889e-10	-0.759478	0.065	0.106	6.87312e-06
Bax	2.30114e-10	0.285197	0.487	0.42	7.42924e-06
Card6	2.61798e-10	-1.72946	0.009	0.027	8.45214e-06
Tmem160	2.76016e-10	0.239505	0.576	0.508	8.91117e-06
Chmp2a	3.0044e-10	0.293186	0.47	0.406	9.6997e-06
Gm2a	3.10564e-10	0.215246	0.692	0.626	1.00265e-05
Ebi3	3.19919e-10	0.584052	0.144	0.095	1.03286e-05
Cd44	3.42331e-10	0.250565	0.501	0.424	1.10522e-05
Txndc17	3.45101e-10	0.350406	0.424	0.361	1.11416e-05
Gbp2b	3.59113e-10	-3.10188	0.002	0.014	1.1594e-05
Ptms	3.65303e-10	0.335295	0.408	0.337	1.17938e-05
Prkca	3.77266e-10	-0.434862	0.23	0.289	1.218e-05
Stk17b	4.19435e-10	-0.283649	0.621	0.663	1.35415e-05
Ccr7	4.38579e-10	-0.662358	0.124	0.174	1.41595e-05
Wdr83os	4.40481e-10	0.254813	0.512	0.446	1.42209e-05
Ube2s	4.44129e-10	0.395639	0.259	0.196	1.43387e-05
Glipr1	4.62433e-10	0.366154	0.33	0.263	1.49296e-05
Ehd1	4.84471e-10	0.402732	0.305	0.238	1.56412e-05
Rbfa	5.0959e-10	0.533346	0.258	0.202	1.64521e-05
Rpl14	5.44057e-10	-0.15433	0.873	0.886	1.75649e-05
Eprs	5.57939e-10	-0.577607	0.245	0.303	1.80131e-05
Aff3	6.11705e-10	-2.98071	0.002	0.013	1.97489e-05
Tspan13	6.40574e-10	0.202753	0.689	0.619	2.06809e-05
Aff1	6.47752e-10	-0.551354	0.14	0.192	2.09127e-05
Shisa5	6.53785e-10	-0.138147	0.97	0.967	2.11074e-05
Rsrp1	7.71902e-10	-0.363783	0.316	0.38	2.49209e-05
Mt3	9.85275e-10	0.71691	0.129	0.083	3.18096e-05
Dusp5	1.00887e-09	-0.389255	0.341	0.399	3.25713e-05
Psma7	1.01867e-09	0.247597	0.531	0.461	3.28878e-05
Irf2bp2	1.0389e-09	-0.782525	0.08	0.121	3.35409e-05
Foxp1	1.14786e-09	-0.480667	0.206	0.263	3.70587e-05
Park7	1.29625e-09	0.180448	0.695	0.643	4.18495e-05
Irak2	1.32996e-09	-0.49457	0.154	0.207	4.29376e-05
Aven	1.39106e-09	-1.60958	0.008	0.025	4.49105e-05
Pnn	1.43226e-09	-0.489721	0.181	0.236	4.62407e-05
Atp5b	1.44104e-09	-0.252933	0.599	0.644	4.6524e-05
Snrnp70	1.46356e-09	-0.449861	0.262	0.321	4.72509e-05
Psmb3	1.50488e-09	0.208988	0.656	0.602	4.85852e-05
1110008P14Rik	1.77233e-09	0.263387	0.443	0.377	5.72198e-05
Polr1d	1.83287e-09	0.19061	0.706	0.643	5.91743e-05
Sypl	1.84074e-09	0.403809	0.286	0.227	5.94283e-05
Ndufb9	1.86724e-09	0.243437	0.531	0.466	6.02837e-05
Pvrig	1.89231e-09	0.531052	0.118	0.073	6.10934e-05
Hspa4	1.97463e-09	-0.393227	0.277	0.336	6.37508e-05
Havcr2	1.98633e-09	0.554841	0.169	0.118	6.41285e-05
Dbi	2.14225e-09	0.304547	0.362	0.296	6.91626e-05
Pink1	2.20452e-09	-0.465299	0.169	0.223	7.11728e-05
Ndufc2	2.25787e-09	0.282589	0.442	0.381	7.28953e-05
Commd4	2.26478e-09	0.325847	0.403	0.339	7.31184e-05
Dgat2	2.26649e-09	0.186207	0.456	0.373	7.31737e-05
Arpc1b	2.27165e-09	0.146938	0.874	0.843	7.33401e-05
Prps1	2.34108e-09	-0.832282	0.062	0.098	7.55816e-05
Dynlrb1	2.58191e-09	0.263103	0.445	0.376	8.33569e-05
Grb2	2.59358e-09	0.264787	0.438	0.366	8.37338e-05
Gabarapl2	2.63029e-09	0.204974	0.62	0.57	8.49189e-05
Uqcc2	2.70762e-09	0.364515	0.289	0.225	8.74155e-05
Anapc11	2.84156e-09	0.317197	0.325	0.259	9.17397e-05
Trat1	2.87083e-09	-1.34016	0.017	0.038	9.26847e-05
Sntb1	2.89839e-09	-0.485159	0.187	0.242	9.35746e-05
Ccnd2	2.98922e-09	0.306902	0.39	0.323	9.65071e-05
Glod4	3.23043e-09	0.456967	0.21	0.155	0.000104294
Cops9	3.49371e-09	0.251272	0.509	0.45	0.000112794
Ier5	3.55863e-09	-0.459137	0.247	0.303	0.00011489
Rinl	3.89182e-09	-0.412579	0.245	0.302	0.000125647
Tuba1b	3.90625e-09	-0.551649	0.165	0.215	0.000126113
Rapsn	3.93539e-09	0.505824	0.247	0.19	0.000127054
Arhgef3	4.0273e-09	-0.679648	0.069	0.106	0.000130021
Dhrs7	4.59338e-09	0.390548	0.3	0.24	0.000148297
Fkbp2	4.65916e-09	0.495522	0.178	0.127	0.000150421
Eif1	4.77069e-09	0.0854601	0.997	0.992	0.000154022
Gpr18	4.83121e-09	-0.876862	0.037	0.066	0.000155976
Itm2c	4.87682e-09	0.144533	0.754	0.681	0.000157448
Iqgap1	5.07423e-09	-0.307679	0.434	0.492	0.000163821
B9d1	5.07624e-09	0.999196	0.079	0.045	0.000163886
Rpl8	5.10722e-09	-0.119582	0.98	0.983	0.000164887
Pdcd1lg2	5.41697e-09	0.317219	0.291	0.229	0.000174887
H2-Q7	5.51096e-09	-0.279303	0.708	0.724	0.000177921
Rps18	5.60656e-09	-0.135227	0.957	0.964	0.000181008
Psenen	5.66487e-09	0.215141	0.607	0.547	0.00018289
Cxcr4	5.6795e-09	-0.748222	0.091	0.132	0.000183363
Eif4a2	5.78413e-09	-0.52147	0.147	0.196	0.000186741
Clec2i	5.83949e-09	-1.20503	0.016	0.037	0.000188528
Lamtor2	5.92949e-09	0.239916	0.476	0.403	0.000191433
Cox20	5.98426e-09	0.26458	0.419	0.35	0.000193202
Crtc2	6.07489e-09	-0.77738	0.072	0.109	0.000196128
Pou2f2	6.1611e-09	-0.790919	0.052	0.085	0.000198911
Cox17	6.33977e-09	0.19178	0.701	0.634	0.000204679
Jpt1	7.01889e-09	0.177043	0.732	0.68	0.000226605
Bloc1s1	7.48231e-09	0.240366	0.517	0.451	0.000241566
Acin1	7.5097e-09	-0.407032	0.282	0.338	0.000242451
Il10	8.12938e-09	0.477003	0.164	0.115	0.000262457
Ran	8.20256e-09	0.208265	0.534	0.466	0.00026482
Nisch	8.35842e-09	-0.532445	0.116	0.162	0.000269852
Tgif1	8.43264e-09	-0.30939	0.338	0.397	0.000272248
Usp28	8.46954e-09	-1.30813	0.013	0.031	0.000273439
Gpx4	8.53625e-09	0.155204	0.881	0.834	0.000275593
Sri	8.56486e-09	0.172044	0.773	0.721	0.000276517
Mrpl36	9.02432e-09	0.44788	0.201	0.149	0.00029135
Fam129a	1.00934e-08	-0.341602	0.387	0.443	0.000325864
Ndufs4	1.01332e-08	0.312785	0.324	0.261	0.000327151
Dpm3	1.03544e-08	0.271478	0.433	0.368	0.000334291
Psma1	1.04643e-08	0.319279	0.328	0.267	0.000337841
Rpl15	1.10837e-08	0.105553	0.968	0.953	0.000357836
Thada	1.16814e-08	-1.05799	0.031	0.057	0.000377132
Nop10	1.24009e-08	0.258675	0.476	0.411	0.000400362
Aprt	1.28162e-08	0.317257	0.383	0.321	0.00041377
Lamtor5	1.29764e-08	0.385288	0.284	0.227	0.000418945
Jun	1.3527e-08	-0.502065	0.316	0.367	0.000436718
Arhgef18	1.37577e-08	-0.772324	0.075	0.112	0.000444168
Ifngr1	1.39013e-08	-0.139453	0.964	0.963	0.000448804
Slc38a2	1.40082e-08	-0.451109	0.293	0.344	0.000452255
Ciapin1	1.44011e-08	0.344744	0.333	0.271	0.000464938
Akap13	1.46873e-08	-0.235929	0.656	0.687	0.000474178
Glb1	1.53405e-08	-0.857469	0.037	0.066	0.000495267
Celf2	1.53518e-08	-0.330657	0.368	0.425	0.000495634
Cuedc2	1.71556e-08	0.477428	0.18	0.131	0.000553867
Ier3ip1	1.7642e-08	0.302116	0.387	0.325	0.000569572
Fundc2	1.78972e-08	0.310072	0.358	0.297	0.000577812
Rras2	1.87972e-08	-1.6449	0.009	0.025	0.000606866
Lxn	1.91719e-08	0.622734	0.123	0.082	0.000618966
Cnih4	1.93248e-08	0.439757	0.207	0.154	0.000623901
Cenpx	1.96062e-08	0.326683	0.293	0.234	0.000632986
Ctsz	2.16509e-08	0.322256	0.33	0.268	0.000699
Grk6	2.27437e-08	-0.616375	0.111	0.152	0.000734281
Crybg1	2.36986e-08	-0.450925	0.228	0.281	0.000765109
Ltb	2.41611e-08	0.166802	0.83	0.806	0.00078004
Coa3	2.47271e-08	0.406123	0.239	0.185	0.000798314
Smc4	2.48905e-08	-0.451435	0.211	0.262	0.00080359
Tubb2b	2.54823e-08	-3.35665	0.002	0.012	0.000822695
Ndufb5	2.57489e-08	0.238229	0.51	0.45	0.000831302
Micos10	2.59484e-08	0.258966	0.447	0.387	0.000837744
Ppib	2.60001e-08	0.135596	0.809	0.774	0.000839414
Dazap2	2.65759e-08	-0.225597	0.605	0.648	0.000858002
Hnrnpa1	2.68459e-08	-0.255122	0.508	0.554	0.000866721
Snapc5	2.77774e-08	0.369415	0.256	0.2	0.000896794
Ss18	2.92182e-08	-0.451344	0.153	0.202	0.000943308
Wnk1	2.92353e-08	0.209924	0.551	0.488	0.00094386
Tecpr1	3.00614e-08	-0.629759	0.115	0.156	0.000970533
Csnk2b	3.02848e-08	0.212088	0.545	0.483	0.000977745
Nme2	3.04113e-08	0.164051	0.732	0.679	0.000981828
Jmjd1c	3.06033e-08	-0.457564	0.209	0.26	0.000988028
Tma7	3.13966e-08	0.175496	0.714	0.661	0.00101364
Penk	3.15015e-08	0.668396	0.103	0.066	0.00101703
Vrk1	3.19803e-08	0.370136	0.284	0.228	0.00103248
Ndufa5	3.29431e-08	0.292712	0.349	0.287	0.00106357
Rab11a	3.34776e-08	0.247614	0.464	0.403	0.00108082
Glmp	3.54484e-08	0.259047	0.452	0.392	0.00114445
Cd7	3.67788e-08	-1.66561	0.005	0.017	0.0011874
Arnt	4.06154e-08	-0.611957	0.085	0.123	0.00131127
Stat5a	4.18642e-08	-0.572689	0.145	0.19	0.00135159
Tra2a	4.29077e-08	-0.407944	0.205	0.255	0.00138528
Psmb9	4.30321e-08	0.300092	0.375	0.313	0.00138929
Ndufa8	4.35969e-08	0.288459	0.402	0.343	0.00140753
Prelid1	4.38853e-08	0.174117	0.657	0.595	0.00141684
Snx3	4.84799e-08	0.213831	0.594	0.539	0.00156518
Ier2	4.99715e-08	-0.433241	0.45	0.493	0.00161333
Gm45552	5.02479e-08	-3.35798	0.001	0.007	0.00162225
Tmbim6	5.04586e-08	0.144875	0.788	0.736	0.00162906
Hsbp1l1	5.09995e-08	0.949224	0.068	0.038	0.00164652
Serf2	5.10009e-08	0.108325	0.948	0.935	0.00164656
Nenf	5.48013e-08	0.570325	0.132	0.091	0.00176926
Ufc1	5.64936e-08	0.283057	0.319	0.262	0.0018239
Ndufb2	5.65297e-08	0.264316	0.381	0.319	0.00182506
Ephx1	5.71584e-08	-0.430597	0.243	0.294	0.00184536
Gpr183	5.74009e-08	0.267359	0.375	0.312	0.00185319
Arpc5	5.7468e-08	0.182588	0.708	0.65	0.00185535
Jakmip1	6.05236e-08	-0.550833	0.156	0.201	0.001954
Rbbp7	6.15467e-08	0.283145	0.393	0.331	0.00198704
Cetn2	6.24405e-08	0.314915	0.32	0.263	0.00201589
Bsg	6.35794e-08	0.201509	0.534	0.475	0.00205266
Micos13	7.01975e-08	0.278598	0.433	0.376	0.00226633
Rps5	7.03775e-08	0.0640104	0.996	0.996	0.00227214
Isg20	7.12109e-08	0.349419	0.225	0.172	0.00229904
Nfkbiz	7.55879e-08	-0.338054	0.378	0.429	0.00244035
Ube2i	7.66719e-08	0.20001	0.588	0.536	0.00247535
Pold4	7.77602e-08	0.387399	0.328	0.276	0.00251049
Ctnnb1	7.90198e-08	-0.519944	0.144	0.188	0.00255115
Hcfc1r1	8.06036e-08	0.31201	0.317	0.26	0.00260229
Lag3	8.34101e-08	0.538726	0.189	0.142	0.0026929
Psma5	8.444e-08	0.323015	0.391	0.337	0.00272614
Skap1	8.44496e-08	-0.218383	0.619	0.656	0.00272646
Dctn3	8.46464e-08	0.213076	0.474	0.414	0.00273281
Atp6v0b	8.49639e-08	0.298076	0.332	0.274	0.00274306
St8sia6	8.65199e-08	-2.40219	0.003	0.013	0.0027933
Matr3	9.07385e-08	-0.419203	0.227	0.277	0.00292949
Add1	9.24762e-08	-0.575334	0.128	0.171	0.0029856
Ifi213	9.27414e-08	-1.41706	0.006	0.019	0.00299416
Tspan31	1.02164e-07	0.480578	0.143	0.101	0.00329838
Matk	1.04867e-07	-0.369714	0.32	0.372	0.00338563
Snrpd2	1.05771e-07	0.233082	0.514	0.462	0.00341481
Prpf38b	1.13636e-07	-0.463363	0.169	0.215	0.00366873
Mknk2	1.15641e-07	0.322525	0.242	0.189	0.00373347
Gnai2	1.1591e-07	0.188075	0.642	0.597	0.00374214
Tubb2a	1.22135e-07	-0.854431	0.052	0.082	0.00394313
Ppp1r14b	1.25728e-07	0.550763	0.132	0.092	0.00405914
Agap2	1.26907e-07	-0.508929	0.085	0.122	0.00409719
Klhdc2	1.27487e-07	-0.653438	0.09	0.128	0.00411592
Zbtb8os	1.37485e-07	0.405226	0.224	0.175	0.00443872
Fli1	1.394e-07	-0.428574	0.21	0.258	0.00450051
Mycbp2	1.40948e-07	-0.419256	0.221	0.27	0.00455051
Gm20186	1.41409e-07	-0.598567	0.091	0.128	0.0045654
Ndufa2	1.41974e-07	0.184967	0.603	0.54	0.00458362
Rpl36al	1.42142e-07	0.125197	0.855	0.807	0.00458906
Svbp	1.42738e-07	0.33085	0.26	0.207	0.00460829
Srp9	1.4502e-07	0.194069	0.579	0.518	0.00468198
Glrx2	1.45375e-07	0.459095	0.184	0.138	0.00469345
Mgarp	1.52143e-07	-3.1765	0.001	0.009	0.00491195
Rpl27	1.56288e-07	0.0803263	0.99	0.981	0.00504575
Psmb6	1.5639e-07	0.221767	0.471	0.408	0.00504904
Amdhd2	1.5993e-07	0.492943	0.156	0.114	0.00516335
Adarb1	1.60528e-07	1.07228	0.045	0.022	0.00518263
Thap3	1.6071e-07	-0.634851	0.09	0.126	0.00518852
Prdx5	1.67525e-07	0.206851	0.501	0.443	0.00540854
Trp53inp1	1.70505e-07	-0.33754	0.279	0.332	0.00550474
1810058I24Rik	1.75866e-07	0.280178	0.381	0.328	0.00567783
Ndufc1	1.79443e-07	0.287648	0.336	0.278	0.0057933
Gtf2h5	1.82047e-07	0.222703	0.383	0.326	0.00587738
Rabggtb	1.9305e-07	0.384088	0.196	0.149	0.00623262
Hcst	1.96005e-07	0.173963	0.719	0.666	0.00632801
Pdcd5	1.97845e-07	0.261681	0.356	0.299	0.00638742
Tnfrsf8	2.04817e-07	0.508036	0.129	0.09	0.00661251
Epb41	2.15567e-07	-0.861811	0.035	0.06	0.00695959
Map4k2	2.2242e-07	-0.496502	0.136	0.179	0.00718083
Rps2	2.25338e-07	0.0823577	0.991	0.988	0.00727505
Sp100	2.25472e-07	-0.321938	0.318	0.369	0.00727938
Rpl22l1	2.26477e-07	0.130727	0.846	0.808	0.0073118
Izumo1r	2.29772e-07	0.181319	0.658	0.595	0.00741819
Lrrc32	2.46826e-07	-0.612755	0.089	0.125	0.00796879
Phf3	2.50804e-07	-0.479389	0.174	0.219	0.00809721
Cox14	2.52019e-07	0.254342	0.411	0.351	0.00813642
Gata3	2.53813e-07	0.0918079	0.585	0.503	0.00819437
Ppdpf	2.54437e-07	0.205023	0.523	0.463	0.00821449
Fosb	2.56183e-07	-0.752377	0.06	0.09	0.00827087
Amd1	2.67752e-07	-0.9566	0.036	0.06	0.00864438
Coro1b	2.71968e-07	-0.314942	0.319	0.366	0.00878049
Sinhcaf	2.77158e-07	-1.06312	0.024	0.045	0.00894805
Il3ra	2.77336e-07	0.42659	0.182	0.137	0.00895378
Rps9	2.79167e-07	0.0670401	0.996	0.994	0.00901291
Sidt1	2.87676e-07	-1.29452	0.012	0.027	0.00928762
Ky	2.96426e-07	0.334333	0.216	0.166	0.00957012
Washc2	2.96709e-07	-0.73693	0.056	0.085	0.00957925
Cdc25b	2.99668e-07	-0.740669	0.046	0.074	0.00967477
Prdx2	3.01032e-07	0.203704	0.536	0.488	0.00971883
Snrpe	3.05843e-07	0.164981	0.671	0.622	0.00987413
Ccnd3	3.12514e-07	-0.489107	0.113	0.153	0.0100895
Ezr	3.15834e-07	-0.31382	0.396	0.442	0.0101967
Gtf3c2	3.17543e-07	-0.562159	0.072	0.105	0.0102519
Rps20	3.19382e-07	0.0727223	0.997	0.992	0.0103112
Pim2	3.20731e-07	-0.73379	0.04	0.066	0.0103548
Fyb	3.23766e-07	-0.273019	0.521	0.565	0.0104528
Slc15a3	3.26044e-07	0.341974	0.204	0.155	0.0105263
Snf8	3.26265e-07	0.343834	0.278	0.227	0.0105335
Dnm2	3.27639e-07	-0.414095	0.218	0.266	0.0105778
Sf3b5	3.27783e-07	0.206466	0.522	0.468	0.0105825
Arhgap12	3.37778e-07	-0.890619	0.036	0.061	0.0109052
Ndufab1	3.38399e-07	0.316567	0.327	0.272	0.0109252
Vgll4	3.41464e-07	0.183876	0.494	0.429	0.0110242
Rexo5	3.43436e-07	-0.710408	0.056	0.086	0.0110878
Gimap6	3.47139e-07	-0.288088	0.511	0.55	0.0112074
Lncpint	3.56296e-07	-0.817553	0.054	0.082	0.011503
0610030E20Rik	3.75218e-07	-0.635333	0.065	0.096	0.0121139
Tox2	3.83601e-07	0.471925	0.146	0.105	0.0123846
Ndufb11	3.83976e-07	0.166623	0.655	0.606	0.0123967
Sat1	3.88041e-07	0.197106	0.634	0.582	0.0125279
Batf	3.92211e-07	0.147735	0.722	0.678	0.0126625
Pgm2l1	3.93992e-07	-0.729723	0.055	0.084	0.01272
Nol10	3.94928e-07	-0.494621	0.133	0.174	0.0127502
Gstp1	4.04781e-07	0.132955	0.749	0.708	0.0130684
H2-K1	4.1511e-07	-0.106046	0.997	0.992	0.0134018
Vps29	4.17878e-07	0.280358	0.302	0.247	0.0134912
Atp5f1	4.24351e-07	0.175056	0.596	0.539	0.0137002
Prr14l	4.80651e-07	-0.682615	0.054	0.083	0.0155178
Rps11	4.80813e-07	0.0461872	0.999	0.996	0.0155231
Naxe	4.84738e-07	0.366177	0.232	0.185	0.0156498
Crlf2	4.95171e-07	0.261119	0.473	0.417	0.0159866
Foxp3	5.07541e-07	-0.235384	0.645	0.671	0.016386
Lbr	5.08917e-07	-0.449171	0.17	0.215	0.0164304
Chd2	5.20677e-07	-0.339406	0.303	0.353	0.0168101
Itk	5.28734e-07	-0.278973	0.496	0.539	0.0170702
Patj	5.30264e-07	-1.10303	0.012	0.028	0.0171196
Bcl2l15	5.311e-07	0.473382	0.137	0.098	0.0171466
Cd48	5.40447e-07	0.228728	0.437	0.379	0.0174483
Zcrb1	5.43315e-07	0.289048	0.344	0.293	0.0175409
Pik3cd	5.60559e-07	-0.611584	0.061	0.091	0.0180977
Cmc2	5.62265e-07	0.650873	0.091	0.059	0.0181527
Ets1	5.62898e-07	-0.204349	0.709	0.729	0.0181731
Mapk14	5.66496e-07	-0.741868	0.046	0.072	0.0182893
Atp5k	5.70145e-07	0.19178	0.602	0.548	0.0184071
Wwp2	5.73288e-07	-0.459001	0.139	0.181	0.0185086
Clcn3	5.73403e-07	-0.546455	0.123	0.162	0.0185123
Flt3l	5.74768e-07	0.329054	0.261	0.211	0.0185564
Rbpms2	5.78619e-07	-2.8131	0.001	0.009	0.0186807
Commd1	5.82972e-07	0.439006	0.184	0.14	0.0188213
Tox	5.86228e-07	-0.386024	0.287	0.331	0.0189264
Cnp	6.1278e-07	-0.457691	0.216	0.26	0.0197836
Pqlc3	6.29548e-07	0.488845	0.17	0.129	0.0203249
Emc2	6.52716e-07	0.328515	0.206	0.159	0.0210729
Ell2	6.65559e-07	-0.369576	0.242	0.291	0.0214876
Psme2b	6.83545e-07	0.872752	0.056	0.031	0.0220683
Ten1	6.99368e-07	0.441177	0.172	0.13	0.0225791
Top3b	7.49953e-07	-0.79482	0.035	0.058	0.0242122
Luc7l2	7.5119e-07	-0.309637	0.294	0.343	0.0242522
Mrpl20	7.64122e-07	0.291211	0.347	0.297	0.0246697
Mpc2	7.72219e-07	0.247552	0.381	0.33	0.0249311
Rer1	7.84038e-07	0.236262	0.436	0.387	0.0253127
Cd96	7.93601e-07	-0.654467	0.068	0.099	0.0256214
Chmp4b	7.98729e-07	0.24692	0.459	0.407	0.025787
St6gal1	8.17386e-07	-1.14333	0.019	0.037	0.0263893
Aplp2	8.46875e-07	-0.343939	0.217	0.266	0.0273414
Xrn2	8.51126e-07	-0.355783	0.233	0.282	0.0274786
Gpx1	8.88529e-07	0.211092	0.64	0.597	0.0286862
Gtf3c1	8.9218e-07	-0.518357	0.116	0.154	0.028804
H13	9.12974e-07	0.228535	0.521	0.472	0.0294754
Sh3bp5	9.67887e-07	-0.853895	0.026	0.047	0.0312482
Cycs	9.75873e-07	0.181045	0.502	0.452	0.0315061
Frmd5	9.78625e-07	-0.72486	0.091	0.125	0.0315949
Slc1a5	9.99817e-07	-0.319524	0.239	0.29	0.0322791
Rin2	1.00056e-06	-1.2441	0.01	0.023	0.0323032
Psme1	1.00166e-06	0.158623	0.718	0.683	0.0323386
Sdhaf4	1.00561e-06	0.524915	0.114	0.079	0.032466
Polr2c	1.00831e-06	0.29733	0.262	0.211	0.0325534
Tsc22d3	1.01279e-06	-0.318475	0.46	0.496	0.0326979
Raf1	1.0179e-06	-0.463217	0.109	0.147	0.0328629
Rwdd1	1.02105e-06	0.248576	0.407	0.353	0.0329645
Elmsan1	1.02912e-06	-0.610285	0.055	0.084	0.0332252
Nckap5	1.06023e-06	1.15743	0.035	0.016	0.0342295
B3gnt2	1.069e-06	-0.295801	0.268	0.316	0.0345127
Ssr2	1.07672e-06	0.257438	0.312	0.258	0.0347618
Ybx1	1.07797e-06	0.143397	0.74	0.694	0.0348024
Tent5c	1.10737e-06	0.239555	0.412	0.354	0.0357515
Dtx2	1.12199e-06	-0.837624	0.03	0.052	0.0362235
Fam117b	1.12422e-06	-0.549026	0.129	0.168	0.0362954
Bola3	1.12801e-06	0.300702	0.315	0.264	0.0364177
Furin	1.13124e-06	0.351522	0.15	0.11	0.0365222
Zfp110	1.15463e-06	-0.720037	0.057	0.086	0.0372773
Msn	1.16391e-06	-0.211246	0.658	0.684	0.037577
Hist2h2aa1	1.18979e-06	-0.639319	0.067	0.098	0.0384123
Arf1	1.20907e-06	0.152191	0.747	0.704	0.039035
Nebl	1.23062e-06	-0.604484	0.093	0.127	0.0397306
Pde4d	1.23217e-06	-0.478887	0.14	0.179	0.0397806
C1d	1.25435e-06	0.36949	0.182	0.139	0.0404966
Dnajc19	1.29127e-06	0.30784	0.308	0.257	0.0416887
Pkp3	1.31239e-06	0.211769	0.516	0.462	0.0423706
Bin2	1.34119e-06	-0.357047	0.276	0.323	0.0433003
Cdc42	1.34459e-06	0.137147	0.806	0.767	0.0434101
Gapdh	1.36558e-06	0.0831135	0.986	0.979	0.0440878
Actn4	1.36678e-06	-0.376984	0.196	0.242	0.0441264
Ass1	1.41851e-06	0.139063	0.779	0.738	0.0457965
Oas3	1.43986e-06	-2.84557	0.001	0.007	0.0464859
Ctsb	1.4796e-06	0.19934	0.669	0.627	0.0477689
Lamtor4	1.51463e-06	0.212465	0.379	0.324	0.0488999

## Sheet: Supp Table 7
Supplemental Table 7. TCR sequences (amino acid level) for all complete (CDR3α and CDR3β) TCRs found on Treg cells in all scRNA/TCR seq datasets, with frequencies shown for each separate mouse in each dataset
Saline_mouse1 (from IAV 5 dpi/Bleo. 12 dpi experiment)		Saline_mouse2 (from IAV 5 dpi/Bleo. 12 dpi experiment)		IAV 5 dpi_mouse1		IAV 5 dpi_mouse2		IAV 5 dpi_mouse3		IAV 5 dpi_mouse4		IAV 5 dpi_mouse5		IAV 5 dpi_mouse6		IAV 5 dpi_mouse7		Bleo. 12 dpi_mouse1		Bleo. 12 dpi_mouse2		Bleo. 12 dpi_mouse3		Bleo. 12 dpi_mouse4		Bleo. 12 dpi_mouse5		Saline_mouse3 (from Bleo. 21 dpi experiment)		Saline_mouse3 (from Bleo. 21 dpi experiment)		Bleo. 21 dpi_mouse1		Bleo. 21 dpi_mouse2		Bleo. 21 dpi_mouse3		Bleo. 21 dpi_mouse4		Bleo. 21 dpi_mouse5
TCR (CDR3α_CDR3β)	Frequency (#)	TCR (CDR3α_CDR3β)	Frequency (#)	TCR (CDR3α_CDR3β)	Frequency (#)	TCR (CDR3α_CDR3β)	Frequency (#)	TCR (CDR3α_CDR3β)	Frequency (#)	TCR (CDR3α_CDR3β)	Frequency (#)	TCR (CDR3α_CDR3β)	Frequency (#)	TCR (CDR3α_CDR3β)	Frequency (#)	TCR (CDR3α_CDR3β)	Frequency (#)	TCR (CDR3α_CDR3β)	Frequency (#)	TCR (CDR3α_CDR3β)	Frequency (#)	TCR (CDR3α_CDR3β)	Frequency (#)	TCR (CDR3α_CDR3β)	Frequency (#)	TCR (CDR3α_CDR3β)	Frequency (#)	TCR (CDR3α_CDR3β)	Frequency (#)	TCR (CDR3α_CDR3β)	Frequency (#)	TCR (CDR3α_CDR3β)	Frequency (#)	TCR (CDR3α_CDR3β)	Frequency (#)	TCR (CDR3α_CDR3β)	Frequency (#)	TCR (CDR3α_CDR3β)	Frequency (#)	TCR (CDR3α_CDR3β)	Frequency (#)
CAMRGYGSSGNKLIF_CASGRDNYAEQFF	5	CAVAGTGGYKVVF_CASSSPGRSYEQYF	6	CAADSNYQLIW_CASSLGTANSDYTF	3	CAASDTNKVVF_CASSRDRSNTEVFF	6	CAVTLTGGYKVVF_CASSQELGSSYEQYF	7	CAASMNSGTYQRF_CASGDAGQGLSGNTLYF	5	CALSGGTGGYKVVF_CTCSADWGRDAEQFF	6	CAAEPTASLGKLQF_CASSLGAPSAETLYF	4	CAVPYTNAYKVIF_CASTPGQGAETLYF	12	CAALQGKLIF_CAWSLGGPNERLFF	20	CATDLNYNQGKLIF_CASSSDRYNQAPLF	47	CAVTRNNYAQGLTF_CASSARKNTLYF	47	CATASGGSNAKLTF_CASSIARAEQYF	18	CVFSGGSNYKLTF_CASSMDRGRTLYF	14	CIANNAGAKLTF_CASSVNIYAEQFF	2	CALGAGNTGKLIF_CASSQQGEANERLFF	3	CALRSNYAQGLTF_CASGARVDTEVFF	154	CATNNYAQGLTF_CSTGRDTLYF	34	CAAEVVTGGYKVVF_CASSDARTGGNTLYF	43	CAAAGAKLTF_CASSLGQGHSGNTLYF	83	CAMINSGGSNAKLTF_CASSQDRRVRAETLYF	41
CIVTATSSGQKLVF_CASGDPGGHNYAEQFF	4	CAMGYNQGKLIF_CASSQGGVNQDTQYF	3	CAARGYGSSGNKLIF_CASSDQGNTLYF	3	CALGDYAQGLTF_CSSRDLGGSYEQYF	6	CAMRDYNQGKLIF_CASSLQGYNSPLYF	6	CAAEHNNAGAKLTF_CTCKRQNQAPLF	4	CATNQGGSAKLIF_CASSRDWSSQNTLYF	5	CAASAEGNEKITF_CTCSAQYNSPLYF	4	CAAVNNRIFF_CTCSGNANTEVFF	6	CAVNNNNAPRF_CASSLAGGGNTLYF	15	CAMPSGSWQLIF_CASSHRDAEQFF	40	CATLPPYGNEKITF_CASSIDRRNSPLYF	41	CAASIEGTGGYKVVF_CTCSAEPETLYF	7	CATGTNAYKVIF_CASSGGRDSDYTF	12	CAADNYAQGLTF_CASSIRSNTEVFF	1	CAAEDSGTYQRF_CGARQGANSDYTF	2	CAMERPTGYQNFYF_CASSFGRNSDYTF	77	CATRGDSNYQLIW_CASSRDRNSPLYF	31	CAISGGNYKPTF_CAWRGGNQDTQYF	19	CALGDLALGRLHF_CASSHRDRGDERLFF	54	CAEGTNAYKVIF_CASSHRDAEQFF	30
CAAHPGKLIF_CASSTDRRNSPLYF	3	CAASIPTNAYKVIF_CASSDGWASAETLYF	2	CAASIPNTGKLTF_CASSATGQSNERLFF	3	CAAANSGTYQRF_CASGAPGQGTGQLYF	5	CAVTRGSALGRLHF_CASGDPTGANSDYTF	6	CAAQNNNAGAKLTF_CASSPQGYEQYF	4	CAADTNTGKLTF_CASSLGTANSDYTF	4	CAFRTNAYKVIF_CASSIKTGGYEQYF	4	CAVSAISGTYQRF_CASSDRDTNTGQLYF	5	CAALMTTASLGKLQF_CASSQERGINERLFF	13	CALDTNAYKVIF_CASSRDWTSQNTLYF	37	CAASEGNNNAPRF_CASSQQGRNERLFF	40	CAASHSNNRIFF_CASSFTNTEVFF	5	CATSNYAQGLTF_CAWSRGQNTEVFF	12	CAAEAGGNNKLTF_CASSLAGAGNTLYF	1	CAASDTNAYKVIF_CASSDRGQDAEQFF	2	CALGNNNNAPRF_CASSQGTNYNSPLYF	66	CALGSGGSNAKLTF_CASSHRALSNERLFF	30	CAASGGSGSFNKLTF_CASSNRDWGHNYAEQFF	17	CALDGSSGNKLIF_CAWSLRTGEAEQFF	40	CAAAPNRIFF_CASSLLGGAYEQYF	20
CAVLNQGGSAKLIF_CASSGGLGTSYEQYF	3	CAASMAGYNKLTF_CTCSAGTNSDYTF	2	CAASMTGNYKYVF_CASSRDSAETLYF	3	CAAGGNYKPTF_CASSLGGNQDTQYF	5	CAAGAGTTGYQNFYF_CSSSHPGTGQVFF	5	CALSMGGGSNAKLTF_CASSQGTGGAGDTQYF	4	CAMKRGSNAKLTF_CASGDWGLQNTLYF	4	CALGDNNNAPRF_CAWSLQGFNERLFF	4	CAARASGSWQLIF_CTCRWQQGGAEQFF	4	CAAGNQGGSAKLIF_CASSPTGNSPLYF	11	CALSQYGNEKITF_CASSHRGMGQNTLYF	21	CAAEGNKLTF_CAWSLRTGGYEQYF	35	CALGSSNTNKVVF_CASSHWGGLAEQFF	5	CAVRRGSSGNKLIF_CASSIDRNTGQLYF	12	CAAEDTGNYKYVF_CASSKTGGNQDTQYF	1	CATDASSGSWQLIF_CASSQTGGQAPLF	2	CALDGSNNRIFF_CASSLRGGYAEQFF	56	CATPDYSNNRLTL_CSASGSAETLYF	28	CAVSDGTQVVGQLTF_CASSIARQSSYEQYF	16	CATVSSGSWQLIF_CASSRDRHQAPLF	39	CAVRAYQGGRALIF_CASSIARQSSYEQYF	15
CAVSRRTNAYKVIF_CTCSADSTGGGDTQYF	3	CAASSAYKVIF_CASSLGLENTGQLYF	2	CAGAGANTGKLTF_CASSPLGGVSAETLYF	3	CAAEGTQVVGQLTF_CASSLVGLGRYNYAEQFF	4	CAASGGSALGRLHF_CASRGQQNTLYF	5	CALVPNTNKVVF_CASSWDWGSQNTLYF	4	CAAGDTNAYKVIF_CASSFGQNERLFF	3	CASMNYNQGKLIF_CASSPDRGRDTQYF	4	CALSRSNNRIFF_CGARGQGAGNTLYF	4	CAINNNNAPRF_CASSLQGAGNTLYF	11	CAASVDTGNYKYVF_CASSHRGLSGNTLYF	17	CAVSQNNRIFF_CASSHFRGYNYAEQFF	26	CALRRGASSSFSKLVF_CTCSAEGAGYAEQFF	5	CAAYGSSGNKLIF_CASSISRNTGQLYF	10	CAAENYAQGLTF_CSADWNQDTQYF	1	CAVSDNYAQGLTF_CSSRDLGSSYEQYF	2	CAARDYGNEKITF_CASSLRQNSNERLFF	54	CATRGSGYNKLTF_CASSLGGGSQNTLYF	27	CAADANYNVLYF_CSADPQANSDYTF	12	CALSDPNNNNAPRF_CASSIGPRGTEVFF	36	CAMREGPGYNKLTF_CSSSQSGQGTEVFF	14
[truncated: 1,015 more rows]

## Sheet: Supp Table 8
Supplemental Table 8. Significant DEGs from single cell RNA-seq (bleomycin 21 dpi) comparison of Ccr8 subgroup Treg cells with no clonal expansion vs. with TCR expansion ≥ 10
	p_val	avg_log2FC	pct.1	pct.2	p_val_adj
Klrg1	1.07866e-28	0.668978	0.829	0.676	3.48247e-24
Ltb4r1	1.73323e-24	0.840141	0.637	0.486	5.59572e-20
Trbv13-1	2.05453e-20	-9.70636	0	0.071	6.63306e-16
Trbv2	3.49205e-20	-5.93517	0.003	0.079	1.12741e-15
Ccr7	2.10607e-19	-1.25954	0.091	0.23	6.79944e-15
[truncated: 91 more rows]

## Sheet: Supp Table 9
Supplemental Table 9. Significant DEGs from single cell RNA-seq (IAV 5 dpi) comparison of Ccr8 subgroup Treg cells in "Tissue repair/immunosuppression" group vs. "Immunosuppression only" group from module analysis
[truncated: 67 more rows]

[truncated: 3 more sheets: Supp Table 10, Supp Table 11, Supp Table 12]
