# Supplementary material for: An amphiregulin reporter mouse enables transcriptional and clonal expansion analysis of reparative lung Tregs
Source: JCI Insight. 2025 Jul 8;10(13):e187245. doi: 10.1172/jci.insight.187245 (PMC12288904; doi:10.1172/jci.insight.187245)
Supplement: Supporting data values [file jciinsight-10-187245-s074.xlsx]

## Sheet: Fig1B
Fig. 1B
Thy1.1+ (%)
AREG-, unstimulated	AREG-, PMA/ionomycin stimulated	AREG+, unstimulated	AREG+, PMA/ionomycin stimulated
0.47	4.26	17.1	47
4.25	5.16	19.4	38.8
4.1	4.42	21.1	40.1
4.34	5.87	30	43.3
4.8	5.65	25.6	43.9

## Sheet: Fig1D
Fig. 1D
Thy1.1+ (%)
Saline	IAV 8 dpi	Bleo. 14 dpi
0.31	11.3	15.7
3.9	11.2	8.11
1.86	11.4	11.7
	9.13	10.1
	9.85

## Sheet: Fig5D
Fig. 5D
OX-40+ (%)
	PAIRED
Saline (Thy1.1-)	Bleo. Thy1.1-	Bleo. Thy1.1+
0.65	2.46	2.14
4.3	10.2	4.84
3.64	5.69	2.33
0	6.06	6.15
	4.61	4.93
4-1BB+ (%)
	PAIRED
Saline (Thy1.1-)	Bleo. Thy1.1-	Bleo. Thy1.1+
4.39	39.7	64.1
6.1	36.6	54.7
8.62	39.5	63.7
4.92	36.5	45.6
	38.6	58.6
	PAIRED
Saline (Thy1.1-)	Bleo. Thy1.1-	Bleo. Thy1.1+
11.7	48	64.4
10	37.8	51.6
20	50.8	61.8
11.6	47.4	60.6
	48.8	62
	PAIRED
Saline (Thy1.1-)	Bleo. Thy1.1-	Bleo. Thy1.1+
8.33	39.4	55.3
25	25.5	46.4
18.4	30.1	56.9
23.8	33.2	61.5
	21.5	36.4

## Sheet: Fig6B
Fig. 6B
Lif
ΔΔCt
Col14-LMC only No αCD3/CD28 beads	Col14-LMC + spleen Treg cells No αCD3/CD28 beads	Col14-LMC + lung Treg cells No αCD3/CD28 beads	Col14-LMC only With αCD3/CD28 beads	Col14-LMC + spleen Treg cells With αCD3/CD28 beads	Col14-LMC + lung Treg cells With αCD3/CD28 beads
0.9717	0.895	1.462	0.9298	1.656	8.5617
1.0291	0.8336	1.7205	1.0755	1.7391	7.4887
0.9195	1.0102	2.8778	1.2275	1.4507	5.8516
1.0832	0.897	2.8242	1.0008	1.2504	6.4577
1.004	1.0327		0.814	1.7019
Il6
ΔΔCt
Col14-LMC only No αCD3/CD28 beads	Col14-LMC + spleen Treg cells No αCD3/CD28 beads	Col14-LMC + lung Treg cells No αCD3/CD28 beads	Col14-LMC only With αCD3/CD28 beads	Col14-LMC + spleen Treg cells With αCD3/CD28 beads	Col14-LMC + lung Treg cells With αCD3/CD28 beads
0.9741	1.4022	2.6708	1.0806	1.5565	10.2275
1.0266	1.4086	2.977	0.9254	1.8232	11.4939
1.2273	1.1207	2.4452	1.0738	1.1991	8.474
0.8667	1.0396	3.1974	0.9655	1.2824	8.7008
0.9401	1.0515		0.9645	1.2651

## Sheet: Fig6C
Fig. 6C
Lif
ΔΔCt
Col14-LMC only	+Treg cells IgG	+Treg cells αAreg
1.04165	1.7155	1.50932
1.07853	1.63414	1.22481
0.831665	1.80369	1.48308
0.997171	1.54595	1.38565
1.00284	1.60706	1.55416
	1.72768	1.5701
	1.86868	1.43907
	1.49587	1.44808
Il6
ΔΔCt
Col14-LMC only	+Treg cells IgG	+Treg cells αAreg
1.0711	3.84094	3.38894
1.08077	3.6586	3.19436
0.863842	3.00529	4.50819
1.6096	4.49425	6.04662
1.36829	2.96258	4.2219
	4.07433	4.49488
	3.90373	4.2911
	4.05844	3.71664

## Sheet: Fig6D
Fig. 6D
Lif
ΔΔCt
Col14-LMC only	+Treg cells In well	+Treg cells Transwell
0.873	1.8404	1.7904
0.9479	1.7261	1.1709
1.2084	2.2955	0.8076
0.898	1.9971	1.4164
1.1136
Il6
ΔΔCt
Col14-LMC only	+Treg cells In well	+Treg cells Transwell
0.7875	5.0074	3.3566
1.1203	4.5569	3.2797
1.1334	5.2846	2.5605
0.9365	4.6437	2.1518
1.0678

## Sheet: Fig6E
Fig. 6E
Lif
ΔΔCt
Col14-LMC only, Veh.	Col14-LMC only, rmIL-18	+Treg cells, Veh.	+Treg cells, rmIL-18
0.778819	1.05966	3.75761	6.16067
0.985771	1.00609	4.86574	5.48687
1.10879	1.15718	4.28483	4.60064
1.17473		4.33852	3.48994
1.82423		4.61238	2.82783
1.58956		4.01096	3.57977
2.00548		4.02746	3.19228
		4.59588
Il6
ΔΔCt
Col14-LMC only, Veh.	Col14-LMC only, rmIL-18	+Treg cells, Veh.	+Treg cells, rmIL-18
0.917466	1.07806	4.91272	8.09622
0.999124	1.32759	5.3372	9.86637
1.02862	1.13447	5.04447	7.29721
1.06056		5.20545	6.68525
1.57207		4.63347	7.08374
1.26577		5.61645	6.69546
1.24275		5.20278	5.77655
		5.04714

## Sheet: Fig6F
Fig. 6F
Lif
ΔΔCt
Col14-LMC only, Veh.	Col14-LMC only, rm4-1BBL Vitronectin Leukotriene B4	+Treg cells, Veh.	+Treg cells, rm4-1BBL Vitronectin Leukotriene B4
0.778819	1.15349	3.75761	4.5535
0.985771	2.22584	4.86574	4.62893
1.10879	1.66881	4.28483	3.73085
1.17473		4.33852	2.34723
		4.61238	1.7537
		4.01096
Il6
ΔΔCt
Col14-LMC only, Veh.	Col14-LMC only, rm4-1BBL Vitronectin Leukotriene B4	+Treg cells, Veh.	+Treg cells, rm4-1BBL Vitronectin Leukotriene B4
0.917466	1.18807	4.91272	5.41128
0.999124	1.21983	5.3372	6.73586
1.02862	1.24504	5.04447	5.23477
1.06056		5.20545	4.03065
		4.63347	3.81314
		5.61645

## Sheet: Fig6G
Fig.6G
Lif
ΔΔCt
Col14-LMC only, IgG control	Col14-LMC only, OX-40 activating ab. (OX86)	+Treg cells, IgG control	+Treg cells, OX-40 activating ab. (OX86)
1.03013	0.893517	1.91094	1.97962
1.04291	0.82461	1.84879	2.39868
0.930811	1.07426	1.96605	3.09215
1.05954	1.17522	1.75309	1.85949
0.908318	0.958282	1.91692	1.73053
1.02169	0.764505	2.05577	2.13977
0.802728	0.651656	2.42841	1.3257
0.704298	0.83227	1.6559	1.61845
	0.827059	1.64147	1.69249
Il6
ΔΔCt
Col14-LMC only, IgG control	Col14-LMC only, OX-40 activating ab. (OX86)	+Treg cells, IgG control	+Treg cells, OX-40 activating ab. (OX86)
0.96252	0.949194	2.70634	2.94246
1.01586	0.856542	3.11778	3.31482
1.02272	0.845785	3.41174	3.629
1.02589	1.06906	2.34339	3.20289
1.04427	0.829198	3.66525	2.83827
0.93447	0.940046	3.22723	3.29202
1.01128	0.740268	3.5041	2.29169
0.83103	0.724487	2.56468	2.63877
	0.783312	3.16709	2.42223

## Sheet: Fig6H
Fig. 6H
Lif
ΔΔCt
Col14-LMC only, IgG control	Col14-LMC only, 4-1BB activating ab. (3H3)	+Treg cells, IgG control	+Treg cells, 4-1BB activating ab. (3H3)
0.9604	1.05726	2.4808	2.641
0.8747	1.16069	2.1881	2.3547
1.1904	1.13612	2.1449	2.3126
0.885752	1.06057	2.26712	3.29038
0.848309	1.30022	2.08297	4.20244
	1.31668	1.90544	3.56565
		2.62937	3.2518
		2.4714	2.96535
Il6
ΔΔCt
Col14-LMC only, IgG control	Col14-LMC only, 4-1BB activating ab. (3H3)	+Treg cells, IgG control	+Treg cells, 4-1BB activating ab. (3H3)
0.815685	1.0464	3.4879	4.53281
0.981967	1.27565	3.22448	3.80241
1.24848	0.829657	3.81316	4.03044
0.776359	1.08514	3.92271	4.90735
0.762384	0.997212	3.38887	4.49376
	1.17752	3.15698	4.8294
		4.24515	4.90933
		2.82886	4.05106

[truncated: 6 more sheets: SuppFig1A, SuppFig1C, SuppFig1D, SuppFig1E, SuppFig3B, SuppFig6B]
